# Supplementary material for: Xylem Parenchyma Anatomy and Gene Expression Patterns Indicate Mechanisms of Cavitation Resistance in Eucalyptus grandis During Drought
Source: Plant Environ Interact. 2025 Jun 21;6(3):e70068. doi: 10.1002/pei3.70068 (PMC12181691; doi:10.1002/pei3.70068)
Supplement: Supplementary file 3 — Table S1. [file PEI3-6-e70068-s010.csv]

Table S1. Soil volumetric water content (VWC) measured over 30 days for control and droughted conditions.
TIMESTAMP	Date	Time	Reps	Treatment	VWC	Day
2021/04/23 12:00	2021/04/23	12:00	E1	C	0.326	0
2021/04/23 12:00	2021/04/23	12:00	E1	C	0.295	0
2021/04/23 12:00	2021/04/23	12:00	E1	C	0.347	0
2021/04/23 12:00	2021/04/23	12:00	E1	C	0.357	0
2021/04/23 12:00	2021/04/23	12:00	E1	C	0.324	0
2021/04/23 12:00	2021/04/23	12:00	E1	C	0.321	0
2021/04/23 12:00	2021/04/23	12:00	E1	D	0.266	0
2021/04/23 12:00	2021/04/23	12:00	E1	D	0.037	0
2021/04/23 12:00	2021/04/23	12:00	E1	D	0.055	0
2021/04/23 12:00	2021/04/23	12:00	E1	D	0.062	0
2021/04/23 12:00	2021/04/23	12:00	E1	D	0.061	0
2021/04/23 12:00	2021/04/23	12:00	E1	D	0.153	0
2021/04/23 13:00	2021/04/23	13:00	E1	C	0.325	0
2021/04/23 13:00	2021/04/23	13:00	E1	C	0.293	0
2021/04/23 13:00	2021/04/23	13:00	E1	C	0.346	0
2021/04/23 13:00	2021/04/23	13:00	E1	C	0.356	0
2021/04/23 13:00	2021/04/23	13:00	E1	C	0.324	0
2021/04/23 13:00	2021/04/23	13:00	E1	C	0.318	0
2021/04/23 13:00	2021/04/23	13:00	E1	D	0.264	0
2021/04/23 13:00	2021/04/23	13:00	E1	D	0.037	0
2021/04/23 13:00	2021/04/23	13:00	E1	D	0.054	0
2021/04/23 13:00	2021/04/23	13:00	E1	D	0.06	0
2021/04/23 13:00	2021/04/23	13:00	E1	D	0.06	0
2021/04/23 13:00	2021/04/23	13:00	E1	D	0.15	0
2021/04/23 14:00	2021/04/23	14:00	E1	C	0.319	0
2021/04/23 14:00	2021/04/23	14:00	E1	C	0.289	0
2021/04/23 14:00	2021/04/23	14:00	E1	C	0.346	0
2021/04/23 14:00	2021/04/23	14:00	E1	C	0.354	0
2021/04/23 14:00	2021/04/23	14:00	E1	C	0.324	0
2021/04/23 14:00	2021/04/23	14:00	E1	C	0.312	0
2021/04/23 14:00	2021/04/23	14:00	E1	D	0.261	0
2021/04/23 14:00	2021/04/23	14:00	E1	D	0.036	0
2021/04/23 14:00	2021/04/23	14:00	E1	D	0.053	0
2021/04/23 14:00	2021/04/23	14:00	E1	D	0.059	0
2021/04/23 14:00	2021/04/23	14:00	E1	D	0.059	0
2021/04/23 14:00	2021/04/23	14:00	E1	D	0.147	0
2021/04/23 15:00	2021/04/23	15:00	E1	C	0.311	0
2021/04/23 15:00	2021/04/23	15:00	E1	C	0.286	0
2021/04/23 15:00	2021/04/23	15:00	E1	C	0.344	0
2021/04/23 15:00	2021/04/23	15:00	E1	C	0.35	0
2021/04/23 15:00	2021/04/23	15:00	E1	C	0.324	0
2021/04/23 15:00	2021/04/23	15:00	E1	C	0.307	0
2021/04/23 15:00	2021/04/23	15:00	E1	D	0.258	0
2021/04/23 15:00	2021/04/23	15:00	E1	D	0.035	0
2021/04/23 15:00	2021/04/23	15:00	E1	D	0.052	0
2021/04/23 15:00	2021/04/23	15:00	E1	D	0.057	0
2021/04/23 15:00	2021/04/23	15:00	E1	D	0.058	0
2021/04/23 15:00	2021/04/23	15:00	E1	D	0.144	0
2021/04/23 16:00	2021/04/23	16:00	E1	C	0.302	0
2021/04/23 16:00	2021/04/23	16:00	E1	C	0.275	0
2021/04/23 16:00	2021/04/23	16:00	E1	C	0.343	0
2021/04/23 16:00	2021/04/23	16:00	E1	C	0.343	0
2021/04/23 16:00	2021/04/23	16:00	E1	C	0.324	0
2021/04/23 16:00	2021/04/23	16:00	E1	C	0.302	0
2021/04/23 16:00	2021/04/23	16:00	E1	D	0.255	0
2021/04/23 16:00	2021/04/23	16:00	E1	D	0.034	0
2021/04/23 16:00	2021/04/23	16:00	E1	D	0.051	0
2021/04/23 16:00	2021/04/23	16:00	E1	D	0.056	0
2021/04/23 16:00	2021/04/23	16:00	E1	D	0.056	0
2021/04/23 16:00	2021/04/23	16:00	E1	D	0.139	0
2021/04/23 17:00	2021/04/23	17:00	E1	C	0.295	0
2021/04/23 17:00	2021/04/23	17:00	E1	C	0.27	0
2021/04/23 17:00	2021/04/23	17:00	E1	C	0.342	0
2021/04/23 17:00	2021/04/23	17:00	E1	C	0.338	0
2021/04/23 17:00	2021/04/23	17:00	E1	C	0.322	0
2021/04/23 17:00	2021/04/23	17:00	E1	C	0.298	0
2021/04/23 17:00	2021/04/23	17:00	E1	D	0.251	0
2021/04/23 17:00	2021/04/23	17:00	E1	D	0.033	0
2021/04/23 17:00	2021/04/23	17:00	E1	D	0.05	0
2021/04/23 17:00	2021/04/23	17:00	E1	D	0.054	0
2021/04/23 17:00	2021/04/23	17:00	E1	D	0.055	0
2021/04/23 17:00	2021/04/23	17:00	E1	D	0.135	0
2021/04/23 18:00	2021/04/23	18:00	E1	C	0.287	0
2021/04/23 18:00	2021/04/23	18:00	E1	C	0.267	0
2021/04/23 18:00	2021/04/23	18:00	E1	C	0.34	0
2021/04/23 18:00	2021/04/23	18:00	E1	C	0.334	0
2021/04/23 18:00	2021/04/23	18:00	E1	C	0.322	0
2021/04/23 18:00	2021/04/23	18:00	E1	C	0.293	0
2021/04/23 18:00	2021/04/23	18:00	E1	D	0.248	0
2021/04/23 18:00	2021/04/23	18:00	E1	D	0.032	0
2021/04/23 18:00	2021/04/23	18:00	E1	D	0.048	0
2021/04/23 18:00	2021/04/23	18:00	E1	D	0.053	0
2021/04/23 18:00	2021/04/23	18:00	E1	D	0.054	0
2021/04/23 18:00	2021/04/23	18:00	E1	D	0.132	0
2021/04/23 19:00	2021/04/23	19:00	E1	C	0.279	0
2021/04/23 19:00	2021/04/23	19:00	E1	C	0.263	0
2021/04/23 19:00	2021/04/23	19:00	E1	C	0.336	0
2021/04/23 19:00	2021/04/23	19:00	E1	C	0.329	0
2021/04/23 19:00	2021/04/23	19:00	E1	C	0.321	0
2021/04/23 19:00	2021/04/23	19:00	E1	C	0.286	0
2021/04/23 19:00	2021/04/23	19:00	E1	D	0.245	0
2021/04/23 19:00	2021/04/23	19:00	E1	D	0.031	0
2021/04/23 19:00	2021/04/23	19:00	E1	D	0.047	0
2021/04/23 19:00	2021/04/23	19:00	E1	D	0.051	0
2021/04/23 19:00	2021/04/23	19:00	E1	D	0.052	0
2021/04/23 19:00	2021/04/23	19:00	E1	D	0.128	0
2021/04/23 20:00	2021/04/23	20:00	E1	C	0.272	0
2021/04/23 20:00	2021/04/23	20:00	E1	C	0.254	0
2021/04/23 20:00	2021/04/23	20:00	E1	C	0.333	0
2021/04/23 20:00	2021/04/23	20:00	E1	C	0.325	0
2021/04/23 20:00	2021/04/23	20:00	E1	C	0.321	0
2021/04/23 20:00	2021/04/23	20:00	E1	C	0.281	0
2021/04/23 20:00	2021/04/23	20:00	E1	D	0.242	0
2021/04/23 20:00	2021/04/23	20:00	E1	D	0.03	0
2021/04/23 20:00	2021/04/23	20:00	E1	D	0.046	0
2021/04/23 20:00	2021/04/23	20:00	E1	D	0.05	0
2021/04/23 20:00	2021/04/23	20:00	E1	D	0.051	0
2021/04/23 20:00	2021/04/23	20:00	E1	D	0.125	0
2021/04/23 21:00	2021/04/23	21:00	E1	C	0.265	0
2021/04/23 21:00	2021/04/23	21:00	E1	C	0.244	0
2021/04/23 21:00	2021/04/23	21:00	E1	C	0.327	0
2021/04/23 21:00	2021/04/23	21:00	E1	C	0.321	0
2021/04/23 21:00	2021/04/23	21:00	E1	C	0.321	0
2021/04/23 21:00	2021/04/23	21:00	E1	C	0.276	0
2021/04/23 21:00	2021/04/23	21:00	E1	D	0.239	0
2021/04/23 21:00	2021/04/23	21:00	E1	D	0.029	0
2021/04/23 21:00	2021/04/23	21:00	E1	D	0.044	0
2021/04/23 21:00	2021/04/23	21:00	E1	D	0.049	0
2021/04/23 21:00	2021/04/23	21:00	E1	D	0.05	0
2021/04/23 21:00	2021/04/23	21:00	E1	D	0.121	0
2021/04/23 22:00	2021/04/23	22:00	E1	C	0.258	0
2021/04/23 22:00	2021/04/23	22:00	E1	C	0.238	0
2021/04/23 22:00	2021/04/23	22:00	E1	C	0.323	0
2021/04/23 22:00	2021/04/23	22:00	E1	C	0.309	0
2021/04/23 22:00	2021/04/23	22:00	E1	C	0.32	0
2021/04/23 22:00	2021/04/23	22:00	E1	C	0.269	0
2021/04/23 22:00	2021/04/23	22:00	E1	D	0.237	0
2021/04/23 22:00	2021/04/23	22:00	E1	D	0.028	0
2021/04/23 22:00	2021/04/23	22:00	E1	D	0.043	0
2021/04/23 22:00	2021/04/23	22:00	E1	D	0.047	0
2021/04/23 22:00	2021/04/23	22:00	E1	D	0.048	0
2021/04/23 22:00	2021/04/23	22:00	E1	D	0.118	0
2021/04/23 23:00	2021/04/23	23:00	E1	C	0.25	0
2021/04/23 23:00	2021/04/23	23:00	E1	C	0.233	0
2021/04/23 23:00	2021/04/23	23:00	E1	C	0.319	0
2021/04/23 23:00	2021/04/23	23:00	E1	C	0.301	0
2021/04/23 23:00	2021/04/23	23:00	E1	C	0.32	0
2021/04/23 23:00	2021/04/23	23:00	E1	C	0.263	0
2021/04/23 23:00	2021/04/23	23:00	E1	D	0.234	0
2021/04/23 23:00	2021/04/23	23:00	E1	D	0.026	0
2021/04/23 23:00	2021/04/23	23:00	E1	D	0.041	0
2021/04/23 23:00	2021/04/23	23:00	E1	D	0.046	0
2021/04/23 23:00	2021/04/23	23:00	E1	D	0.047	0
2021/04/23 23:00	2021/04/23	23:00	E1	D	0.114	0
2021/04/24	2021/04/24	00:00	E1	C	0.242	1
2021/04/24	2021/04/24	00:00	E1	C	0.227	1
2021/04/24	2021/04/24	00:00	E1	C	0.316	1
2021/04/24	2021/04/24	00:00	E1	C	0.294	1
2021/04/24	2021/04/24	00:00	E1	C	0.319	1
2021/04/24	2021/04/24	00:00	E1	C	0.258	1
2021/04/24	2021/04/24	00:00	E1	D	0.231	1
2021/04/24	2021/04/24	00:00	E1	D	0.025	1
2021/04/24	2021/04/24	00:00	E1	D	0.04	1
2021/04/24	2021/04/24	00:00	E1	D	0.044	1
2021/04/24	2021/04/24	00:00	E1	D	0.046	1
2021/04/24	2021/04/24	00:00	E1	D	0.111	1
2021/04/24 01:00	2021/04/24	01:00	E1	C	0.235	1
2021/04/24 01:00	2021/04/24	01:00	E1	C	0.22	1
2021/04/24 01:00	2021/04/24	01:00	E1	C	0.314	1
2021/04/24 01:00	2021/04/24	01:00	E1	C	0.287	1
2021/04/24 01:00	2021/04/24	01:00	E1	C	0.316	1
2021/04/24 01:00	2021/04/24	01:00	E1	C	0.253	1
2021/04/24 01:00	2021/04/24	01:00	E1	D	0.229	1
2021/04/24 01:00	2021/04/24	01:00	E1	D	0.024	1
2021/04/24 01:00	2021/04/24	01:00	E1	D	0.039	1
2021/04/24 01:00	2021/04/24	01:00	E1	D	0.043	1
2021/04/24 01:00	2021/04/24	01:00	E1	D	0.045	1
2021/04/24 01:00	2021/04/24	01:00	E1	D	0.109	1
2021/04/24 02:00	2021/04/24	02:00	E1	C	0.229	1
2021/04/24 02:00	2021/04/24	02:00	E1	C	0.214	1
2021/04/24 02:00	2021/04/24	02:00	E1	C	0.313	1
2021/04/24 02:00	2021/04/24	02:00	E1	C	0.28	1
2021/04/24 02:00	2021/04/24	02:00	E1	C	0.312	1
2021/04/24 02:00	2021/04/24	02:00	E1	C	0.248	1
2021/04/24 02:00	2021/04/24	02:00	E1	D	0.224	1
2021/04/24 02:00	2021/04/24	02:00	E1	D	0.022	1
2021/04/24 02:00	2021/04/24	02:00	E1	D	0.037	1
2021/04/24 02:00	2021/04/24	02:00	E1	D	0.042	1
2021/04/24 02:00	2021/04/24	02:00	E1	D	0.044	1
2021/04/24 02:00	2021/04/24	02:00	E1	D	0.106	1
2021/04/24 03:00	2021/04/24	03:00	E1	C	0.222	1
2021/04/24 03:00	2021/04/24	03:00	E1	C	0.209	1
2021/04/24 03:00	2021/04/24	03:00	E1	C	0.312	1
2021/04/24 03:00	2021/04/24	03:00	E1	C	0.274	1
2021/04/24 03:00	2021/04/24	03:00	E1	C	0.308	1
2021/04/24 03:00	2021/04/24	03:00	E1	C	0.243	1
2021/04/24 03:00	2021/04/24	03:00	E1	D	0.221	1
2021/04/24 03:00	2021/04/24	03:00	E1	D	0.021	1
2021/04/24 03:00	2021/04/24	03:00	E1	D	0.036	1
2021/04/24 03:00	2021/04/24	03:00	E1	D	0.041	1
2021/04/24 03:00	2021/04/24	03:00	E1	D	0.043	1
2021/04/24 03:00	2021/04/24	03:00	E1	D	0.104	1
2021/04/24 04:00	2021/04/24	04:00	E1	C	0.217	1
2021/04/24 04:00	2021/04/24	04:00	E1	C	0.205	1
2021/04/24 04:00	2021/04/24	04:00	E1	C	0.311	1
2021/04/24 04:00	2021/04/24	04:00	E1	C	0.267	1
2021/04/24 04:00	2021/04/24	04:00	E1	C	0.304	1
2021/04/24 04:00	2021/04/24	04:00	E1	C	0.239	1
2021/04/24 04:00	2021/04/24	04:00	E1	D	0.218	1
2021/04/24 04:00	2021/04/24	04:00	E1	D	0.02	1
2021/04/24 04:00	2021/04/24	04:00	E1	D	0.036	1
2021/04/24 04:00	2021/04/24	04:00	E1	D	0.04	1
2021/04/24 04:00	2021/04/24	04:00	E1	D	0.042	1
2021/04/24 04:00	2021/04/24	04:00	E1	D	0.101	1
2021/04/24 05:00	2021/04/24	05:00	E1	C	0.211	1
2021/04/24 05:00	2021/04/24	05:00	E1	C	0.201	1
2021/04/24 05:00	2021/04/24	05:00	E1	C	0.31	1
2021/04/24 05:00	2021/04/24	05:00	E1	C	0.261	1
2021/04/24 05:00	2021/04/24	05:00	E1	C	0.3	1
2021/04/24 05:00	2021/04/24	05:00	E1	C	0.235	1
2021/04/24 05:00	2021/04/24	05:00	E1	D	0.216	1
2021/04/24 05:00	2021/04/24	05:00	E1	D	0.019	1
2021/04/24 05:00	2021/04/24	05:00	E1	D	0.035	1
2021/04/24 05:00	2021/04/24	05:00	E1	D	0.039	1
2021/04/24 05:00	2021/04/24	05:00	E1	D	0.041	1
2021/04/24 05:00	2021/04/24	05:00	E1	D	0.099	1
2021/04/24 06:00	2021/04/24	06:00	E1	C	0.206	1
2021/04/24 06:00	2021/04/24	06:00	E1	C	0.196	1
2021/04/24 06:00	2021/04/24	06:00	E1	C	0.309	1
2021/04/24 06:00	2021/04/24	06:00	E1	C	0.255	1
2021/04/24 06:00	2021/04/24	06:00	E1	C	0.297	1
2021/04/24 06:00	2021/04/24	06:00	E1	C	0.23	1
2021/04/24 06:00	2021/04/24	06:00	E1	D	0.213	1
2021/04/24 06:00	2021/04/24	06:00	E1	D	0.018	1
2021/04/24 06:00	2021/04/24	06:00	E1	D	0.034	1
2021/04/24 06:00	2021/04/24	06:00	E1	D	0.038	1
2021/04/24 06:00	2021/04/24	06:00	E1	D	0.04	1
2021/04/24 06:00	2021/04/24	06:00	E1	D	0.097	1
2021/04/24 07:00	2021/04/24	07:00	E1	C	0.202	1
2021/04/24 07:00	2021/04/24	07:00	E1	C	0.194	1
2021/04/24 07:00	2021/04/24	07:00	E1	C	0.303	1
2021/04/24 07:00	2021/04/24	07:00	E1	C	0.25	1
2021/04/24 07:00	2021/04/24	07:00	E1	C	0.295	1
2021/04/24 07:00	2021/04/24	07:00	E1	C	0.226	1
2021/04/24 07:00	2021/04/24	07:00	E1	D	0.211	1
2021/04/24 07:00	2021/04/24	07:00	E1	D	0.017	1
2021/04/24 07:00	2021/04/24	07:00	E1	D	0.033	1
2021/04/24 07:00	2021/04/24	07:00	E1	D	0.037	1
2021/04/24 07:00	2021/04/24	07:00	E1	D	0.039	1
2021/04/24 07:00	2021/04/24	07:00	E1	D	0.096	1
2021/04/24 08:00	2021/04/24	08:00	E1	C	0.198	1
2021/04/24 08:00	2021/04/24	08:00	E1	C	0.191	1
2021/04/24 08:00	2021/04/24	08:00	E1	C	0.299	1
2021/04/24 08:00	2021/04/24	08:00	E1	C	0.246	1
2021/04/24 08:00	2021/04/24	08:00	E1	C	0.292	1
2021/04/24 08:00	2021/04/24	08:00	E1	C	0.223	1
2021/04/24 08:00	2021/04/24	08:00	E1	D	0.209	1
2021/04/24 08:00	2021/04/24	08:00	E1	D	0.017	1
2021/04/24 08:00	2021/04/24	08:00	E1	D	0.033	1
2021/04/24 08:00	2021/04/24	08:00	E1	D	0.036	1
2021/04/24 08:00	2021/04/24	08:00	E1	D	0.039	1
2021/04/24 08:00	2021/04/24	08:00	E1	D	0.094	1
2021/04/24 09:00	2021/04/24	09:00	E1	C	0.195	1
2021/04/24 09:00	2021/04/24	09:00	E1	C	0.189	1
2021/04/24 09:00	2021/04/24	09:00	E1	C	0.295	1
2021/04/24 09:00	2021/04/24	09:00	E1	C	0.241	1
2021/04/24 09:00	2021/04/24	09:00	E1	C	0.288	1
2021/04/24 09:00	2021/04/24	09:00	E1	C	0.22	1
2021/04/24 09:00	2021/04/24	09:00	E1	D	0.207	1
2021/04/24 09:00	2021/04/24	09:00	E1	D	0.016	1
2021/04/24 09:00	2021/04/24	09:00	E1	D	0.032	1
2021/04/24 09:00	2021/04/24	09:00	E1	D	0.036	1
2021/04/24 09:00	2021/04/24	09:00	E1	D	0.038	1
2021/04/24 09:00	2021/04/24	09:00	E1	D	0.093	1
2021/04/24 10:00	2021/04/24	10:00	E1	C	0.22	1
2021/04/24 10:00	2021/04/24	10:00	E1	C	0.22	1
2021/04/24 10:00	2021/04/24	10:00	E1	C	0.307	1
2021/04/24 10:00	2021/04/24	10:00	E1	C	0.273	1
2021/04/24 10:00	2021/04/24	10:00	E1	C	0.303	1
2021/04/24 10:00	2021/04/24	10:00	E1	C	0.256	1
2021/04/24 10:00	2021/04/24	10:00	E1	D	0.222	1
2021/04/24 10:00	2021/04/24	10:00	E1	D	0.073	1
2021/04/24 10:00	2021/04/24	10:00	E1	D	0.036	1
2021/04/24 10:00	2021/04/24	10:00	E1	D	0.041	1
2021/04/24 10:00	2021/04/24	10:00	E1	D	0.044	1
2021/04/24 10:00	2021/04/24	10:00	E1	D	0.102	1
2021/04/24 11:00	2021/04/24	11:00	E1	C	0.327	1
2021/04/24 11:00	2021/04/24	11:00	E1	C	0.335	1
2021/04/24 11:00	2021/04/24	11:00	E1	C	0.354	1
2021/04/24 11:00	2021/04/24	11:00	E1	C	0.37	1
2021/04/24 11:00	2021/04/24	11:00	E1	C	0.347	1
2021/04/24 11:00	2021/04/24	11:00	E1	C	0.35	1
2021/04/24 11:00	2021/04/24	11:00	E1	D	0.264	1
2021/04/24 11:00	2021/04/24	11:00	E1	D	0.204	1
2021/04/24 11:00	2021/04/24	11:00	E1	D	0.046	1
2021/04/24 11:00	2021/04/24	11:00	E1	D	0.051	1
2021/04/24 11:00	2021/04/24	11:00	E1	D	0.054	1
2021/04/24 11:00	2021/04/24	11:00	E1	D	0.132	1
2021/04/24 12:00	2021/04/24	12:00	E1	C	0.323	1
2021/04/24 12:00	2021/04/24	12:00	E1	C	0.334	1
2021/04/24 12:00	2021/04/24	12:00	E1	C	0.354	1
2021/04/24 12:00	2021/04/24	12:00	E1	C	0.366	1
2021/04/24 12:00	2021/04/24	12:00	E1	C	0.346	1
2021/04/24 12:00	2021/04/24	12:00	E1	C	0.341	1
2021/04/24 12:00	2021/04/24	12:00	E1	D	0.263	1
2021/04/24 12:00	2021/04/24	12:00	E1	D	0.159	1
2021/04/24 12:00	2021/04/24	12:00	E1	D	0.045	1
2021/04/24 12:00	2021/04/24	12:00	E1	D	0.05	1
2021/04/24 12:00	2021/04/24	12:00	E1	D	0.053	1
2021/04/24 12:00	2021/04/24	12:00	E1	D	0.13	1
2021/04/24 13:00	2021/04/24	13:00	E1	C	0.32	1
2021/04/24 13:00	2021/04/24	13:00	E1	C	0.334	1
2021/04/24 13:00	2021/04/24	13:00	E1	C	0.353	1
2021/04/24 13:00	2021/04/24	13:00	E1	C	0.365	1
2021/04/24 13:00	2021/04/24	13:00	E1	C	0.346	1
2021/04/24 13:00	2021/04/24	13:00	E1	C	0.337	1
2021/04/24 13:00	2021/04/24	13:00	E1	D	0.262	1
2021/04/24 13:00	2021/04/24	13:00	E1	D	0.146	1
2021/04/24 13:00	2021/04/24	13:00	E1	D	0.045	1
2021/04/24 13:00	2021/04/24	13:00	E1	D	0.049	1
2021/04/24 13:00	2021/04/24	13:00	E1	D	0.052	1
2021/04/24 13:00	2021/04/24	13:00	E1	D	0.129	1
2021/04/24 14:00	2021/04/24	14:00	E1	C	0.314	1
2021/04/24 14:00	2021/04/24	14:00	E1	C	0.334	1
2021/04/24 14:00	2021/04/24	14:00	E1	C	0.353	1
2021/04/24 14:00	2021/04/24	14:00	E1	C	0.364	1
2021/04/24 14:00	2021/04/24	14:00	E1	C	0.345	1
2021/04/24 14:00	2021/04/24	14:00	E1	C	0.335	1
2021/04/24 14:00	2021/04/24	14:00	E1	D	0.26	1
2021/04/24 14:00	2021/04/24	14:00	E1	D	0.137	1
2021/04/24 14:00	2021/04/24	14:00	E1	D	0.044	1
2021/04/24 14:00	2021/04/24	14:00	E1	D	0.048	1
2021/04/24 14:00	2021/04/24	14:00	E1	D	0.052	1
2021/04/24 14:00	2021/04/24	14:00	E1	D	0.127	1
2021/04/24 15:00	2021/04/24	15:00	E1	C	0.306	1
2021/04/24 15:00	2021/04/24	15:00	E1	C	0.333	1
2021/04/24 15:00	2021/04/24	15:00	E1	C	0.352	1
2021/04/24 15:00	2021/04/24	15:00	E1	C	0.362	1
2021/04/24 15:00	2021/04/24	15:00	E1	C	0.345	1
2021/04/24 15:00	2021/04/24	15:00	E1	C	0.335	1
2021/04/24 15:00	2021/04/24	15:00	E1	D	0.258	1
2021/04/24 15:00	2021/04/24	15:00	E1	D	0.129	1
2021/04/24 15:00	2021/04/24	15:00	E1	D	0.044	1
2021/04/24 15:00	2021/04/24	15:00	E1	D	0.047	1
2021/04/24 15:00	2021/04/24	15:00	E1	D	0.051	1
2021/04/24 15:00	2021/04/24	15:00	E1	D	0.124	1
2021/04/24 16:00	2021/04/24	16:00	E1	C	0.297	1
2021/04/24 16:00	2021/04/24	16:00	E1	C	0.332	1
2021/04/24 16:00	2021/04/24	16:00	E1	C	0.351	1
2021/04/24 16:00	2021/04/24	16:00	E1	C	0.361	1
2021/04/24 16:00	2021/04/24	16:00	E1	C	0.344	1
2021/04/24 16:00	2021/04/24	16:00	E1	C	0.334	1
2021/04/24 16:00	2021/04/24	16:00	E1	D	0.255	1
2021/04/24 16:00	2021/04/24	16:00	E1	D	0.12	1
2021/04/24 16:00	2021/04/24	16:00	E1	D	0.042	1
2021/04/24 16:00	2021/04/24	16:00	E1	D	0.046	1
2021/04/24 16:00	2021/04/24	16:00	E1	D	0.049	1
2021/04/24 16:00	2021/04/24	16:00	E1	D	0.121	1
2021/04/24 17:00	2021/04/24	17:00	E1	C	0.286	1
2021/04/24 17:00	2021/04/24	17:00	E1	C	0.332	1
2021/04/24 17:00	2021/04/24	17:00	E1	C	0.35	1
2021/04/24 17:00	2021/04/24	17:00	E1	C	0.357	1
2021/04/24 17:00	2021/04/24	17:00	E1	C	0.343	1
2021/04/24 17:00	2021/04/24	17:00	E1	C	0.333	1
2021/04/24 17:00	2021/04/24	17:00	E1	D	0.252	1
2021/04/24 17:00	2021/04/24	17:00	E1	D	0.113	1
2021/04/24 17:00	2021/04/24	17:00	E1	D	0.041	1
2021/04/24 17:00	2021/04/24	17:00	E1	D	0.045	1
2021/04/24 17:00	2021/04/24	17:00	E1	D	0.048	1
2021/04/24 17:00	2021/04/24	17:00	E1	D	0.117	1
2021/04/24 18:00	2021/04/24	18:00	E1	C	0.278	1
2021/04/24 18:00	2021/04/24	18:00	E1	C	0.331	1
2021/04/24 18:00	2021/04/24	18:00	E1	C	0.349	1
2021/04/24 18:00	2021/04/24	18:00	E1	C	0.354	1
2021/04/24 18:00	2021/04/24	18:00	E1	C	0.342	1
2021/04/24 18:00	2021/04/24	18:00	E1	C	0.328	1
2021/04/24 18:00	2021/04/24	18:00	E1	D	0.248	1
2021/04/24 18:00	2021/04/24	18:00	E1	D	0.106	1
2021/04/24 18:00	2021/04/24	18:00	E1	D	0.04	1
2021/04/24 18:00	2021/04/24	18:00	E1	D	0.043	1
2021/04/24 18:00	2021/04/24	18:00	E1	D	0.047	1
2021/04/24 18:00	2021/04/24	18:00	E1	D	0.114	1
2021/04/24 19:00	2021/04/24	19:00	E1	C	0.271	1
2021/04/24 19:00	2021/04/24	19:00	E1	C	0.33	1
2021/04/24 19:00	2021/04/24	19:00	E1	C	0.348	1
2021/04/24 19:00	2021/04/24	19:00	E1	C	0.351	1
2021/04/24 19:00	2021/04/24	19:00	E1	C	0.341	1
2021/04/24 19:00	2021/04/24	19:00	E1	C	0.321	1
2021/04/24 19:00	2021/04/24	19:00	E1	D	0.245	1
2021/04/24 19:00	2021/04/24	19:00	E1	D	0.1	1
2021/04/24 19:00	2021/04/24	19:00	E1	D	0.039	1
2021/04/24 19:00	2021/04/24	19:00	E1	D	0.042	1
2021/04/24 19:00	2021/04/24	19:00	E1	D	0.045	1
2021/04/24 19:00	2021/04/24	19:00	E1	D	0.111	1
2021/04/24 20:00	2021/04/24	20:00	E1	C	0.264	1
2021/04/24 20:00	2021/04/24	20:00	E1	C	0.328	1
2021/04/24 20:00	2021/04/24	20:00	E1	C	0.346	1
2021/04/24 20:00	2021/04/24	20:00	E1	C	0.348	1
2021/04/24 20:00	2021/04/24	20:00	E1	C	0.341	1
2021/04/24 20:00	2021/04/24	20:00	E1	C	0.315	1
2021/04/24 20:00	2021/04/24	20:00	E1	D	0.242	1
2021/04/24 20:00	2021/04/24	20:00	E1	D	0.094	1
2021/04/24 20:00	2021/04/24	20:00	E1	D	0.038	1
2021/04/24 20:00	2021/04/24	20:00	E1	D	0.041	1
2021/04/24 20:00	2021/04/24	20:00	E1	D	0.044	1
2021/04/24 20:00	2021/04/24	20:00	E1	D	0.108	1
2021/04/24 21:00	2021/04/24	21:00	E1	C	0.256	1
2021/04/24 21:00	2021/04/24	21:00	E1	C	0.327	1
2021/04/24 21:00	2021/04/24	21:00	E1	C	0.345	1
2021/04/24 21:00	2021/04/24	21:00	E1	C	0.341	1
2021/04/24 21:00	2021/04/24	21:00	E1	C	0.34	1
2021/04/24 21:00	2021/04/24	21:00	E1	C	0.308	1
2021/04/24 21:00	2021/04/24	21:00	E1	D	0.24	1
2021/04/24 21:00	2021/04/24	21:00	E1	D	0.089	1
2021/04/24 21:00	2021/04/24	21:00	E1	D	0.036	1
2021/04/24 21:00	2021/04/24	21:00	E1	D	0.04	1
2021/04/24 21:00	2021/04/24	21:00	E1	D	0.043	1
2021/04/24 21:00	2021/04/24	21:00	E1	D	0.105	1
2021/04/24 22:00	2021/04/24	22:00	E1	C	0.247	1
2021/04/24 22:00	2021/04/24	22:00	E1	C	0.326	1
2021/04/24 22:00	2021/04/24	22:00	E1	C	0.344	1
2021/04/24 22:00	2021/04/24	22:00	E1	C	0.33	1
2021/04/24 22:00	2021/04/24	22:00	E1	C	0.339	1
2021/04/24 22:00	2021/04/24	22:00	E1	C	0.302	1
2021/04/24 22:00	2021/04/24	22:00	E1	D	0.237	1
2021/04/24 22:00	2021/04/24	22:00	E1	D	0.085	1
2021/04/24 22:00	2021/04/24	22:00	E1	D	0.035	1
2021/04/24 22:00	2021/04/24	22:00	E1	D	0.038	1
2021/04/24 22:00	2021/04/24	22:00	E1	D	0.042	1
2021/04/24 22:00	2021/04/24	22:00	E1	D	0.103	1
2021/04/24 23:00	2021/04/24	23:00	E1	C	0.239	1
2021/04/24 23:00	2021/04/24	23:00	E1	C	0.324	1
2021/04/24 23:00	2021/04/24	23:00	E1	C	0.342	1
2021/04/24 23:00	2021/04/24	23:00	E1	C	0.317	1
2021/04/24 23:00	2021/04/24	23:00	E1	C	0.338	1
2021/04/24 23:00	2021/04/24	23:00	E1	C	0.295	1
2021/04/24 23:00	2021/04/24	23:00	E1	D	0.235	1
2021/04/24 23:00	2021/04/24	23:00	E1	D	0.081	1
2021/04/24 23:00	2021/04/24	23:00	E1	D	0.034	1
2021/04/24 23:00	2021/04/24	23:00	E1	D	0.037	1
2021/04/24 23:00	2021/04/24	23:00	E1	D	0.04	1
2021/04/24 23:00	2021/04/24	23:00	E1	D	0.1	1
2021/04/25	2021/04/25	00:00	E1	C	0.231	2
2021/04/25	2021/04/25	00:00	E1	C	0.323	2
2021/04/25	2021/04/25	00:00	E1	C	0.34	2
2021/04/25	2021/04/25	00:00	E1	C	0.308	2
2021/04/25	2021/04/25	00:00	E1	C	0.337	2
2021/04/25	2021/04/25	00:00	E1	C	0.29	2
2021/04/25	2021/04/25	00:00	E1	D	0.232	2
2021/04/25	2021/04/25	00:00	E1	D	0.077	2
2021/04/25	2021/04/25	00:00	E1	D	0.032	2
2021/04/25	2021/04/25	00:00	E1	D	0.036	2
2021/04/25	2021/04/25	00:00	E1	D	0.039	2
2021/04/25	2021/04/25	00:00	E1	D	0.097	2
2021/04/25 01:00	2021/04/25	01:00	E1	C	0.224	2
2021/04/25 01:00	2021/04/25	01:00	E1	C	0.322	2
2021/04/25 01:00	2021/04/25	01:00	E1	C	0.336	2
2021/04/25 01:00	2021/04/25	01:00	E1	C	0.301	2
2021/04/25 01:00	2021/04/25	01:00	E1	C	0.336	2
2021/04/25 01:00	2021/04/25	01:00	E1	C	0.285	2
2021/04/25 01:00	2021/04/25	01:00	E1	D	0.229	2
2021/04/25 01:00	2021/04/25	01:00	E1	D	0.074	2
2021/04/25 01:00	2021/04/25	01:00	E1	D	0.031	2
2021/04/25 01:00	2021/04/25	01:00	E1	D	0.035	2
2021/04/25 01:00	2021/04/25	01:00	E1	D	0.038	2
2021/04/25 01:00	2021/04/25	01:00	E1	D	0.095	2
2021/04/25 02:00	2021/04/25	02:00	E1	C	0.218	2
2021/04/25 02:00	2021/04/25	02:00	E1	C	0.321	2
2021/04/25 02:00	2021/04/25	02:00	E1	C	0.333	2
2021/04/25 02:00	2021/04/25	02:00	E1	C	0.295	2
2021/04/25 02:00	2021/04/25	02:00	E1	C	0.335	2
2021/04/25 02:00	2021/04/25	02:00	E1	C	0.279	2
2021/04/25 02:00	2021/04/25	02:00	E1	D	0.226	2
2021/04/25 02:00	2021/04/25	02:00	E1	D	0.072	2
2021/04/25 02:00	2021/04/25	02:00	E1	D	0.03	2
2021/04/25 02:00	2021/04/25	02:00	E1	D	0.033	2
2021/04/25 02:00	2021/04/25	02:00	E1	D	0.037	2
2021/04/25 02:00	2021/04/25	02:00	E1	D	0.092	2
2021/04/25 03:00	2021/04/25	03:00	E1	C	0.212	2
2021/04/25 03:00	2021/04/25	03:00	E1	C	0.32	2
2021/04/25 03:00	2021/04/25	03:00	E1	C	0.329	2
2021/04/25 03:00	2021/04/25	03:00	E1	C	0.29	2
2021/04/25 03:00	2021/04/25	03:00	E1	C	0.335	2
2021/04/25 03:00	2021/04/25	03:00	E1	C	0.273	2
2021/04/25 03:00	2021/04/25	03:00	E1	D	0.222	2
2021/04/25 03:00	2021/04/25	03:00	E1	D	0.069	2
2021/04/25 03:00	2021/04/25	03:00	E1	D	0.029	2
2021/04/25 03:00	2021/04/25	03:00	E1	D	0.032	2
2021/04/25 03:00	2021/04/25	03:00	E1	D	0.036	2
2021/04/25 03:00	2021/04/25	03:00	E1	D	0.09	2
2021/04/25 04:00	2021/04/25	04:00	E1	C	0.206	2
2021/04/25 04:00	2021/04/25	04:00	E1	C	0.318	2
2021/04/25 04:00	2021/04/25	04:00	E1	C	0.326	2
2021/04/25 04:00	2021/04/25	04:00	E1	C	0.285	2
2021/04/25 04:00	2021/04/25	04:00	E1	C	0.334	2
2021/04/25 04:00	2021/04/25	04:00	E1	C	0.269	2
2021/04/25 04:00	2021/04/25	04:00	E1	D	0.219	2
2021/04/25 04:00	2021/04/25	04:00	E1	D	0.067	2
2021/04/25 04:00	2021/04/25	04:00	E1	D	0.029	2
2021/04/25 04:00	2021/04/25	04:00	E1	D	0.031	2
2021/04/25 04:00	2021/04/25	04:00	E1	D	0.035	2
2021/04/25 04:00	2021/04/25	04:00	E1	D	0.088	2
2021/04/25 05:00	2021/04/25	05:00	E1	C	0.2	2
2021/04/25 05:00	2021/04/25	05:00	E1	C	0.315	2
2021/04/25 05:00	2021/04/25	05:00	E1	C	0.325	2
2021/04/25 05:00	2021/04/25	05:00	E1	C	0.28	2
2021/04/25 05:00	2021/04/25	05:00	E1	C	0.334	2
2021/04/25 05:00	2021/04/25	05:00	E1	C	0.264	2
2021/04/25 05:00	2021/04/25	05:00	E1	D	0.217	2
2021/04/25 05:00	2021/04/25	05:00	E1	D	0.066	2
2021/04/25 05:00	2021/04/25	05:00	E1	D	0.028	2
2021/04/25 05:00	2021/04/25	05:00	E1	D	0.031	2
2021/04/25 05:00	2021/04/25	05:00	E1	D	0.034	2
2021/04/25 05:00	2021/04/25	05:00	E1	D	0.086	2
2021/04/25 06:00	2021/04/25	06:00	E1	C	0.194	2
2021/04/25 06:00	2021/04/25	06:00	E1	C	0.313	2
2021/04/25 06:00	2021/04/25	06:00	E1	C	0.324	2
2021/04/25 06:00	2021/04/25	06:00	E1	C	0.274	2
2021/04/25 06:00	2021/04/25	06:00	E1	C	0.333	2
2021/04/25 06:00	2021/04/25	06:00	E1	C	0.261	2
2021/04/25 06:00	2021/04/25	06:00	E1	D	0.214	2
2021/04/25 06:00	2021/04/25	06:00	E1	D	0.064	2
2021/04/25 06:00	2021/04/25	06:00	E1	D	0.027	2
2021/04/25 06:00	2021/04/25	06:00	E1	D	0.03	2
2021/04/25 06:00	2021/04/25	06:00	E1	D	0.034	2
2021/04/25 06:00	2021/04/25	06:00	E1	D	0.084	2
2021/04/25 07:00	2021/04/25	07:00	E1	C	0.189	2
2021/04/25 07:00	2021/04/25	07:00	E1	C	0.311	2
2021/04/25 07:00	2021/04/25	07:00	E1	C	0.323	2
2021/04/25 07:00	2021/04/25	07:00	E1	C	0.268	2
2021/04/25 07:00	2021/04/25	07:00	E1	C	0.333	2
2021/04/25 07:00	2021/04/25	07:00	E1	C	0.258	2
2021/04/25 07:00	2021/04/25	07:00	E1	D	0.212	2
2021/04/25 07:00	2021/04/25	07:00	E1	D	0.063	2
2021/04/25 07:00	2021/04/25	07:00	E1	D	0.027	2
2021/04/25 07:00	2021/04/25	07:00	E1	D	0.029	2
2021/04/25 07:00	2021/04/25	07:00	E1	D	0.033	2
2021/04/25 07:00	2021/04/25	07:00	E1	D	0.082	2
2021/04/25 08:00	2021/04/25	08:00	E1	C	0.185	2
2021/04/25 08:00	2021/04/25	08:00	E1	C	0.306	2
2021/04/25 08:00	2021/04/25	08:00	E1	C	0.323	2
2021/04/25 08:00	2021/04/25	08:00	E1	C	0.264	2
2021/04/25 08:00	2021/04/25	08:00	E1	C	0.332	2
2021/04/25 08:00	2021/04/25	08:00	E1	C	0.255	2
2021/04/25 08:00	2021/04/25	08:00	E1	D	0.211	2
2021/04/25 08:00	2021/04/25	08:00	E1	D	0.062	2
2021/04/25 08:00	2021/04/25	08:00	E1	D	0.026	2
2021/04/25 08:00	2021/04/25	08:00	E1	D	0.028	2
2021/04/25 08:00	2021/04/25	08:00	E1	D	0.033	2
2021/04/25 08:00	2021/04/25	08:00	E1	D	0.081	2
2021/04/25 09:00	2021/04/25	09:00	E1	C	0.181	2
2021/04/25 09:00	2021/04/25	09:00	E1	C	0.304	2
2021/04/25 09:00	2021/04/25	09:00	E1	C	0.322	2
2021/04/25 09:00	2021/04/25	09:00	E1	C	0.26	2
2021/04/25 09:00	2021/04/25	09:00	E1	C	0.331	2
2021/04/25 09:00	2021/04/25	09:00	E1	C	0.253	2
2021/04/25 09:00	2021/04/25	09:00	E1	D	0.209	2
2021/04/25 09:00	2021/04/25	09:00	E1	D	0.061	2
2021/04/25 09:00	2021/04/25	09:00	E1	D	0.026	2
2021/04/25 09:00	2021/04/25	09:00	E1	D	0.028	2
2021/04/25 09:00	2021/04/25	09:00	E1	D	0.032	2
2021/04/25 09:00	2021/04/25	09:00	E1	D	0.08	2
2021/04/25 10:00	2021/04/25	10:00	E1	C	0.176	2
2021/04/25 10:00	2021/04/25	10:00	E1	C	0.302	2
2021/04/25 10:00	2021/04/25	10:00	E1	C	0.321	2
2021/04/25 10:00	2021/04/25	10:00	E1	C	0.256	2
2021/04/25 10:00	2021/04/25	10:00	E1	C	0.331	2
2021/04/25 10:00	2021/04/25	10:00	E1	C	0.249	2
2021/04/25 10:00	2021/04/25	10:00	E1	D	0.207	2
2021/04/25 10:00	2021/04/25	10:00	E1	D	0.059	2
2021/04/25 10:00	2021/04/25	10:00	E1	D	0.025	2
2021/04/25 10:00	2021/04/25	10:00	E1	D	0.027	2
2021/04/25 10:00	2021/04/25	10:00	E1	D	0.032	2
2021/04/25 10:00	2021/04/25	10:00	E1	D	0.079	2
2021/04/25 11:00	2021/04/25	11:00	E1	C	0.176	2
2021/04/25 11:00	2021/04/25	11:00	E1	C	0.3	2
2021/04/25 11:00	2021/04/25	11:00	E1	C	0.319	2
2021/04/25 11:00	2021/04/25	11:00	E1	C	0.258	2
2021/04/25 11:00	2021/04/25	11:00	E1	C	0.333	2
2021/04/25 11:00	2021/04/25	11:00	E1	C	0.253	2
2021/04/25 11:00	2021/04/25	11:00	E1	D	0.205	2
2021/04/25 11:00	2021/04/25	11:00	E1	D	0.058	2
2021/04/25 11:00	2021/04/25	11:00	E1	D	0.025	2
2021/04/25 11:00	2021/04/25	11:00	E1	D	0.026	2
2021/04/25 11:00	2021/04/25	11:00	E1	D	0.031	2
2021/04/25 11:00	2021/04/25	11:00	E1	D	0.077	2
2021/04/25 12:00	2021/04/25	12:00	E1	C	0.326	2
2021/04/25 12:00	2021/04/25	12:00	E1	C	0.362	2
2021/04/25 12:00	2021/04/25	12:00	E1	C	0.368	2
2021/04/25 12:00	2021/04/25	12:00	E1	C	0.384	2
2021/04/25 12:00	2021/04/25	12:00	E1	C	0.373	2
2021/04/25 12:00	2021/04/25	12:00	E1	C	0.374	2
2021/04/25 12:00	2021/04/25	12:00	E1	D	0.202	2
2021/04/25 12:00	2021/04/25	12:00	E1	D	0.059	2
2021/04/25 12:00	2021/04/25	12:00	E1	D	0.036	2
2021/04/25 12:00	2021/04/25	12:00	E1	D	0.042	2
2021/04/25 12:00	2021/04/25	12:00	E1	D	0.048	2
2021/04/25 12:00	2021/04/25	12:00	E1	D	0.107	2
2021/04/25 13:00	2021/04/25	13:00	E1	C	0.321	2
2021/04/25 13:00	2021/04/25	13:00	E1	C	0.361	2
2021/04/25 13:00	2021/04/25	13:00	E1	C	0.366	2
2021/04/25 13:00	2021/04/25	13:00	E1	C	0.383	2
2021/04/25 13:00	2021/04/25	13:00	E1	C	0.372	2
2021/04/25 13:00	2021/04/25	13:00	E1	C	0.37	2
2021/04/25 13:00	2021/04/25	13:00	E1	D	0.2	2
2021/04/25 13:00	2021/04/25	13:00	E1	D	0.059	2
2021/04/25 13:00	2021/04/25	13:00	E1	D	0.035	2
2021/04/25 13:00	2021/04/25	13:00	E1	D	0.04	2
2021/04/25 13:00	2021/04/25	13:00	E1	D	0.046	2
2021/04/25 13:00	2021/04/25	13:00	E1	D	0.108	2
2021/04/25 14:00	2021/04/25	14:00	E1	C	0.316	2
2021/04/25 14:00	2021/04/25	14:00	E1	C	0.36	2
2021/04/25 14:00	2021/04/25	14:00	E1	C	0.365	2
2021/04/25 14:00	2021/04/25	14:00	E1	C	0.381	2
2021/04/25 14:00	2021/04/25	14:00	E1	C	0.371	2
2021/04/25 14:00	2021/04/25	14:00	E1	C	0.36	2
2021/04/25 14:00	2021/04/25	14:00	E1	D	0.198	2
2021/04/25 14:00	2021/04/25	14:00	E1	D	0.058	2
2021/04/25 14:00	2021/04/25	14:00	E1	D	0.035	2
2021/04/25 14:00	2021/04/25	14:00	E1	D	0.04	2
2021/04/25 14:00	2021/04/25	14:00	E1	D	0.045	2
2021/04/25 14:00	2021/04/25	14:00	E1	D	0.106	2
2021/04/25 15:00	2021/04/25	15:00	E1	C	0.307	2
2021/04/25 15:00	2021/04/25	15:00	E1	C	0.36	2
2021/04/25 15:00	2021/04/25	15:00	E1	C	0.365	2
2021/04/25 15:00	2021/04/25	15:00	E1	C	0.378	2
2021/04/25 15:00	2021/04/25	15:00	E1	C	0.369	2
2021/04/25 15:00	2021/04/25	15:00	E1	C	0.36	2
2021/04/25 15:00	2021/04/25	15:00	E1	D	0.194	2
2021/04/25 15:00	2021/04/25	15:00	E1	D	0.057	2
2021/04/25 15:00	2021/04/25	15:00	E1	D	0.034	2
2021/04/25 15:00	2021/04/25	15:00	E1	D	0.039	2
2021/04/25 15:00	2021/04/25	15:00	E1	D	0.044	2
2021/04/25 15:00	2021/04/25	15:00	E1	D	0.104	2
2021/04/25 16:00	2021/04/25	16:00	E1	C	0.299	2
2021/04/25 16:00	2021/04/25	16:00	E1	C	0.359	2
2021/04/25 16:00	2021/04/25	16:00	E1	C	0.363	2
2021/04/25 16:00	2021/04/25	16:00	E1	C	0.375	2
2021/04/25 16:00	2021/04/25	16:00	E1	C	0.369	2
2021/04/25 16:00	2021/04/25	16:00	E1	C	0.357	2
2021/04/25 16:00	2021/04/25	16:00	E1	D	0.191	2
2021/04/25 16:00	2021/04/25	16:00	E1	D	0.056	2
2021/04/25 16:00	2021/04/25	16:00	E1	D	0.033	2
2021/04/25 16:00	2021/04/25	16:00	E1	D	0.038	2
2021/04/25 16:00	2021/04/25	16:00	E1	D	0.043	2
2021/04/25 16:00	2021/04/25	16:00	E1	D	0.101	2
2021/04/25 17:00	2021/04/25	17:00	E1	C	0.288	2
2021/04/25 17:00	2021/04/25	17:00	E1	C	0.357	2
2021/04/25 17:00	2021/04/25	17:00	E1	C	0.362	2
2021/04/25 17:00	2021/04/25	17:00	E1	C	0.372	2
2021/04/25 17:00	2021/04/25	17:00	E1	C	0.367	2
2021/04/25 17:00	2021/04/25	17:00	E1	C	0.355	2
2021/04/25 17:00	2021/04/25	17:00	E1	D	0.188	2
2021/04/25 17:00	2021/04/25	17:00	E1	D	0.055	2
2021/04/25 17:00	2021/04/25	17:00	E1	D	0.033	2
2021/04/25 17:00	2021/04/25	17:00	E1	D	0.037	2
2021/04/25 17:00	2021/04/25	17:00	E1	D	0.042	2
2021/04/25 17:00	2021/04/25	17:00	E1	D	0.099	2
2021/04/25 18:00	2021/04/25	18:00	E1	C	0.28	2
2021/04/25 18:00	2021/04/25	18:00	E1	C	0.356	2
2021/04/25 18:00	2021/04/25	18:00	E1	C	0.361	2
2021/04/25 18:00	2021/04/25	18:00	E1	C	0.37	2
2021/04/25 18:00	2021/04/25	18:00	E1	C	0.364	2
2021/04/25 18:00	2021/04/25	18:00	E1	C	0.354	2
2021/04/25 18:00	2021/04/25	18:00	E1	D	0.186	2
2021/04/25 18:00	2021/04/25	18:00	E1	D	0.053	2
2021/04/25 18:00	2021/04/25	18:00	E1	D	0.032	2
2021/04/25 18:00	2021/04/25	18:00	E1	D	0.036	2
2021/04/25 18:00	2021/04/25	18:00	E1	D	0.041	2
2021/04/25 18:00	2021/04/25	18:00	E1	D	0.096	2
2021/04/25 19:00	2021/04/25	19:00	E1	C	0.272	2
2021/04/25 19:00	2021/04/25	19:00	E1	C	0.354	2
2021/04/25 19:00	2021/04/25	19:00	E1	C	0.36	2
2021/04/25 19:00	2021/04/25	19:00	E1	C	0.366	2
2021/04/25 19:00	2021/04/25	19:00	E1	C	0.363	2
2021/04/25 19:00	2021/04/25	19:00	E1	C	0.347	2
2021/04/25 19:00	2021/04/25	19:00	E1	D	0.183	2
2021/04/25 19:00	2021/04/25	19:00	E1	D	0.051	2
2021/04/25 19:00	2021/04/25	19:00	E1	D	0.031	2
2021/04/25 19:00	2021/04/25	19:00	E1	D	0.035	2
2021/04/25 19:00	2021/04/25	19:00	E1	D	0.04	2
2021/04/25 19:00	2021/04/25	19:00	E1	D	0.094	2
2021/04/25 20:00	2021/04/25	20:00	E1	C	0.265	2
2021/04/25 20:00	2021/04/25	20:00	E1	C	0.353	2
2021/04/25 20:00	2021/04/25	20:00	E1	C	0.358	2
2021/04/25 20:00	2021/04/25	20:00	E1	C	0.363	2
2021/04/25 20:00	2021/04/25	20:00	E1	C	0.362	2
2021/04/25 20:00	2021/04/25	20:00	E1	C	0.346	2
2021/04/25 20:00	2021/04/25	20:00	E1	D	0.179	2
2021/04/25 20:00	2021/04/25	20:00	E1	D	0.05	2
2021/04/25 20:00	2021/04/25	20:00	E1	D	0.03	2
2021/04/25 20:00	2021/04/25	20:00	E1	D	0.034	2
2021/04/25 20:00	2021/04/25	20:00	E1	D	0.038	2
2021/04/25 20:00	2021/04/25	20:00	E1	D	0.091	2
2021/04/25 21:00	2021/04/25	21:00	E1	C	0.257	2
2021/04/25 21:00	2021/04/25	21:00	E1	C	0.351	2
2021/04/25 21:00	2021/04/25	21:00	E1	C	0.356	2
2021/04/25 21:00	2021/04/25	21:00	E1	C	0.36	2
2021/04/25 21:00	2021/04/25	21:00	E1	C	0.36	2
2021/04/25 21:00	2021/04/25	21:00	E1	C	0.343	2
2021/04/25 21:00	2021/04/25	21:00	E1	D	0.176	2
2021/04/25 21:00	2021/04/25	21:00	E1	D	0.048	2
2021/04/25 21:00	2021/04/25	21:00	E1	D	0.028	2
2021/04/25 21:00	2021/04/25	21:00	E1	D	0.033	2
2021/04/25 21:00	2021/04/25	21:00	E1	D	0.037	2
2021/04/25 21:00	2021/04/25	21:00	E1	D	0.089	2
2021/04/25 22:00	2021/04/25	22:00	E1	C	0.249	2
2021/04/25 22:00	2021/04/25	22:00	E1	C	0.35	2
2021/04/25 22:00	2021/04/25	22:00	E1	C	0.355	2
2021/04/25 22:00	2021/04/25	22:00	E1	C	0.355	2
2021/04/25 22:00	2021/04/25	22:00	E1	C	0.359	2
2021/04/25 22:00	2021/04/25	22:00	E1	C	0.336	2
2021/04/25 22:00	2021/04/25	22:00	E1	D	0.173	2
2021/04/25 22:00	2021/04/25	22:00	E1	D	0.046	2
2021/04/25 22:00	2021/04/25	22:00	E1	D	0.027	2
2021/04/25 22:00	2021/04/25	22:00	E1	D	0.031	2
2021/04/25 22:00	2021/04/25	22:00	E1	D	0.036	2
2021/04/25 22:00	2021/04/25	22:00	E1	D	0.086	2
2021/04/25 23:00	2021/04/25	23:00	E1	C	0.241	2
2021/04/25 23:00	2021/04/25	23:00	E1	C	0.349	2
2021/04/25 23:00	2021/04/25	23:00	E1	C	0.353	2
2021/04/25 23:00	2021/04/25	23:00	E1	C	0.339	2
2021/04/25 23:00	2021/04/25	23:00	E1	C	0.357	2
2021/04/25 23:00	2021/04/25	23:00	E1	C	0.328	2
2021/04/25 23:00	2021/04/25	23:00	E1	D	0.17	2
2021/04/25 23:00	2021/04/25	23:00	E1	D	0.044	2
2021/04/25 23:00	2021/04/25	23:00	E1	D	0.026	2
2021/04/25 23:00	2021/04/25	23:00	E1	D	0.03	2
2021/04/25 23:00	2021/04/25	23:00	E1	D	0.035	2
2021/04/25 23:00	2021/04/25	23:00	E1	D	0.084	2
2021/04/26	2021/04/26	00:00	E1	C	0.234	3
2021/04/26	2021/04/26	00:00	E1	C	0.347	3
2021/04/26	2021/04/26	00:00	E1	C	0.351	3
2021/04/26	2021/04/26	00:00	E1	C	0.329	3
2021/04/26	2021/04/26	00:00	E1	C	0.354	3
2021/04/26	2021/04/26	00:00	E1	C	0.322	3
2021/04/26	2021/04/26	00:00	E1	D	0.167	3
2021/04/26	2021/04/26	00:00	E1	D	0.043	3
2021/04/26	2021/04/26	00:00	E1	D	0.025	3
2021/04/26	2021/04/26	00:00	E1	D	0.029	3
2021/04/26	2021/04/26	00:00	E1	D	0.034	3
2021/04/26	2021/04/26	00:00	E1	D	0.081	3
2021/04/26 01:00	2021/04/26	01:00	E1	C	0.227	3
2021/04/26 01:00	2021/04/26	01:00	E1	C	0.346	3
2021/04/26 01:00	2021/04/26	01:00	E1	C	0.348	3
2021/04/26 01:00	2021/04/26	01:00	E1	C	0.321	3
2021/04/26 01:00	2021/04/26	01:00	E1	C	0.353	3
2021/04/26 01:00	2021/04/26	01:00	E1	C	0.316	3
2021/04/26 01:00	2021/04/26	01:00	E1	D	0.164	3
2021/04/26 01:00	2021/04/26	01:00	E1	D	0.041	3
2021/04/26 01:00	2021/04/26	01:00	E1	D	0.024	3
2021/04/26 01:00	2021/04/26	01:00	E1	D	0.028	3
2021/04/26 01:00	2021/04/26	01:00	E1	D	0.032	3
2021/04/26 01:00	2021/04/26	01:00	E1	D	0.079	3
2021/04/26 02:00	2021/04/26	02:00	E1	C	0.22	3
2021/04/26 02:00	2021/04/26	02:00	E1	C	0.345	3
2021/04/26 02:00	2021/04/26	02:00	E1	C	0.346	3
2021/04/26 02:00	2021/04/26	02:00	E1	C	0.313	3
2021/04/26 02:00	2021/04/26	02:00	E1	C	0.351	3
2021/04/26 02:00	2021/04/26	02:00	E1	C	0.312	3
2021/04/26 02:00	2021/04/26	02:00	E1	D	0.161	3
2021/04/26 02:00	2021/04/26	02:00	E1	D	0.04	3
2021/04/26 02:00	2021/04/26	02:00	E1	D	0.023	3
2021/04/26 02:00	2021/04/26	02:00	E1	D	0.027	3
2021/04/26 02:00	2021/04/26	02:00	E1	D	0.032	3
2021/04/26 02:00	2021/04/26	02:00	E1	D	0.077	3
2021/04/26 03:00	2021/04/26	03:00	E1	C	0.214	3
2021/04/26 03:00	2021/04/26	03:00	E1	C	0.343	3
2021/04/26 03:00	2021/04/26	03:00	E1	C	0.343	3
2021/04/26 03:00	2021/04/26	03:00	E1	C	0.306	3
2021/04/26 03:00	2021/04/26	03:00	E1	C	0.351	3
2021/04/26 03:00	2021/04/26	03:00	E1	C	0.307	3
2021/04/26 03:00	2021/04/26	03:00	E1	D	0.158	3
2021/04/26 03:00	2021/04/26	03:00	E1	D	0.038	3
2021/04/26 03:00	2021/04/26	03:00	E1	D	0.023	3
2021/04/26 03:00	2021/04/26	03:00	E1	D	0.026	3
2021/04/26 03:00	2021/04/26	03:00	E1	D	0.031	3
2021/04/26 03:00	2021/04/26	03:00	E1	D	0.074	3
2021/04/26 04:00	2021/04/26	04:00	E1	C	0.207	3
2021/04/26 04:00	2021/04/26	04:00	E1	C	0.342	3
2021/04/26 04:00	2021/04/26	04:00	E1	C	0.34	3
2021/04/26 04:00	2021/04/26	04:00	E1	C	0.302	3
2021/04/26 04:00	2021/04/26	04:00	E1	C	0.349	3
2021/04/26 04:00	2021/04/26	04:00	E1	C	0.301	3
2021/04/26 04:00	2021/04/26	04:00	E1	D	0.155	3
2021/04/26 04:00	2021/04/26	04:00	E1	D	0.037	3
2021/04/26 04:00	2021/04/26	04:00	E1	D	0.022	3
2021/04/26 04:00	2021/04/26	04:00	E1	D	0.025	3
2021/04/26 04:00	2021/04/26	04:00	E1	D	0.03	3
2021/04/26 04:00	2021/04/26	04:00	E1	D	0.072	3
2021/04/26 05:00	2021/04/26	05:00	E1	C	0.201	3
2021/04/26 05:00	2021/04/26	05:00	E1	C	0.341	3
2021/04/26 05:00	2021/04/26	05:00	E1	C	0.337	3
2021/04/26 05:00	2021/04/26	05:00	E1	C	0.298	3
2021/04/26 05:00	2021/04/26	05:00	E1	C	0.348	3
2021/04/26 05:00	2021/04/26	05:00	E1	C	0.298	3
2021/04/26 05:00	2021/04/26	05:00	E1	D	0.153	3
2021/04/26 05:00	2021/04/26	05:00	E1	D	0.036	3
2021/04/26 05:00	2021/04/26	05:00	E1	D	0.021	3
2021/04/26 05:00	2021/04/26	05:00	E1	D	0.024	3
2021/04/26 05:00	2021/04/26	05:00	E1	D	0.029	3
2021/04/26 05:00	2021/04/26	05:00	E1	D	0.07	3
2021/04/26 06:00	2021/04/26	06:00	E1	C	0.195	3
2021/04/26 06:00	2021/04/26	06:00	E1	C	0.339	3
2021/04/26 06:00	2021/04/26	06:00	E1	C	0.336	3
2021/04/26 06:00	2021/04/26	06:00	E1	C	0.294	3
2021/04/26 06:00	2021/04/26	06:00	E1	C	0.348	3
2021/04/26 06:00	2021/04/26	06:00	E1	C	0.295	3
2021/04/26 06:00	2021/04/26	06:00	E1	D	0.15	3
2021/04/26 06:00	2021/04/26	06:00	E1	D	0.035	3
2021/04/26 06:00	2021/04/26	06:00	E1	D	0.021	3
2021/04/26 06:00	2021/04/26	06:00	E1	D	0.023	3
2021/04/26 06:00	2021/04/26	06:00	E1	D	0.029	3
2021/04/26 06:00	2021/04/26	06:00	E1	D	0.069	3
2021/04/26 07:00	2021/04/26	07:00	E1	C	0.191	3
2021/04/26 07:00	2021/04/26	07:00	E1	C	0.337	3
2021/04/26 07:00	2021/04/26	07:00	E1	C	0.335	3
2021/04/26 07:00	2021/04/26	07:00	E1	C	0.289	3
2021/04/26 07:00	2021/04/26	07:00	E1	C	0.347	3
2021/04/26 07:00	2021/04/26	07:00	E1	C	0.29	3
2021/04/26 07:00	2021/04/26	07:00	E1	D	0.148	3
2021/04/26 07:00	2021/04/26	07:00	E1	D	0.035	3
2021/04/26 07:00	2021/04/26	07:00	E1	D	0.02	3
2021/04/26 07:00	2021/04/26	07:00	E1	D	0.023	3
2021/04/26 07:00	2021/04/26	07:00	E1	D	0.028	3
2021/04/26 07:00	2021/04/26	07:00	E1	D	0.068	3
2021/04/26 08:00	2021/04/26	08:00	E1	C	0.186	3
2021/04/26 08:00	2021/04/26	08:00	E1	C	0.334	3
2021/04/26 08:00	2021/04/26	08:00	E1	C	0.333	3
2021/04/26 08:00	2021/04/26	08:00	E1	C	0.286	3
2021/04/26 08:00	2021/04/26	08:00	E1	C	0.346	3
2021/04/26 08:00	2021/04/26	08:00	E1	C	0.287	3
2021/04/26 08:00	2021/04/26	08:00	E1	D	0.147	3
2021/04/26 08:00	2021/04/26	08:00	E1	D	0.034	3
2021/04/26 08:00	2021/04/26	08:00	E1	D	0.02	3
2021/04/26 08:00	2021/04/26	08:00	E1	D	0.022	3
2021/04/26 08:00	2021/04/26	08:00	E1	D	0.028	3
2021/04/26 08:00	2021/04/26	08:00	E1	D	0.067	3
2021/04/26 09:00	2021/04/26	09:00	E1	C	0.291	3
2021/04/26 09:00	2021/04/26	09:00	E1	C	0.365	3
2021/04/26 09:00	2021/04/26	09:00	E1	C	0.374	3
2021/04/26 09:00	2021/04/26	09:00	E1	C	0.369	3
2021/04/26 09:00	2021/04/26	09:00	E1	C	0.38	3
2021/04/26 09:00	2021/04/26	09:00	E1	C	0.38	3
2021/04/26 09:00	2021/04/26	09:00	E1	D	0.195	3
2021/04/26 09:00	2021/04/26	09:00	E1	D	0.047	3
2021/04/26 09:00	2021/04/26	09:00	E1	D	0.031	3
2021/04/26 09:00	2021/04/26	09:00	E1	D	0.035	3
2021/04/26 09:00	2021/04/26	09:00	E1	D	0.041	3
2021/04/26 09:00	2021/04/26	09:00	E1	D	0.086	3
2021/04/26 10:00	2021/04/26	10:00	E1	C	0.324	3
2021/04/26 10:00	2021/04/26	10:00	E1	C	0.373	3
2021/04/26 10:00	2021/04/26	10:00	E1	C	0.381	3
2021/04/26 10:00	2021/04/26	10:00	E1	C	0.392	3
2021/04/26 10:00	2021/04/26	10:00	E1	C	0.388	3
2021/04/26 10:00	2021/04/26	10:00	E1	C	0.404	3
2021/04/26 10:00	2021/04/26	10:00	E1	D	0.215	3
2021/04/26 10:00	2021/04/26	10:00	E1	D	0.049	3
2021/04/26 10:00	2021/04/26	10:00	E1	D	0.033	3
2021/04/26 10:00	2021/04/26	10:00	E1	D	0.036	3
2021/04/26 10:00	2021/04/26	10:00	E1	D	0.043	3
2021/04/26 10:00	2021/04/26	10:00	E1	D	0.096	3
2021/04/26 11:00	2021/04/26	11:00	E1	C	0.323	3
2021/04/26 11:00	2021/04/26	11:00	E1	C	0.372	3
2021/04/26 11:00	2021/04/26	11:00	E1	C	0.38	3
2021/04/26 11:00	2021/04/26	11:00	E1	C	0.391	3
2021/04/26 11:00	2021/04/26	11:00	E1	C	0.387	3
2021/04/26 11:00	2021/04/26	11:00	E1	C	0.404	3
2021/04/26 11:00	2021/04/26	11:00	E1	D	0.213	3
2021/04/26 11:00	2021/04/26	11:00	E1	D	0.048	3
2021/04/26 11:00	2021/04/26	11:00	E1	D	0.032	3
2021/04/26 11:00	2021/04/26	11:00	E1	D	0.035	3
2021/04/26 11:00	2021/04/26	11:00	E1	D	0.042	3
2021/04/26 11:00	2021/04/26	11:00	E1	D	0.095	3
2021/04/26 12:00	2021/04/26	12:00	E1	C	0.32	3
2021/04/26 12:00	2021/04/26	12:00	E1	C	0.372	3
2021/04/26 12:00	2021/04/26	12:00	E1	C	0.379	3
2021/04/26 12:00	2021/04/26	12:00	E1	C	0.39	3
2021/04/26 12:00	2021/04/26	12:00	E1	C	0.387	3
2021/04/26 12:00	2021/04/26	12:00	E1	C	0.404	3
2021/04/26 12:00	2021/04/26	12:00	E1	D	0.211	3
2021/04/26 12:00	2021/04/26	12:00	E1	D	0.047	3
2021/04/26 12:00	2021/04/26	12:00	E1	D	0.031	3
2021/04/26 12:00	2021/04/26	12:00	E1	D	0.035	3
2021/04/26 12:00	2021/04/26	12:00	E1	D	0.042	3
2021/04/26 12:00	2021/04/26	12:00	E1	D	0.093	3
2021/04/26 13:00	2021/04/26	13:00	E1	C	0.315	3
2021/04/26 13:00	2021/04/26	13:00	E1	C	0.371	3
2021/04/26 13:00	2021/04/26	13:00	E1	C	0.379	3
2021/04/26 13:00	2021/04/26	13:00	E1	C	0.388	3
2021/04/26 13:00	2021/04/26	13:00	E1	C	0.387	3
2021/04/26 13:00	2021/04/26	13:00	E1	C	0.403	3
2021/04/26 13:00	2021/04/26	13:00	E1	D	0.209	3
2021/04/26 13:00	2021/04/26	13:00	E1	D	0.046	3
2021/04/26 13:00	2021/04/26	13:00	E1	D	0.031	3
2021/04/26 13:00	2021/04/26	13:00	E1	D	0.034	3
2021/04/26 13:00	2021/04/26	13:00	E1	D	0.041	3
2021/04/26 13:00	2021/04/26	13:00	E1	D	0.092	3
2021/04/26 14:00	2021/04/26	14:00	E1	C	0.307	3
2021/04/26 14:00	2021/04/26	14:00	E1	C	0.371	3
2021/04/26 14:00	2021/04/26	14:00	E1	C	0.378	3
2021/04/26 14:00	2021/04/26	14:00	E1	C	0.386	3
2021/04/26 14:00	2021/04/26	14:00	E1	C	0.385	3
2021/04/26 14:00	2021/04/26	14:00	E1	C	0.402	3
2021/04/26 14:00	2021/04/26	14:00	E1	D	0.207	3
2021/04/26 14:00	2021/04/26	14:00	E1	D	0.045	3
2021/04/26 14:00	2021/04/26	14:00	E1	D	0.03	3
2021/04/26 14:00	2021/04/26	14:00	E1	D	0.033	3
2021/04/26 14:00	2021/04/26	14:00	E1	D	0.04	3
2021/04/26 14:00	2021/04/26	14:00	E1	D	0.09	3
2021/04/26 15:00	2021/04/26	15:00	E1	C	0.298	3
2021/04/26 15:00	2021/04/26	15:00	E1	C	0.37	3
2021/04/26 15:00	2021/04/26	15:00	E1	C	0.375	3
2021/04/26 15:00	2021/04/26	15:00	E1	C	0.383	3
2021/04/26 15:00	2021/04/26	15:00	E1	C	0.384	3
2021/04/26 15:00	2021/04/26	15:00	E1	C	0.401	3
2021/04/26 15:00	2021/04/26	15:00	E1	D	0.204	3
2021/04/26 15:00	2021/04/26	15:00	E1	D	0.043	3
2021/04/26 15:00	2021/04/26	15:00	E1	D	0.029	3
2021/04/26 15:00	2021/04/26	15:00	E1	D	0.032	3
2021/04/26 15:00	2021/04/26	15:00	E1	D	0.039	3
2021/04/26 15:00	2021/04/26	15:00	E1	D	0.088	3
2021/04/26 16:00	2021/04/26	16:00	E1	C	0.287	3
2021/04/26 16:00	2021/04/26	16:00	E1	C	0.369	3
2021/04/26 16:00	2021/04/26	16:00	E1	C	0.373	3
2021/04/26 16:00	2021/04/26	16:00	E1	C	0.38	3
2021/04/26 16:00	2021/04/26	16:00	E1	C	0.38	3
2021/04/26 16:00	2021/04/26	16:00	E1	C	0.398	3
2021/04/26 16:00	2021/04/26	16:00	E1	D	0.201	3
2021/04/26 16:00	2021/04/26	16:00	E1	D	0.041	3
2021/04/26 16:00	2021/04/26	16:00	E1	D	0.028	3
2021/04/26 16:00	2021/04/26	16:00	E1	D	0.031	3
2021/04/26 16:00	2021/04/26	16:00	E1	D	0.038	3
2021/04/26 16:00	2021/04/26	16:00	E1	D	0.086	3
2021/04/26 17:00	2021/04/26	17:00	E1	C	0.278	3
2021/04/26 17:00	2021/04/26	17:00	E1	C	0.368	3
2021/04/26 17:00	2021/04/26	17:00	E1	C	0.371	3
2021/04/26 17:00	2021/04/26	17:00	E1	C	0.377	3
2021/04/26 17:00	2021/04/26	17:00	E1	C	0.38	3
2021/04/26 17:00	2021/04/26	17:00	E1	C	0.396	3
2021/04/26 17:00	2021/04/26	17:00	E1	D	0.198	3
2021/04/26 17:00	2021/04/26	17:00	E1	D	0.04	3
2021/04/26 17:00	2021/04/26	17:00	E1	D	0.027	3
2021/04/26 17:00	2021/04/26	17:00	E1	D	0.03	3
2021/04/26 17:00	2021/04/26	17:00	E1	D	0.036	3
2021/04/26 17:00	2021/04/26	17:00	E1	D	0.083	3
2021/04/26 18:00	2021/04/26	18:00	E1	C	0.271	3
2021/04/26 18:00	2021/04/26	18:00	E1	C	0.367	3
2021/04/26 18:00	2021/04/26	18:00	E1	C	0.37	3
2021/04/26 18:00	2021/04/26	18:00	E1	C	0.375	3
2021/04/26 18:00	2021/04/26	18:00	E1	C	0.379	3
2021/04/26 18:00	2021/04/26	18:00	E1	C	0.394	3
2021/04/26 18:00	2021/04/26	18:00	E1	D	0.195	3
2021/04/26 18:00	2021/04/26	18:00	E1	D	0.039	3
2021/04/26 18:00	2021/04/26	18:00	E1	D	0.026	3
2021/04/26 18:00	2021/04/26	18:00	E1	D	0.029	3
2021/04/26 18:00	2021/04/26	18:00	E1	D	0.035	3
2021/04/26 18:00	2021/04/26	18:00	E1	D	0.081	3
2021/04/26 19:00	2021/04/26	19:00	E1	C	0.263	3
2021/04/26 19:00	2021/04/26	19:00	E1	C	0.366	3
2021/04/26 19:00	2021/04/26	19:00	E1	C	0.369	3
2021/04/26 19:00	2021/04/26	19:00	E1	C	0.368	3
2021/04/26 19:00	2021/04/26	19:00	E1	C	0.378	3
2021/04/26 19:00	2021/04/26	19:00	E1	C	0.387	3
2021/04/26 19:00	2021/04/26	19:00	E1	D	0.191	3
2021/04/26 19:00	2021/04/26	19:00	E1	D	0.037	3
2021/04/26 19:00	2021/04/26	19:00	E1	D	0.025	3
2021/04/26 19:00	2021/04/26	19:00	E1	D	0.028	3
2021/04/26 19:00	2021/04/26	19:00	E1	D	0.034	3
2021/04/26 19:00	2021/04/26	19:00	E1	D	0.078	3
2021/04/26 20:00	2021/04/26	20:00	E1	C	0.253	3
2021/04/26 20:00	2021/04/26	20:00	E1	C	0.364	3
2021/04/26 20:00	2021/04/26	20:00	E1	C	0.367	3
2021/04/26 20:00	2021/04/26	20:00	E1	C	0.364	3
2021/04/26 20:00	2021/04/26	20:00	E1	C	0.377	3
2021/04/26 20:00	2021/04/26	20:00	E1	C	0.369	3
2021/04/26 20:00	2021/04/26	20:00	E1	D	0.188	3
2021/04/26 20:00	2021/04/26	20:00	E1	D	0.036	3
2021/04/26 20:00	2021/04/26	20:00	E1	D	0.024	3
2021/04/26 20:00	2021/04/26	20:00	E1	D	0.027	3
2021/04/26 20:00	2021/04/26	20:00	E1	D	0.033	3
2021/04/26 20:00	2021/04/26	20:00	E1	D	0.076	3
2021/04/26 21:00	2021/04/26	21:00	E1	C	0.244	3
2021/04/26 21:00	2021/04/26	21:00	E1	C	0.363	3
2021/04/26 21:00	2021/04/26	21:00	E1	C	0.366	3
2021/04/26 21:00	2021/04/26	21:00	E1	C	0.361	3
2021/04/26 21:00	2021/04/26	21:00	E1	C	0.376	3
2021/04/26 21:00	2021/04/26	21:00	E1	C	0.366	3
2021/04/26 21:00	2021/04/26	21:00	E1	D	0.184	3
2021/04/26 21:00	2021/04/26	21:00	E1	D	0.034	3
2021/04/26 21:00	2021/04/26	21:00	E1	D	0.023	3
2021/04/26 21:00	2021/04/26	21:00	E1	D	0.025	3
2021/04/26 21:00	2021/04/26	21:00	E1	D	0.032	3
2021/04/26 21:00	2021/04/26	21:00	E1	D	0.074	3
2021/04/26 22:00	2021/04/26	22:00	E1	C	0.235	3
2021/04/26 22:00	2021/04/26	22:00	E1	C	0.361	3
2021/04/26 22:00	2021/04/26	22:00	E1	C	0.365	3
2021/04/26 22:00	2021/04/26	22:00	E1	C	0.355	3
2021/04/26 22:00	2021/04/26	22:00	E1	C	0.374	3
2021/04/26 22:00	2021/04/26	22:00	E1	C	0.365	3
2021/04/26 22:00	2021/04/26	22:00	E1	D	0.181	3
2021/04/26 22:00	2021/04/26	22:00	E1	D	0.033	3
2021/04/26 22:00	2021/04/26	22:00	E1	D	0.022	3
2021/04/26 22:00	2021/04/26	22:00	E1	D	0.024	3
2021/04/26 22:00	2021/04/26	22:00	E1	D	0.03	3
2021/04/26 22:00	2021/04/26	22:00	E1	D	0.072	3
2021/04/26 23:00	2021/04/26	23:00	E1	C	0.228	3
2021/04/26 23:00	2021/04/26	23:00	E1	C	0.36	3
2021/04/26 23:00	2021/04/26	23:00	E1	C	0.363	3
2021/04/26 23:00	2021/04/26	23:00	E1	C	0.343	3
2021/04/26 23:00	2021/04/26	23:00	E1	C	0.373	3
2021/04/26 23:00	2021/04/26	23:00	E1	C	0.363	3
2021/04/26 23:00	2021/04/26	23:00	E1	D	0.178	3
2021/04/26 23:00	2021/04/26	23:00	E1	D	0.031	3
2021/04/26 23:00	2021/04/26	23:00	E1	D	0.021	3
2021/04/26 23:00	2021/04/26	23:00	E1	D	0.023	3
2021/04/26 23:00	2021/04/26	23:00	E1	D	0.029	3
2021/04/26 23:00	2021/04/26	23:00	E1	D	0.07	3
2021/04/27	2021/04/27	00:00	E1	C	0.221	4
2021/04/27	2021/04/27	00:00	E1	C	0.358	4
2021/04/27	2021/04/27	00:00	E1	C	0.361	4
2021/04/27	2021/04/27	00:00	E1	C	0.334	4
2021/04/27	2021/04/27	00:00	E1	C	0.372	4
2021/04/27	2021/04/27	00:00	E1	C	0.362	4
2021/04/27	2021/04/27	00:00	E1	D	0.174	4
2021/04/27	2021/04/27	00:00	E1	D	0.029	4
2021/04/27	2021/04/27	00:00	E1	D	0.02	4
2021/04/27	2021/04/27	00:00	E1	D	0.022	4
2021/04/27	2021/04/27	00:00	E1	D	0.028	4
2021/04/27	2021/04/27	00:00	E1	D	0.067	4
2021/04/27 01:00	2021/04/27	01:00	E1	C	0.213	4
2021/04/27 01:00	2021/04/27	01:00	E1	C	0.357	4
2021/04/27 01:00	2021/04/27	01:00	E1	C	0.359	4
2021/04/27 01:00	2021/04/27	01:00	E1	C	0.326	4
2021/04/27 01:00	2021/04/27	01:00	E1	C	0.37	4
2021/04/27 01:00	2021/04/27	01:00	E1	C	0.36	4
2021/04/27 01:00	2021/04/27	01:00	E1	D	0.171	4
2021/04/27 01:00	2021/04/27	01:00	E1	D	0.028	4
2021/04/27 01:00	2021/04/27	01:00	E1	D	0.019	4
2021/04/27 01:00	2021/04/27	01:00	E1	D	0.021	4
2021/04/27 01:00	2021/04/27	01:00	E1	D	0.027	4
2021/04/27 01:00	2021/04/27	01:00	E1	D	0.065	4
2021/04/27 02:00	2021/04/27	02:00	E1	C	0.206	4
2021/04/27 02:00	2021/04/27	02:00	E1	C	0.355	4
2021/04/27 02:00	2021/04/27	02:00	E1	C	0.358	4
2021/04/27 02:00	2021/04/27	02:00	E1	C	0.319	4
2021/04/27 02:00	2021/04/27	02:00	E1	C	0.368	4
2021/04/27 02:00	2021/04/27	02:00	E1	C	0.355	4
2021/04/27 02:00	2021/04/27	02:00	E1	D	0.168	4
2021/04/27 02:00	2021/04/27	02:00	E1	D	0.027	4
2021/04/27 02:00	2021/04/27	02:00	E1	D	0.019	4
2021/04/27 02:00	2021/04/27	02:00	E1	D	0.02	4
2021/04/27 02:00	2021/04/27	02:00	E1	D	0.027	4
2021/04/27 02:00	2021/04/27	02:00	E1	D	0.064	4
2021/04/27 03:00	2021/04/27	03:00	E1	C	0.199	4
2021/04/27 03:00	2021/04/27	03:00	E1	C	0.354	4
2021/04/27 03:00	2021/04/27	03:00	E1	C	0.357	4
2021/04/27 03:00	2021/04/27	03:00	E1	C	0.313	4
2021/04/27 03:00	2021/04/27	03:00	E1	C	0.368	4
2021/04/27 03:00	2021/04/27	03:00	E1	C	0.348	4
2021/04/27 03:00	2021/04/27	03:00	E1	D	0.165	4
2021/04/27 03:00	2021/04/27	03:00	E1	D	0.025	4
2021/04/27 03:00	2021/04/27	03:00	E1	D	0.018	4
2021/04/27 03:00	2021/04/27	03:00	E1	D	0.019	4
2021/04/27 03:00	2021/04/27	03:00	E1	D	0.026	4
2021/04/27 03:00	2021/04/27	03:00	E1	D	0.062	4
2021/04/27 04:00	2021/04/27	04:00	E1	C	0.192	4
2021/04/27 04:00	2021/04/27	04:00	E1	C	0.353	4
2021/04/27 04:00	2021/04/27	04:00	E1	C	0.355	4
2021/04/27 04:00	2021/04/27	04:00	E1	C	0.308	4
2021/04/27 04:00	2021/04/27	04:00	E1	C	0.366	4
2021/04/27 04:00	2021/04/27	04:00	E1	C	0.333	4
2021/04/27 04:00	2021/04/27	04:00	E1	D	0.163	4
2021/04/27 04:00	2021/04/27	04:00	E1	D	0.024	4
2021/04/27 04:00	2021/04/27	04:00	E1	D	0.018	4
2021/04/27 04:00	2021/04/27	04:00	E1	D	0.019	4
2021/04/27 04:00	2021/04/27	04:00	E1	D	0.025	4
2021/04/27 04:00	2021/04/27	04:00	E1	D	0.06	4
2021/04/27 05:00	2021/04/27	05:00	E1	C	0.184	4
2021/04/27 05:00	2021/04/27	05:00	E1	C	0.352	4
2021/04/27 05:00	2021/04/27	05:00	E1	C	0.352	4
2021/04/27 05:00	2021/04/27	05:00	E1	C	0.304	4
2021/04/27 05:00	2021/04/27	05:00	E1	C	0.365	4
2021/04/27 05:00	2021/04/27	05:00	E1	C	0.33	4
2021/04/27 05:00	2021/04/27	05:00	E1	D	0.16	4
2021/04/27 05:00	2021/04/27	05:00	E1	D	0.023	4
2021/04/27 05:00	2021/04/27	05:00	E1	D	0.017	4
2021/04/27 05:00	2021/04/27	05:00	E1	D	0.018	4
2021/04/27 05:00	2021/04/27	05:00	E1	D	0.024	4
2021/04/27 05:00	2021/04/27	05:00	E1	D	0.058	4
2021/04/27 06:00	2021/04/27	06:00	E1	C	0.178	4
2021/04/27 06:00	2021/04/27	06:00	E1	C	0.351	4
2021/04/27 06:00	2021/04/27	06:00	E1	C	0.35	4
2021/04/27 06:00	2021/04/27	06:00	E1	C	0.301	4
2021/04/27 06:00	2021/04/27	06:00	E1	C	0.364	4
2021/04/27 06:00	2021/04/27	06:00	E1	C	0.326	4
2021/04/27 06:00	2021/04/27	06:00	E1	D	0.158	4
2021/04/27 06:00	2021/04/27	06:00	E1	D	0.022	4
2021/04/27 06:00	2021/04/27	06:00	E1	D	0.017	4
2021/04/27 06:00	2021/04/27	06:00	E1	D	0.018	4
2021/04/27 06:00	2021/04/27	06:00	E1	D	0.024	4
2021/04/27 06:00	2021/04/27	06:00	E1	D	0.057	4
2021/04/27 07:00	2021/04/27	07:00	E1	C	0.173	4
2021/04/27 07:00	2021/04/27	07:00	E1	C	0.35	4
2021/04/27 07:00	2021/04/27	07:00	E1	C	0.347	4
2021/04/27 07:00	2021/04/27	07:00	E1	C	0.298	4
2021/04/27 07:00	2021/04/27	07:00	E1	C	0.362	4
2021/04/27 07:00	2021/04/27	07:00	E1	C	0.324	4
2021/04/27 07:00	2021/04/27	07:00	E1	D	0.156	4
2021/04/27 07:00	2021/04/27	07:00	E1	D	0.021	4
2021/04/27 07:00	2021/04/27	07:00	E1	D	0.016	4
2021/04/27 07:00	2021/04/27	07:00	E1	D	0.017	4
2021/04/27 07:00	2021/04/27	07:00	E1	D	0.024	4
2021/04/27 07:00	2021/04/27	07:00	E1	D	0.056	4
2021/04/27 08:00	2021/04/27	08:00	E1	C	0.168	4
2021/04/27 08:00	2021/04/27	08:00	E1	C	0.349	4
2021/04/27 08:00	2021/04/27	08:00	E1	C	0.346	4
2021/04/27 08:00	2021/04/27	08:00	E1	C	0.295	4
2021/04/27 08:00	2021/04/27	08:00	E1	C	0.361	4
2021/04/27 08:00	2021/04/27	08:00	E1	C	0.321	4
2021/04/27 08:00	2021/04/27	08:00	E1	D	0.154	4
2021/04/27 08:00	2021/04/27	08:00	E1	D	0.021	4
2021/04/27 08:00	2021/04/27	08:00	E1	D	0.016	4
2021/04/27 08:00	2021/04/27	08:00	E1	D	0.017	4
2021/04/27 08:00	2021/04/27	08:00	E1	D	0.023	4
2021/04/27 08:00	2021/04/27	08:00	E1	D	0.055	4
2021/04/27 09:00	2021/04/27	09:00	E1	C	0.267	4
2021/04/27 09:00	2021/04/27	09:00	E1	C	0.365	4
2021/04/27 09:00	2021/04/27	09:00	E1	C	0.363	4
2021/04/27 09:00	2021/04/27	09:00	E1	C	0.344	4
2021/04/27 09:00	2021/04/27	09:00	E1	C	0.366	4
2021/04/27 09:00	2021/04/27	09:00	E1	C	0.369	4
2021/04/27 09:00	2021/04/27	09:00	E1	D	0.182	4
2021/04/27 09:00	2021/04/27	09:00	E1	D	0.028	4
2021/04/27 09:00	2021/04/27	09:00	E1	D	0.021	4
2021/04/27 09:00	2021/04/27	09:00	E1	D	0.024	4
2021/04/27 09:00	2021/04/27	09:00	E1	D	0.031	4
2021/04/27 09:00	2021/04/27	09:00	E1	D	0.066	4
2021/04/27 10:00	2021/04/27	10:00	E1	C	0.332	4
2021/04/27 10:00	2021/04/27	10:00	E1	C	0.363	4
2021/04/27 10:00	2021/04/27	10:00	E1	C	0.361	4
2021/04/27 10:00	2021/04/27	10:00	E1	C	0.366	4
2021/04/27 10:00	2021/04/27	10:00	E1	C	0.353	4
2021/04/27 10:00	2021/04/27	10:00	E1	C	0.394	4
2021/04/27 10:00	2021/04/27	10:00	E1	D	0.213	4
2021/04/27 10:00	2021/04/27	10:00	E1	D	0.032	4
2021/04/27 10:00	2021/04/27	10:00	E1	D	0.025	4
2021/04/27 10:00	2021/04/27	10:00	E1	D	0.028	4
2021/04/27 10:00	2021/04/27	10:00	E1	D	0.036	4
2021/04/27 10:00	2021/04/27	10:00	E1	D	0.079	4
2021/04/27 11:00	2021/04/27	11:00	E1	C	0.327	4
2021/04/27 11:00	2021/04/27	11:00	E1	C	0.361	4
2021/04/27 11:00	2021/04/27	11:00	E1	C	0.357	4
2021/04/27 11:00	2021/04/27	11:00	E1	C	0.36	4
2021/04/27 11:00	2021/04/27	11:00	E1	C	0.352	4
2021/04/27 11:00	2021/04/27	11:00	E1	C	0.393	4
2021/04/27 11:00	2021/04/27	11:00	E1	D	0.212	4
2021/04/27 11:00	2021/04/27	11:00	E1	D	0.031	4
2021/04/27 11:00	2021/04/27	11:00	E1	D	0.024	4
2021/04/27 11:00	2021/04/27	11:00	E1	D	0.027	4
2021/04/27 11:00	2021/04/27	11:00	E1	D	0.035	4
2021/04/27 11:00	2021/04/27	11:00	E1	D	0.078	4
2021/04/27 12:00	2021/04/27	12:00	E1	C	0.323	4
2021/04/27 12:00	2021/04/27	12:00	E1	C	0.358	4
2021/04/27 12:00	2021/04/27	12:00	E1	C	0.353	4
2021/04/27 12:00	2021/04/27	12:00	E1	C	0.353	4
2021/04/27 12:00	2021/04/27	12:00	E1	C	0.351	4
2021/04/27 12:00	2021/04/27	12:00	E1	C	0.389	4
2021/04/27 12:00	2021/04/27	12:00	E1	D	0.21	4
2021/04/27 12:00	2021/04/27	12:00	E1	D	0.03	4
2021/04/27 12:00	2021/04/27	12:00	E1	D	0.023	4
2021/04/27 12:00	2021/04/27	12:00	E1	D	0.027	4
2021/04/27 12:00	2021/04/27	12:00	E1	D	0.034	4
2021/04/27 12:00	2021/04/27	12:00	E1	D	0.077	4
2021/04/27 13:00	2021/04/27	13:00	E1	C	0.318	4
2021/04/27 13:00	2021/04/27	13:00	E1	C	0.356	4
2021/04/27 13:00	2021/04/27	13:00	E1	C	0.351	4
2021/04/27 13:00	2021/04/27	13:00	E1	C	0.348	4
2021/04/27 13:00	2021/04/27	13:00	E1	C	0.35	4
2021/04/27 13:00	2021/04/27	13:00	E1	C	0.377	4
2021/04/27 13:00	2021/04/27	13:00	E1	D	0.208	4
2021/04/27 13:00	2021/04/27	13:00	E1	D	0.03	4
2021/04/27 13:00	2021/04/27	13:00	E1	D	0.023	4
2021/04/27 13:00	2021/04/27	13:00	E1	D	0.026	4
2021/04/27 13:00	2021/04/27	13:00	E1	D	0.034	4
2021/04/27 13:00	2021/04/27	13:00	E1	D	0.076	4
2021/04/27 14:00	2021/04/27	14:00	E1	C	0.309	4
2021/04/27 14:00	2021/04/27	14:00	E1	C	0.353	4
2021/04/27 14:00	2021/04/27	14:00	E1	C	0.349	4
2021/04/27 14:00	2021/04/27	14:00	E1	C	0.341	4
2021/04/27 14:00	2021/04/27	14:00	E1	C	0.349	4
2021/04/27 14:00	2021/04/27	14:00	E1	C	0.373	4
2021/04/27 14:00	2021/04/27	14:00	E1	D	0.206	4
2021/04/27 14:00	2021/04/27	14:00	E1	D	0.029	4
2021/04/27 14:00	2021/04/27	14:00	E1	D	0.022	4
2021/04/27 14:00	2021/04/27	14:00	E1	D	0.025	4
2021/04/27 14:00	2021/04/27	14:00	E1	D	0.033	4
2021/04/27 14:00	2021/04/27	14:00	E1	D	0.074	4
2021/04/27 15:00	2021/04/27	15:00	E1	C	0.299	4
2021/04/27 15:00	2021/04/27	15:00	E1	C	0.35	4
2021/04/27 15:00	2021/04/27	15:00	E1	C	0.347	4
2021/04/27 15:00	2021/04/27	15:00	E1	C	0.335	4
2021/04/27 15:00	2021/04/27	15:00	E1	C	0.348	4
2021/04/27 15:00	2021/04/27	15:00	E1	C	0.37	4
2021/04/27 15:00	2021/04/27	15:00	E1	D	0.203	4
2021/04/27 15:00	2021/04/27	15:00	E1	D	0.028	4
2021/04/27 15:00	2021/04/27	15:00	E1	D	0.022	4
2021/04/27 15:00	2021/04/27	15:00	E1	D	0.024	4
2021/04/27 15:00	2021/04/27	15:00	E1	D	0.031	4
2021/04/27 15:00	2021/04/27	15:00	E1	D	0.072	4
2021/04/27 16:00	2021/04/27	16:00	E1	C	0.29	4
2021/04/27 16:00	2021/04/27	16:00	E1	C	0.346	4
2021/04/27 16:00	2021/04/27	16:00	E1	C	0.345	4
2021/04/27 16:00	2021/04/27	16:00	E1	C	0.328	4
2021/04/27 16:00	2021/04/27	16:00	E1	C	0.347	4
2021/04/27 16:00	2021/04/27	16:00	E1	C	0.369	4
2021/04/27 16:00	2021/04/27	16:00	E1	D	0.2	4
2021/04/27 16:00	2021/04/27	16:00	E1	D	0.027	4
2021/04/27 16:00	2021/04/27	16:00	E1	D	0.021	4
2021/04/27 16:00	2021/04/27	16:00	E1	D	0.023	4
2021/04/27 16:00	2021/04/27	16:00	E1	D	0.03	4
2021/04/27 16:00	2021/04/27	16:00	E1	D	0.07	4
2021/04/27 17:00	2021/04/27	17:00	E1	C	0.28	4
2021/04/27 17:00	2021/04/27	17:00	E1	C	0.343	4
2021/04/27 17:00	2021/04/27	17:00	E1	C	0.344	4
2021/04/27 17:00	2021/04/27	17:00	E1	C	0.323	4
2021/04/27 17:00	2021/04/27	17:00	E1	C	0.346	4
2021/04/27 17:00	2021/04/27	17:00	E1	C	0.368	4
2021/04/27 17:00	2021/04/27	17:00	E1	D	0.198	4
2021/04/27 17:00	2021/04/27	17:00	E1	D	0.026	4
2021/04/27 17:00	2021/04/27	17:00	E1	D	0.02	4
2021/04/27 17:00	2021/04/27	17:00	E1	D	0.022	4
2021/04/27 17:00	2021/04/27	17:00	E1	D	0.029	4
2021/04/27 17:00	2021/04/27	17:00	E1	D	0.068	4
2021/04/27 18:00	2021/04/27	18:00	E1	C	0.271	4
2021/04/27 18:00	2021/04/27	18:00	E1	C	0.339	4
2021/04/27 18:00	2021/04/27	18:00	E1	C	0.342	4
2021/04/27 18:00	2021/04/27	18:00	E1	C	0.317	4
2021/04/27 18:00	2021/04/27	18:00	E1	C	0.346	4
2021/04/27 18:00	2021/04/27	18:00	E1	C	0.366	4
2021/04/27 18:00	2021/04/27	18:00	E1	D	0.195	4
2021/04/27 18:00	2021/04/27	18:00	E1	D	0.025	4
2021/04/27 18:00	2021/04/27	18:00	E1	D	0.02	4
2021/04/27 18:00	2021/04/27	18:00	E1	D	0.021	4
2021/04/27 18:00	2021/04/27	18:00	E1	D	0.028	4
2021/04/27 18:00	2021/04/27	18:00	E1	D	0.066	4
2021/04/27 19:00	2021/04/27	19:00	E1	C	0.261	4
2021/04/27 19:00	2021/04/27	19:00	E1	C	0.335	4
2021/04/27 19:00	2021/04/27	19:00	E1	C	0.34	4
2021/04/27 19:00	2021/04/27	19:00	E1	C	0.31	4
2021/04/27 19:00	2021/04/27	19:00	E1	C	0.345	4
2021/04/27 19:00	2021/04/27	19:00	E1	C	0.365	4
2021/04/27 19:00	2021/04/27	19:00	E1	D	0.191	4
2021/04/27 19:00	2021/04/27	19:00	E1	D	0.024	4
2021/04/27 19:00	2021/04/27	19:00	E1	D	0.019	4
2021/04/27 19:00	2021/04/27	19:00	E1	D	0.02	4
2021/04/27 19:00	2021/04/27	19:00	E1	D	0.027	4
2021/04/27 19:00	2021/04/27	19:00	E1	D	0.064	4
2021/04/27 20:00	2021/04/27	20:00	E1	C	0.251	4
2021/04/27 20:00	2021/04/27	20:00	E1	C	0.331	4
2021/04/27 20:00	2021/04/27	20:00	E1	C	0.337	4
2021/04/27 20:00	2021/04/27	20:00	E1	C	0.304	4
2021/04/27 20:00	2021/04/27	20:00	E1	C	0.343	4
2021/04/27 20:00	2021/04/27	20:00	E1	C	0.363	4
2021/04/27 20:00	2021/04/27	20:00	E1	D	0.188	4
2021/04/27 20:00	2021/04/27	20:00	E1	D	0.022	4
2021/04/27 20:00	2021/04/27	20:00	E1	D	0.018	4
2021/04/27 20:00	2021/04/27	20:00	E1	D	0.019	4
2021/04/27 20:00	2021/04/27	20:00	E1	D	0.026	4
2021/04/27 20:00	2021/04/27	20:00	E1	D	0.062	4
2021/04/27 21:00	2021/04/27	21:00	E1	C	0.239	4
2021/04/27 21:00	2021/04/27	21:00	E1	C	0.324	4
2021/04/27 21:00	2021/04/27	21:00	E1	C	0.333	4
2021/04/27 21:00	2021/04/27	21:00	E1	C	0.299	4
2021/04/27 21:00	2021/04/27	21:00	E1	C	0.343	4
2021/04/27 21:00	2021/04/27	21:00	E1	C	0.358	4
2021/04/27 21:00	2021/04/27	21:00	E1	D	0.184	4
2021/04/27 21:00	2021/04/27	21:00	E1	D	0.021	4
2021/04/27 21:00	2021/04/27	21:00	E1	D	0.017	4
2021/04/27 21:00	2021/04/27	21:00	E1	D	0.018	4
2021/04/27 21:00	2021/04/27	21:00	E1	D	0.025	4
2021/04/27 21:00	2021/04/27	21:00	E1	D	0.06	4
2021/04/27 22:00	2021/04/27	22:00	E1	C	0.23	4
2021/04/27 22:00	2021/04/27	22:00	E1	C	0.321	4
2021/04/27 22:00	2021/04/27	22:00	E1	C	0.329	4
2021/04/27 22:00	2021/04/27	22:00	E1	C	0.292	4
2021/04/27 22:00	2021/04/27	22:00	E1	C	0.342	4
2021/04/27 22:00	2021/04/27	22:00	E1	C	0.354	4
2021/04/27 22:00	2021/04/27	22:00	E1	D	0.181	4
2021/04/27 22:00	2021/04/27	22:00	E1	D	0.019	4
2021/04/27 22:00	2021/04/27	22:00	E1	D	0.016	4
2021/04/27 22:00	2021/04/27	22:00	E1	D	0.017	4
2021/04/27 22:00	2021/04/27	22:00	E1	D	0.024	4
2021/04/27 22:00	2021/04/27	22:00	E1	D	0.058	4
2021/04/27 23:00	2021/04/27	23:00	E1	C	0.221	4
2021/04/27 23:00	2021/04/27	23:00	E1	C	0.317	4
2021/04/27 23:00	2021/04/27	23:00	E1	C	0.322	4
2021/04/27 23:00	2021/04/27	23:00	E1	C	0.286	4
2021/04/27 23:00	2021/04/27	23:00	E1	C	0.342	4
2021/04/27 23:00	2021/04/27	23:00	E1	C	0.347	4
2021/04/27 23:00	2021/04/27	23:00	E1	D	0.177	4
2021/04/27 23:00	2021/04/27	23:00	E1	D	0.017	4
2021/04/27 23:00	2021/04/27	23:00	E1	D	0.016	4
2021/04/27 23:00	2021/04/27	23:00	E1	D	0.016	4
2021/04/27 23:00	2021/04/27	23:00	E1	D	0.023	4
2021/04/27 23:00	2021/04/27	23:00	E1	D	0.057	4
2021/04/28	2021/04/28	00:00	E1	C	0.213	5
2021/04/28	2021/04/28	00:00	E1	C	0.313	5
2021/04/28	2021/04/28	00:00	E1	C	0.319	5
2021/04/28	2021/04/28	00:00	E1	C	0.279	5
2021/04/28	2021/04/28	00:00	E1	C	0.341	5
2021/04/28	2021/04/28	00:00	E1	C	0.338	5
2021/04/28	2021/04/28	00:00	E1	D	0.174	5
2021/04/28	2021/04/28	00:00	E1	D	0.016	5
2021/04/28	2021/04/28	00:00	E1	D	0.015	5
2021/04/28	2021/04/28	00:00	E1	D	0.015	5
2021/04/28	2021/04/28	00:00	E1	D	0.023	5
2021/04/28	2021/04/28	00:00	E1	D	0.055	5
2021/04/28 01:00	2021/04/28	01:00	E1	C	0.204	5
2021/04/28 01:00	2021/04/28	01:00	E1	C	0.309	5
2021/04/28 01:00	2021/04/28	01:00	E1	C	0.315	5
2021/04/28 01:00	2021/04/28	01:00	E1	C	0.272	5
2021/04/28 01:00	2021/04/28	01:00	E1	C	0.34	5
2021/04/28 01:00	2021/04/28	01:00	E1	C	0.328	5
2021/04/28 01:00	2021/04/28	01:00	E1	D	0.171	5
2021/04/28 01:00	2021/04/28	01:00	E1	D	0.014	5
2021/04/28 01:00	2021/04/28	01:00	E1	D	0.014	5
2021/04/28 01:00	2021/04/28	01:00	E1	D	0.014	5
2021/04/28 01:00	2021/04/28	01:00	E1	D	0.022	5
2021/04/28 01:00	2021/04/28	01:00	E1	D	0.053	5
2021/04/28 02:00	2021/04/28	02:00	E1	C	0.195	5
2021/04/28 02:00	2021/04/28	02:00	E1	C	0.304	5
2021/04/28 02:00	2021/04/28	02:00	E1	C	0.31	5
2021/04/28 02:00	2021/04/28	02:00	E1	C	0.266	5
2021/04/28 02:00	2021/04/28	02:00	E1	C	0.338	5
2021/04/28 02:00	2021/04/28	02:00	E1	C	0.323	5
2021/04/28 02:00	2021/04/28	02:00	E1	D	0.168	5
2021/04/28 02:00	2021/04/28	02:00	E1	D	0.013	5
2021/04/28 02:00	2021/04/28	02:00	E1	D	0.014	5
2021/04/28 02:00	2021/04/28	02:00	E1	D	0.013	5
2021/04/28 02:00	2021/04/28	02:00	E1	D	0.021	5
2021/04/28 02:00	2021/04/28	02:00	E1	D	0.052	5
2021/04/28 03:00	2021/04/28	03:00	E1	C	0.186	5
2021/04/28 03:00	2021/04/28	03:00	E1	C	0.277	5
2021/04/28 03:00	2021/04/28	03:00	E1	C	0.307	5
2021/04/28 03:00	2021/04/28	03:00	E1	C	0.258	5
2021/04/28 03:00	2021/04/28	03:00	E1	C	0.336	5
2021/04/28 03:00	2021/04/28	03:00	E1	C	0.319	5
2021/04/28 03:00	2021/04/28	03:00	E1	D	0.165	5
2021/04/28 03:00	2021/04/28	03:00	E1	D	0.011	5
2021/04/28 03:00	2021/04/28	03:00	E1	D	0.013	5
2021/04/28 03:00	2021/04/28	03:00	E1	D	0.013	5
2021/04/28 03:00	2021/04/28	03:00	E1	D	0.02	5
2021/04/28 03:00	2021/04/28	03:00	E1	D	0.05	5
2021/04/28 04:00	2021/04/28	04:00	E1	C	0.177	5
2021/04/28 04:00	2021/04/28	04:00	E1	C	0.271	5
2021/04/28 04:00	2021/04/28	04:00	E1	C	0.303	5
2021/04/28 04:00	2021/04/28	04:00	E1	C	0.251	5
2021/04/28 04:00	2021/04/28	04:00	E1	C	0.334	5
2021/04/28 04:00	2021/04/28	04:00	E1	C	0.315	5
2021/04/28 04:00	2021/04/28	04:00	E1	D	0.162	5
2021/04/28 04:00	2021/04/28	04:00	E1	D	0.01	5
2021/04/28 04:00	2021/04/28	04:00	E1	D	0.013	5
2021/04/28 04:00	2021/04/28	04:00	E1	D	0.012	5
2021/04/28 04:00	2021/04/28	04:00	E1	D	0.02	5
2021/04/28 04:00	2021/04/28	04:00	E1	D	0.049	5
2021/04/28 05:00	2021/04/28	05:00	E1	C	0.169	5
2021/04/28 05:00	2021/04/28	05:00	E1	C	0.266	5
2021/04/28 05:00	2021/04/28	05:00	E1	C	0.3	5
2021/04/28 05:00	2021/04/28	05:00	E1	C	0.244	5
2021/04/28 05:00	2021/04/28	05:00	E1	C	0.332	5
2021/04/28 05:00	2021/04/28	05:00	E1	C	0.31	5
2021/04/28 05:00	2021/04/28	05:00	E1	D	0.159	5
2021/04/28 05:00	2021/04/28	05:00	E1	D	0.009	5
2021/04/28 05:00	2021/04/28	05:00	E1	D	0.012	5
2021/04/28 05:00	2021/04/28	05:00	E1	D	0.011	5
2021/04/28 05:00	2021/04/28	05:00	E1	D	0.019	5
2021/04/28 05:00	2021/04/28	05:00	E1	D	0.047	5
2021/04/28 06:00	2021/04/28	06:00	E1	C	0.162	5
2021/04/28 06:00	2021/04/28	06:00	E1	C	0.263	5
2021/04/28 06:00	2021/04/28	06:00	E1	C	0.297	5
2021/04/28 06:00	2021/04/28	06:00	E1	C	0.239	5
2021/04/28 06:00	2021/04/28	06:00	E1	C	0.329	5
2021/04/28 06:00	2021/04/28	06:00	E1	C	0.307	5
2021/04/28 06:00	2021/04/28	06:00	E1	D	0.157	5
2021/04/28 06:00	2021/04/28	06:00	E1	D	0.008	5
2021/04/28 06:00	2021/04/28	06:00	E1	D	0.012	5
2021/04/28 06:00	2021/04/28	06:00	E1	D	0.011	5
2021/04/28 06:00	2021/04/28	06:00	E1	D	0.018	5
2021/04/28 06:00	2021/04/28	06:00	E1	D	0.046	5
2021/04/28 07:00	2021/04/28	07:00	E1	C	0.157	5
2021/04/28 07:00	2021/04/28	07:00	E1	C	0.259	5
2021/04/28 07:00	2021/04/28	07:00	E1	C	0.292	5
2021/04/28 07:00	2021/04/28	07:00	E1	C	0.233	5
2021/04/28 07:00	2021/04/28	07:00	E1	C	0.327	5
2021/04/28 07:00	2021/04/28	07:00	E1	C	0.304	5
2021/04/28 07:00	2021/04/28	07:00	E1	D	0.155	5
2021/04/28 07:00	2021/04/28	07:00	E1	D	0.008	5
2021/04/28 07:00	2021/04/28	07:00	E1	D	0.012	5
2021/04/28 07:00	2021/04/28	07:00	E1	D	0.011	5
2021/04/28 07:00	2021/04/28	07:00	E1	D	0.018	5
2021/04/28 07:00	2021/04/28	07:00	E1	D	0.045	5
2021/04/28 08:00	2021/04/28	08:00	E1	C	0.152	5
2021/04/28 08:00	2021/04/28	08:00	E1	C	0.256	5
2021/04/28 08:00	2021/04/28	08:00	E1	C	0.289	5
2021/04/28 08:00	2021/04/28	08:00	E1	C	0.227	5
2021/04/28 08:00	2021/04/28	08:00	E1	C	0.325	5
2021/04/28 08:00	2021/04/28	08:00	E1	C	0.301	5
2021/04/28 08:00	2021/04/28	08:00	E1	D	0.153	5
2021/04/28 08:00	2021/04/28	08:00	E1	D	0.007	5
2021/04/28 08:00	2021/04/28	08:00	E1	D	0.011	5
2021/04/28 08:00	2021/04/28	08:00	E1	D	0.01	5
2021/04/28 08:00	2021/04/28	08:00	E1	D	0.017	5
2021/04/28 08:00	2021/04/28	08:00	E1	D	0.044	5
2021/04/28 09:00	2021/04/28	09:00	E1	C	0.169	5
2021/04/28 09:00	2021/04/28	09:00	E1	C	0.264	5
2021/04/28 09:00	2021/04/28	09:00	E1	C	0.296	5
2021/04/28 09:00	2021/04/28	09:00	E1	C	0.242	5
2021/04/28 09:00	2021/04/28	09:00	E1	C	0.331	5
2021/04/28 09:00	2021/04/28	09:00	E1	C	0.313	5
2021/04/28 09:00	2021/04/28	09:00	E1	D	0.154	5
2021/04/28 09:00	2021/04/28	09:00	E1	D	0.007	5
2021/04/28 09:00	2021/04/28	09:00	E1	D	0.012	5
2021/04/28 09:00	2021/04/28	09:00	E1	D	0.011	5
2021/04/28 09:00	2021/04/28	09:00	E1	D	0.018	5
2021/04/28 09:00	2021/04/28	09:00	E1	D	0.057	5
2021/04/28 10:00	2021/04/28	10:00	E1	C	0.317	5
2021/04/28 10:00	2021/04/28	10:00	E1	C	0.335	5
2021/04/28 10:00	2021/04/28	10:00	E1	C	0.363	5
2021/04/28 10:00	2021/04/28	10:00	E1	C	0.356	5
2021/04/28 10:00	2021/04/28	10:00	E1	C	0.363	5
2021/04/28 10:00	2021/04/28	10:00	E1	C	0.394	5
2021/04/28 10:00	2021/04/28	10:00	E1	D	0.204	5
2021/04/28 10:00	2021/04/28	10:00	E1	D	0.015	5
2021/04/28 10:00	2021/04/28	10:00	E1	D	0.02	5
2021/04/28 10:00	2021/04/28	10:00	E1	D	0.021	5
2021/04/28 10:00	2021/04/28	10:00	E1	D	0.029	5
2021/04/28 10:00	2021/04/28	10:00	E1	D	0.141	5
2021/04/28 11:00	2021/04/28	11:00	E1	C	0.311	5
2021/04/28 11:00	2021/04/28	11:00	E1	C	0.333	5
2021/04/28 11:00	2021/04/28	11:00	E1	C	0.359	5
2021/04/28 11:00	2021/04/28	11:00	E1	C	0.355	5
2021/04/28 11:00	2021/04/28	11:00	E1	C	0.363	5
2021/04/28 11:00	2021/04/28	11:00	E1	C	0.393	5
2021/04/28 11:00	2021/04/28	11:00	E1	D	0.203	5
2021/04/28 11:00	2021/04/28	11:00	E1	D	0.014	5
2021/04/28 11:00	2021/04/28	11:00	E1	D	0.018	5
2021/04/28 11:00	2021/04/28	11:00	E1	D	0.02	5
2021/04/28 11:00	2021/04/28	11:00	E1	D	0.028	5
2021/04/28 11:00	2021/04/28	11:00	E1	D	0.139	5
2021/04/28 12:00	2021/04/28	12:00	E1	C	0.306	5
2021/04/28 12:00	2021/04/28	12:00	E1	C	0.333	5
2021/04/28 12:00	2021/04/28	12:00	E1	C	0.357	5
2021/04/28 12:00	2021/04/28	12:00	E1	C	0.351	5
2021/04/28 12:00	2021/04/28	12:00	E1	C	0.361	5
2021/04/28 12:00	2021/04/28	12:00	E1	C	0.391	5
2021/04/28 12:00	2021/04/28	12:00	E1	D	0.201	5
2021/04/28 12:00	2021/04/28	12:00	E1	D	0.013	5
2021/04/28 12:00	2021/04/28	12:00	E1	D	0.018	5
2021/04/28 12:00	2021/04/28	12:00	E1	D	0.019	5
2021/04/28 12:00	2021/04/28	12:00	E1	D	0.027	5
2021/04/28 12:00	2021/04/28	12:00	E1	D	0.136	5
2021/04/28 13:00	2021/04/28	13:00	E1	C	0.3	5
2021/04/28 13:00	2021/04/28	13:00	E1	C	0.333	5
2021/04/28 13:00	2021/04/28	13:00	E1	C	0.352	5
2021/04/28 13:00	2021/04/28	13:00	E1	C	0.348	5
2021/04/28 13:00	2021/04/28	13:00	E1	C	0.36	5
2021/04/28 13:00	2021/04/28	13:00	E1	C	0.389	5
2021/04/28 13:00	2021/04/28	13:00	E1	D	0.199	5
2021/04/28 13:00	2021/04/28	13:00	E1	D	0.013	5
2021/04/28 13:00	2021/04/28	13:00	E1	D	0.017	5
2021/04/28 13:00	2021/04/28	13:00	E1	D	0.018	5
2021/04/28 13:00	2021/04/28	13:00	E1	D	0.026	5
2021/04/28 13:00	2021/04/28	13:00	E1	D	0.134	5
2021/04/28 14:00	2021/04/28	14:00	E1	C	0.293	5
2021/04/28 14:00	2021/04/28	14:00	E1	C	0.332	5
2021/04/28 14:00	2021/04/28	14:00	E1	C	0.35	5
2021/04/28 14:00	2021/04/28	14:00	E1	C	0.347	5
2021/04/28 14:00	2021/04/28	14:00	E1	C	0.359	5
2021/04/28 14:00	2021/04/28	14:00	E1	C	0.387	5
2021/04/28 14:00	2021/04/28	14:00	E1	D	0.197	5
2021/04/28 14:00	2021/04/28	14:00	E1	D	0.012	5
2021/04/28 14:00	2021/04/28	14:00	E1	D	0.017	5
2021/04/28 14:00	2021/04/28	14:00	E1	D	0.017	5
2021/04/28 14:00	2021/04/28	14:00	E1	D	0.025	5
2021/04/28 14:00	2021/04/28	14:00	E1	D	0.131	5
2021/04/28 15:00	2021/04/28	15:00	E1	C	0.281	5
2021/04/28 15:00	2021/04/28	15:00	E1	C	0.331	5
2021/04/28 15:00	2021/04/28	15:00	E1	C	0.348	5
2021/04/28 15:00	2021/04/28	15:00	E1	C	0.344	5
2021/04/28 15:00	2021/04/28	15:00	E1	C	0.358	5
2021/04/28 15:00	2021/04/28	15:00	E1	C	0.382	5
2021/04/28 15:00	2021/04/28	15:00	E1	D	0.194	5
2021/04/28 15:00	2021/04/28	15:00	E1	D	0.012	5
2021/04/28 15:00	2021/04/28	15:00	E1	D	0.016	5
2021/04/28 15:00	2021/04/28	15:00	E1	D	0.016	5
2021/04/28 15:00	2021/04/28	15:00	E1	D	0.024	5
2021/04/28 15:00	2021/04/28	15:00	E1	D	0.128	5
2021/04/28 16:00	2021/04/28	16:00	E1	C	0.271	5
2021/04/28 16:00	2021/04/28	16:00	E1	C	0.33	5
2021/04/28 16:00	2021/04/28	16:00	E1	C	0.346	5
2021/04/28 16:00	2021/04/28	16:00	E1	C	0.337	5
2021/04/28 16:00	2021/04/28	16:00	E1	C	0.357	5
2021/04/28 16:00	2021/04/28	16:00	E1	C	0.379	5
2021/04/28 16:00	2021/04/28	16:00	E1	D	0.191	5
2021/04/28 16:00	2021/04/28	16:00	E1	D	0.011	5
2021/04/28 16:00	2021/04/28	16:00	E1	D	0.016	5
2021/04/28 16:00	2021/04/28	16:00	E1	D	0.016	5
2021/04/28 16:00	2021/04/28	16:00	E1	D	0.023	5
2021/04/28 16:00	2021/04/28	16:00	E1	D	0.124	5
2021/04/28 17:00	2021/04/28	17:00	E1	C	0.262	5
2021/04/28 17:00	2021/04/28	17:00	E1	C	0.329	5
2021/04/28 17:00	2021/04/28	17:00	E1	C	0.342	5
2021/04/28 17:00	2021/04/28	17:00	E1	C	0.327	5
2021/04/28 17:00	2021/04/28	17:00	E1	C	0.356	5
2021/04/28 17:00	2021/04/28	17:00	E1	C	0.374	5
2021/04/28 17:00	2021/04/28	17:00	E1	D	0.188	5
2021/04/28 17:00	2021/04/28	17:00	E1	D	0.01	5
2021/04/28 17:00	2021/04/28	17:00	E1	D	0.015	5
2021/04/28 17:00	2021/04/28	17:00	E1	D	0.015	5
2021/04/28 17:00	2021/04/28	17:00	E1	D	0.022	5
2021/04/28 17:00	2021/04/28	17:00	E1	D	0.12	5
2021/04/28 18:00	2021/04/28	18:00	E1	C	0.25	5
2021/04/28 18:00	2021/04/28	18:00	E1	C	0.325	5
2021/04/28 18:00	2021/04/28	18:00	E1	C	0.341	5
2021/04/28 18:00	2021/04/28	18:00	E1	C	0.318	5
2021/04/28 18:00	2021/04/28	18:00	E1	C	0.355	5
2021/04/28 18:00	2021/04/28	18:00	E1	C	0.36	5
2021/04/28 18:00	2021/04/28	18:00	E1	D	0.185	5
2021/04/28 18:00	2021/04/28	18:00	E1	D	0.01	5
2021/04/28 18:00	2021/04/28	18:00	E1	D	0.015	5
2021/04/28 18:00	2021/04/28	18:00	E1	D	0.014	5
2021/04/28 18:00	2021/04/28	18:00	E1	D	0.022	5
2021/04/28 18:00	2021/04/28	18:00	E1	D	0.117	5
2021/04/28 19:00	2021/04/28	19:00	E1	C	0.239	5
2021/04/28 19:00	2021/04/28	19:00	E1	C	0.32	5
2021/04/28 19:00	2021/04/28	19:00	E1	C	0.339	5
2021/04/28 19:00	2021/04/28	19:00	E1	C	0.31	5
2021/04/28 19:00	2021/04/28	19:00	E1	C	0.354	5
2021/04/28 19:00	2021/04/28	19:00	E1	C	0.357	5
2021/04/28 19:00	2021/04/28	19:00	E1	D	0.182	5
2021/04/28 19:00	2021/04/28	19:00	E1	D	0.009	5
2021/04/28 19:00	2021/04/28	19:00	E1	D	0.014	5
2021/04/28 19:00	2021/04/28	19:00	E1	D	0.013	5
2021/04/28 19:00	2021/04/28	19:00	E1	D	0.021	5
2021/04/28 19:00	2021/04/28	19:00	E1	D	0.113	5
2021/04/28 20:00	2021/04/28	20:00	E1	C	0.23	5
2021/04/28 20:00	2021/04/28	20:00	E1	C	0.314	5
2021/04/28 20:00	2021/04/28	20:00	E1	C	0.338	5
2021/04/28 20:00	2021/04/28	20:00	E1	C	0.301	5
2021/04/28 20:00	2021/04/28	20:00	E1	C	0.352	5
2021/04/28 20:00	2021/04/28	20:00	E1	C	0.356	5
2021/04/28 20:00	2021/04/28	20:00	E1	D	0.179	5
2021/04/28 20:00	2021/04/28	20:00	E1	D	0.008	5
2021/04/28 20:00	2021/04/28	20:00	E1	D	0.013	5
2021/04/28 20:00	2021/04/28	20:00	E1	D	0.012	5
2021/04/28 20:00	2021/04/28	20:00	E1	D	0.02	5
2021/04/28 20:00	2021/04/28	20:00	E1	D	0.11	5
2021/04/28 21:00	2021/04/28	21:00	E1	C	0.221	5
2021/04/28 21:00	2021/04/28	21:00	E1	C	0.31	5
2021/04/28 21:00	2021/04/28	21:00	E1	C	0.336	5
2021/04/28 21:00	2021/04/28	21:00	E1	C	0.294	5
2021/04/28 21:00	2021/04/28	21:00	E1	C	0.351	5
2021/04/28 21:00	2021/04/28	21:00	E1	C	0.354	5
2021/04/28 21:00	2021/04/28	21:00	E1	D	0.175	5
2021/04/28 21:00	2021/04/28	21:00	E1	D	0.006	5
2021/04/28 21:00	2021/04/28	21:00	E1	D	0.012	5
2021/04/28 21:00	2021/04/28	21:00	E1	D	0.011	5
2021/04/28 21:00	2021/04/28	21:00	E1	D	0.019	5
2021/04/28 21:00	2021/04/28	21:00	E1	D	0.106	5
2021/04/28 22:00	2021/04/28	22:00	E1	C	0.212	5
2021/04/28 22:00	2021/04/28	22:00	E1	C	0.305	5
2021/04/28 22:00	2021/04/28	22:00	E1	C	0.334	5
2021/04/28 22:00	2021/04/28	22:00	E1	C	0.289	5
2021/04/28 22:00	2021/04/28	22:00	E1	C	0.35	5
2021/04/28 22:00	2021/04/28	22:00	E1	C	0.353	5
2021/04/28 22:00	2021/04/28	22:00	E1	D	0.172	5
2021/04/28 22:00	2021/04/28	22:00	E1	D	0.005	5
2021/04/28 22:00	2021/04/28	22:00	E1	D	0.012	5
2021/04/28 22:00	2021/04/28	22:00	E1	D	0.01	5
2021/04/28 22:00	2021/04/28	22:00	E1	D	0.018	5
2021/04/28 22:00	2021/04/28	22:00	E1	D	0.103	5
2021/04/28 23:00	2021/04/28	23:00	E1	C	0.203	5
2021/04/28 23:00	2021/04/28	23:00	E1	C	0.301	5
2021/04/28 23:00	2021/04/28	23:00	E1	C	0.332	5
2021/04/28 23:00	2021/04/28	23:00	E1	C	0.282	5
2021/04/28 23:00	2021/04/28	23:00	E1	C	0.349	5
2021/04/28 23:00	2021/04/28	23:00	E1	C	0.349	5
2021/04/28 23:00	2021/04/28	23:00	E1	D	0.169	5
2021/04/28 23:00	2021/04/28	23:00	E1	D	0.004	5
2021/04/28 23:00	2021/04/28	23:00	E1	D	0.011	5
2021/04/28 23:00	2021/04/28	23:00	E1	D	0.009	5
2021/04/28 23:00	2021/04/28	23:00	E1	D	0.017	5
2021/04/28 23:00	2021/04/28	23:00	E1	D	0.1	5
2021/04/29	2021/04/29	00:00	E1	C	0.194	6
2021/04/29	2021/04/29	00:00	E1	C	0.296	6
2021/04/29	2021/04/29	00:00	E1	C	0.326	6
2021/04/29	2021/04/29	00:00	E1	C	0.275	6
2021/04/29	2021/04/29	00:00	E1	C	0.347	6
2021/04/29	2021/04/29	00:00	E1	C	0.344	6
2021/04/29	2021/04/29	00:00	E1	D	0.165	6
2021/04/29	2021/04/29	00:00	E1	D	0.003	6
2021/04/29	2021/04/29	00:00	E1	D	0.011	6
2021/04/29	2021/04/29	00:00	E1	D	0.008	6
2021/04/29	2021/04/29	00:00	E1	D	0.016	6
2021/04/29	2021/04/29	00:00	E1	D	0.097	6
2021/04/29 01:00	2021/04/29	01:00	E1	C	0.185	6
2021/04/29 01:00	2021/04/29	01:00	E1	C	0.289	6
2021/04/29 01:00	2021/04/29	01:00	E1	C	0.321	6
2021/04/29 01:00	2021/04/29	01:00	E1	C	0.268	6
2021/04/29 01:00	2021/04/29	01:00	E1	C	0.346	6
2021/04/29 01:00	2021/04/29	01:00	E1	C	0.341	6
2021/04/29 01:00	2021/04/29	01:00	E1	D	0.162	6
2021/04/29 01:00	2021/04/29	01:00	E1	D	0.002	6
2021/04/29 01:00	2021/04/29	01:00	E1	D	0.01	6
2021/04/29 01:00	2021/04/29	01:00	E1	D	0.007	6
2021/04/29 01:00	2021/04/29	01:00	E1	D	0.015	6
2021/04/29 01:00	2021/04/29	01:00	E1	D	0.094	6
2021/04/29 02:00	2021/04/29	02:00	E1	C	0.176	6
2021/04/29 02:00	2021/04/29	02:00	E1	C	0.283	6
2021/04/29 02:00	2021/04/29	02:00	E1	C	0.317	6
2021/04/29 02:00	2021/04/29	02:00	E1	C	0.261	6
2021/04/29 02:00	2021/04/29	02:00	E1	C	0.345	6
2021/04/29 02:00	2021/04/29	02:00	E1	C	0.337	6
2021/04/29 02:00	2021/04/29	02:00	E1	D	0.159	6
2021/04/29 02:00	2021/04/29	02:00	E1	D	0.001	6
2021/04/29 02:00	2021/04/29	02:00	E1	D	0.009	6
2021/04/29 02:00	2021/04/29	02:00	E1	D	0.006	6
2021/04/29 02:00	2021/04/29	02:00	E1	D	0.014	6
2021/04/29 02:00	2021/04/29	02:00	E1	D	0.091	6
2021/04/29 03:00	2021/04/29	03:00	E1	C	0.167	6
2021/04/29 03:00	2021/04/29	03:00	E1	C	0.271	6
2021/04/29 03:00	2021/04/29	03:00	E1	C	0.312	6
2021/04/29 03:00	2021/04/29	03:00	E1	C	0.254	6
2021/04/29 03:00	2021/04/29	03:00	E1	C	0.344	6
2021/04/29 03:00	2021/04/29	03:00	E1	C	0.333	6
2021/04/29 03:00	2021/04/29	03:00	E1	D	0.156	6
2021/04/29 03:00	2021/04/29	03:00	E1	D	0	6
2021/04/29 03:00	2021/04/29	03:00	E1	D	0.009	6
2021/04/29 03:00	2021/04/29	03:00	E1	D	0.006	6
2021/04/29 03:00	2021/04/29	03:00	E1	D	0.013	6
2021/04/29 03:00	2021/04/29	03:00	E1	D	0.089	6
2021/04/29 04:00	2021/04/29	04:00	E1	C	0.158	6
2021/04/29 04:00	2021/04/29	04:00	E1	C	0.266	6
2021/04/29 04:00	2021/04/29	04:00	E1	C	0.307	6
2021/04/29 04:00	2021/04/29	04:00	E1	C	0.248	6
2021/04/29 04:00	2021/04/29	04:00	E1	C	0.343	6
2021/04/29 04:00	2021/04/29	04:00	E1	C	0.33	6
2021/04/29 04:00	2021/04/29	04:00	E1	D	0.153	6
2021/04/29 04:00	2021/04/29	04:00	E1	D	0	6
2021/04/29 04:00	2021/04/29	04:00	E1	D	0.008	6
2021/04/29 04:00	2021/04/29	04:00	E1	D	0.005	6
2021/04/29 04:00	2021/04/29	04:00	E1	D	0.012	6
2021/04/29 04:00	2021/04/29	04:00	E1	D	0.086	6
2021/04/29 05:00	2021/04/29	05:00	E1	C	0.151	6
2021/04/29 05:00	2021/04/29	05:00	E1	C	0.261	6
2021/04/29 05:00	2021/04/29	05:00	E1	C	0.304	6
2021/04/29 05:00	2021/04/29	05:00	E1	C	0.24	6
2021/04/29 05:00	2021/04/29	05:00	E1	C	0.342	6
2021/04/29 05:00	2021/04/29	05:00	E1	C	0.326	6
2021/04/29 05:00	2021/04/29	05:00	E1	D	0.151	6
2021/04/29 05:00	2021/04/29	05:00	E1	D	0	6
2021/04/29 05:00	2021/04/29	05:00	E1	D	0.008	6
2021/04/29 05:00	2021/04/29	05:00	E1	D	0.004	6
2021/04/29 05:00	2021/04/29	05:00	E1	D	0.012	6
2021/04/29 05:00	2021/04/29	05:00	E1	D	0.084	6
2021/04/29 06:00	2021/04/29	06:00	E1	C	0.144	6
2021/04/29 06:00	2021/04/29	06:00	E1	C	0.256	6
2021/04/29 06:00	2021/04/29	06:00	E1	C	0.301	6
2021/04/29 06:00	2021/04/29	06:00	E1	C	0.234	6
2021/04/29 06:00	2021/04/29	06:00	E1	C	0.342	6
2021/04/29 06:00	2021/04/29	06:00	E1	C	0.321	6
2021/04/29 06:00	2021/04/29	06:00	E1	D	0.148	6
2021/04/29 06:00	2021/04/29	06:00	E1	D	0	6
2021/04/29 06:00	2021/04/29	06:00	E1	D	0.007	6
2021/04/29 06:00	2021/04/29	06:00	E1	D	0.004	6
2021/04/29 06:00	2021/04/29	06:00	E1	D	0.011	6
2021/04/29 06:00	2021/04/29	06:00	E1	D	0.081	6
2021/04/29 07:00	2021/04/29	07:00	E1	C	0.139	6
2021/04/29 07:00	2021/04/29	07:00	E1	C	0.253	6
2021/04/29 07:00	2021/04/29	07:00	E1	C	0.296	6
2021/04/29 07:00	2021/04/29	07:00	E1	C	0.228	6
2021/04/29 07:00	2021/04/29	07:00	E1	C	0.341	6
2021/04/29 07:00	2021/04/29	07:00	E1	C	0.31	6
2021/04/29 07:00	2021/04/29	07:00	E1	D	0.146	6
2021/04/29 07:00	2021/04/29	07:00	E1	D	0	6
2021/04/29 07:00	2021/04/29	07:00	E1	D	0.007	6
2021/04/29 07:00	2021/04/29	07:00	E1	D	0.003	6
2021/04/29 07:00	2021/04/29	07:00	E1	D	0.011	6
2021/04/29 07:00	2021/04/29	07:00	E1	D	0.08	6
2021/04/29 08:00	2021/04/29	08:00	E1	C	0.133	6
2021/04/29 08:00	2021/04/29	08:00	E1	C	0.249	6
2021/04/29 08:00	2021/04/29	08:00	E1	C	0.293	6
2021/04/29 08:00	2021/04/29	08:00	E1	C	0.223	6
2021/04/29 08:00	2021/04/29	08:00	E1	C	0.341	6
2021/04/29 08:00	2021/04/29	08:00	E1	C	0.306	6
2021/04/29 08:00	2021/04/29	08:00	E1	D	0.145	6
2021/04/29 08:00	2021/04/29	08:00	E1	D	0	6
2021/04/29 08:00	2021/04/29	08:00	E1	D	0.007	6
2021/04/29 08:00	2021/04/29	08:00	E1	D	0.003	6
2021/04/29 08:00	2021/04/29	08:00	E1	D	0.01	6
2021/04/29 08:00	2021/04/29	08:00	E1	D	0.078	6
2021/04/29 09:00	2021/04/29	09:00	E1	C	0.191	6
2021/04/29 09:00	2021/04/29	09:00	E1	C	0.276	6
2021/04/29 09:00	2021/04/29	09:00	E1	C	0.319	6
2021/04/29 09:00	2021/04/29	09:00	E1	C	0.27	6
2021/04/29 09:00	2021/04/29	09:00	E1	C	0.353	6
2021/04/29 09:00	2021/04/29	09:00	E1	C	0.337	6
2021/04/29 09:00	2021/04/29	09:00	E1	D	0.155	6
2021/04/29 09:00	2021/04/29	09:00	E1	D	0.003	6
2021/04/29 09:00	2021/04/29	09:00	E1	D	0.009	6
2021/04/29 09:00	2021/04/29	09:00	E1	D	0.006	6
2021/04/29 09:00	2021/04/29	09:00	E1	D	0.013	6
2021/04/29 09:00	2021/04/29	09:00	E1	D	0.083	6
2021/04/29 10:00	2021/04/29	10:00	E1	C	0.309	6
2021/04/29 10:00	2021/04/29	10:00	E1	C	0.334	6
2021/04/29 10:00	2021/04/29	10:00	E1	C	0.36	6
2021/04/29 10:00	2021/04/29	10:00	E1	C	0.356	6
2021/04/29 10:00	2021/04/29	10:00	E1	C	0.373	6
2021/04/29 10:00	2021/04/29	10:00	E1	C	0.391	6
2021/04/29 10:00	2021/04/29	10:00	E1	D	0.195	6
2021/04/29 10:00	2021/04/29	10:00	E1	D	0.008	6
2021/04/29 10:00	2021/04/29	10:00	E1	D	0.012	6
2021/04/29 10:00	2021/04/29	10:00	E1	D	0.012	6
2021/04/29 10:00	2021/04/29	10:00	E1	D	0.019	6
2021/04/29 10:00	2021/04/29	10:00	E1	D	0.1	6
2021/04/29 11:00	2021/04/29	11:00	E1	C	0.302	6
2021/04/29 11:00	2021/04/29	11:00	E1	C	0.333	6
2021/04/29 11:00	2021/04/29	11:00	E1	C	0.356	6
2021/04/29 11:00	2021/04/29	11:00	E1	C	0.35	6
2021/04/29 11:00	2021/04/29	11:00	E1	C	0.371	6
2021/04/29 11:00	2021/04/29	11:00	E1	C	0.39	6
2021/04/29 11:00	2021/04/29	11:00	E1	D	0.193	6
2021/04/29 11:00	2021/04/29	11:00	E1	D	0.008	6
2021/04/29 11:00	2021/04/29	11:00	E1	D	0.012	6
2021/04/29 11:00	2021/04/29	11:00	E1	D	0.011	6
2021/04/29 11:00	2021/04/29	11:00	E1	D	0.018	6
2021/04/29 11:00	2021/04/29	11:00	E1	D	0.098	6
2021/04/29 12:00	2021/04/29	12:00	E1	C	0.295	6
2021/04/29 12:00	2021/04/29	12:00	E1	C	0.333	6
2021/04/29 12:00	2021/04/29	12:00	E1	C	0.355	6
2021/04/29 12:00	2021/04/29	12:00	E1	C	0.345	6
2021/04/29 12:00	2021/04/29	12:00	E1	C	0.371	6
2021/04/29 12:00	2021/04/29	12:00	E1	C	0.388	6
2021/04/29 12:00	2021/04/29	12:00	E1	D	0.19	6
2021/04/29 12:00	2021/04/29	12:00	E1	D	0.007	6
2021/04/29 12:00	2021/04/29	12:00	E1	D	0.011	6
2021/04/29 12:00	2021/04/29	12:00	E1	D	0.01	6
2021/04/29 12:00	2021/04/29	12:00	E1	D	0.018	6
2021/04/29 12:00	2021/04/29	12:00	E1	D	0.096	6
2021/04/29 13:00	2021/04/29	13:00	E1	C	0.289	6
2021/04/29 13:00	2021/04/29	13:00	E1	C	0.332	6
2021/04/29 13:00	2021/04/29	13:00	E1	C	0.354	6
2021/04/29 13:00	2021/04/29	13:00	E1	C	0.344	6
2021/04/29 13:00	2021/04/29	13:00	E1	C	0.37	6
2021/04/29 13:00	2021/04/29	13:00	E1	C	0.385	6
2021/04/29 13:00	2021/04/29	13:00	E1	D	0.188	6
2021/04/29 13:00	2021/04/29	13:00	E1	D	0.007	6
2021/04/29 13:00	2021/04/29	13:00	E1	D	0.011	6
2021/04/29 13:00	2021/04/29	13:00	E1	D	0.01	6
2021/04/29 13:00	2021/04/29	13:00	E1	D	0.017	6
2021/04/29 13:00	2021/04/29	13:00	E1	D	0.095	6
2021/04/29 14:00	2021/04/29	14:00	E1	C	0.281	6
2021/04/29 14:00	2021/04/29	14:00	E1	C	0.332	6
2021/04/29 14:00	2021/04/29	14:00	E1	C	0.353	6
2021/04/29 14:00	2021/04/29	14:00	E1	C	0.342	6
2021/04/29 14:00	2021/04/29	14:00	E1	C	0.369	6
2021/04/29 14:00	2021/04/29	14:00	E1	C	0.383	6
2021/04/29 14:00	2021/04/29	14:00	E1	D	0.186	6
2021/04/29 14:00	2021/04/29	14:00	E1	D	0.006	6
2021/04/29 14:00	2021/04/29	14:00	E1	D	0.011	6
2021/04/29 14:00	2021/04/29	14:00	E1	D	0.009	6
2021/04/29 14:00	2021/04/29	14:00	E1	D	0.016	6
2021/04/29 14:00	2021/04/29	14:00	E1	D	0.093	6
2021/04/29 15:00	2021/04/29	15:00	E1	C	0.269	6
2021/04/29 15:00	2021/04/29	15:00	E1	C	0.33	6
2021/04/29 15:00	2021/04/29	15:00	E1	C	0.351	6
2021/04/29 15:00	2021/04/29	15:00	E1	C	0.337	6
2021/04/29 15:00	2021/04/29	15:00	E1	C	0.368	6
2021/04/29 15:00	2021/04/29	15:00	E1	C	0.377	6
2021/04/29 15:00	2021/04/29	15:00	E1	D	0.184	6
2021/04/29 15:00	2021/04/29	15:00	E1	D	0.005	6
2021/04/29 15:00	2021/04/29	15:00	E1	D	0.01	6
2021/04/29 15:00	2021/04/29	15:00	E1	D	0.008	6
2021/04/29 15:00	2021/04/29	15:00	E1	D	0.016	6
2021/04/29 15:00	2021/04/29	15:00	E1	D	0.09	6
2021/04/29 16:00	2021/04/29	16:00	E1	C	0.257	6
2021/04/29 16:00	2021/04/29	16:00	E1	C	0.329	6
2021/04/29 16:00	2021/04/29	16:00	E1	C	0.348	6
2021/04/29 16:00	2021/04/29	16:00	E1	C	0.324	6
2021/04/29 16:00	2021/04/29	16:00	E1	C	0.366	6
2021/04/29 16:00	2021/04/29	16:00	E1	C	0.365	6
2021/04/29 16:00	2021/04/29	16:00	E1	D	0.18	6
2021/04/29 16:00	2021/04/29	16:00	E1	D	0.005	6
2021/04/29 16:00	2021/04/29	16:00	E1	D	0.01	6
2021/04/29 16:00	2021/04/29	16:00	E1	D	0.007	6
2021/04/29 16:00	2021/04/29	16:00	E1	D	0.015	6
2021/04/29 16:00	2021/04/29	16:00	E1	D	0.087	6
2021/04/29 17:00	2021/04/29	17:00	E1	C	0.245	6
2021/04/29 17:00	2021/04/29	17:00	E1	C	0.327	6
2021/04/29 17:00	2021/04/29	17:00	E1	C	0.345	6
2021/04/29 17:00	2021/04/29	17:00	E1	C	0.316	6
2021/04/29 17:00	2021/04/29	17:00	E1	C	0.365	6
2021/04/29 17:00	2021/04/29	17:00	E1	C	0.36	6
2021/04/29 17:00	2021/04/29	17:00	E1	D	0.177	6
2021/04/29 17:00	2021/04/29	17:00	E1	D	0.004	6
2021/04/29 17:00	2021/04/29	17:00	E1	D	0.009	6
2021/04/29 17:00	2021/04/29	17:00	E1	D	0.006	6
2021/04/29 17:00	2021/04/29	17:00	E1	D	0.014	6
2021/04/29 17:00	2021/04/29	17:00	E1	D	0.084	6
2021/04/29 18:00	2021/04/29	18:00	E1	C	0.234	6
2021/04/29 18:00	2021/04/29	18:00	E1	C	0.322	6
2021/04/29 18:00	2021/04/29	18:00	E1	C	0.343	6
2021/04/29 18:00	2021/04/29	18:00	E1	C	0.308	6
2021/04/29 18:00	2021/04/29	18:00	E1	C	0.362	6
2021/04/29 18:00	2021/04/29	18:00	E1	C	0.358	6
2021/04/29 18:00	2021/04/29	18:00	E1	D	0.174	6
2021/04/29 18:00	2021/04/29	18:00	E1	D	0.003	6
2021/04/29 18:00	2021/04/29	18:00	E1	D	0.009	6
2021/04/29 18:00	2021/04/29	18:00	E1	D	0.006	6
2021/04/29 18:00	2021/04/29	18:00	E1	D	0.013	6
2021/04/29 18:00	2021/04/29	18:00	E1	D	0.082	6
2021/04/29 19:00	2021/04/29	19:00	E1	C	0.225	6
2021/04/29 19:00	2021/04/29	19:00	E1	C	0.318	6
2021/04/29 19:00	2021/04/29	19:00	E1	C	0.341	6
2021/04/29 19:00	2021/04/29	19:00	E1	C	0.3	6
2021/04/29 19:00	2021/04/29	19:00	E1	C	0.36	6
2021/04/29 19:00	2021/04/29	19:00	E1	C	0.357	6
2021/04/29 19:00	2021/04/29	19:00	E1	D	0.171	6
2021/04/29 19:00	2021/04/29	19:00	E1	D	0.003	6
2021/04/29 19:00	2021/04/29	19:00	E1	D	0.008	6
2021/04/29 19:00	2021/04/29	19:00	E1	D	0.005	6
2021/04/29 19:00	2021/04/29	19:00	E1	D	0.012	6
2021/04/29 19:00	2021/04/29	19:00	E1	D	0.079	6
2021/04/29 20:00	2021/04/29	20:00	E1	C	0.216	6
2021/04/29 20:00	2021/04/29	20:00	E1	C	0.314	6
2021/04/29 20:00	2021/04/29	20:00	E1	C	0.339	6
2021/04/29 20:00	2021/04/29	20:00	E1	C	0.294	6
2021/04/29 20:00	2021/04/29	20:00	E1	C	0.358	6
2021/04/29 20:00	2021/04/29	20:00	E1	C	0.355	6
2021/04/29 20:00	2021/04/29	20:00	E1	D	0.167	6
2021/04/29 20:00	2021/04/29	20:00	E1	D	0.002	6
2021/04/29 20:00	2021/04/29	20:00	E1	D	0.008	6
2021/04/29 20:00	2021/04/29	20:00	E1	D	0.004	6
2021/04/29 20:00	2021/04/29	20:00	E1	D	0.011	6
2021/04/29 20:00	2021/04/29	20:00	E1	D	0.077	6
2021/04/29 21:00	2021/04/29	21:00	E1	C	0.207	6
2021/04/29 21:00	2021/04/29	21:00	E1	C	0.307	6
2021/04/29 21:00	2021/04/29	21:00	E1	C	0.337	6
2021/04/29 21:00	2021/04/29	21:00	E1	C	0.288	6
2021/04/29 21:00	2021/04/29	21:00	E1	C	0.357	6
2021/04/29 21:00	2021/04/29	21:00	E1	C	0.354	6
2021/04/29 21:00	2021/04/29	21:00	E1	D	0.164	6
2021/04/29 21:00	2021/04/29	21:00	E1	D	0.001	6
2021/04/29 21:00	2021/04/29	21:00	E1	D	0.007	6
2021/04/29 21:00	2021/04/29	21:00	E1	D	0.003	6
2021/04/29 21:00	2021/04/29	21:00	E1	D	0.01	6
2021/04/29 21:00	2021/04/29	21:00	E1	D	0.074	6
2021/04/29 22:00	2021/04/29	22:00	E1	C	0.197	6
2021/04/29 22:00	2021/04/29	22:00	E1	C	0.302	6
2021/04/29 22:00	2021/04/29	22:00	E1	C	0.336	6
2021/04/29 22:00	2021/04/29	22:00	E1	C	0.281	6
2021/04/29 22:00	2021/04/29	22:00	E1	C	0.355	6
2021/04/29 22:00	2021/04/29	22:00	E1	C	0.351	6
2021/04/29 22:00	2021/04/29	22:00	E1	D	0.161	6
2021/04/29 22:00	2021/04/29	22:00	E1	D	0	6
2021/04/29 22:00	2021/04/29	22:00	E1	D	0.007	6
2021/04/29 22:00	2021/04/29	22:00	E1	D	0.002	6
2021/04/29 22:00	2021/04/29	22:00	E1	D	0.009	6
2021/04/29 22:00	2021/04/29	22:00	E1	D	0.072	6
2021/04/29 23:00	2021/04/29	23:00	E1	C	0.188	6
2021/04/29 23:00	2021/04/29	23:00	E1	C	0.298	6
2021/04/29 23:00	2021/04/29	23:00	E1	C	0.333	6
2021/04/29 23:00	2021/04/29	23:00	E1	C	0.274	6
2021/04/29 23:00	2021/04/29	23:00	E1	C	0.354	6
2021/04/29 23:00	2021/04/29	23:00	E1	C	0.346	6
2021/04/29 23:00	2021/04/29	23:00	E1	D	0.158	6
2021/04/29 23:00	2021/04/29	23:00	E1	D	0	6
2021/04/29 23:00	2021/04/29	23:00	E1	D	0.006	6
2021/04/29 23:00	2021/04/29	23:00	E1	D	0.002	6
2021/04/29 23:00	2021/04/29	23:00	E1	D	0.008	6
2021/04/29 23:00	2021/04/29	23:00	E1	D	0.069	6
2021/04/30	2021/04/30	00:00	E1	C	0.178	7
2021/04/30	2021/04/30	00:00	E1	C	0.293	7
2021/04/30	2021/04/30	00:00	E1	C	0.328	7
2021/04/30	2021/04/30	00:00	E1	C	0.267	7
2021/04/30	2021/04/30	00:00	E1	C	0.353	7
2021/04/30	2021/04/30	00:00	E1	C	0.335	7
2021/04/30	2021/04/30	00:00	E1	D	0.155	7
2021/04/30	2021/04/30	00:00	E1	D	0	7
2021/04/30	2021/04/30	00:00	E1	D	0.005	7
2021/04/30	2021/04/30	00:00	E1	D	0.001	7
2021/04/30	2021/04/30	00:00	E1	D	0.007	7
2021/04/30	2021/04/30	00:00	E1	D	0.067	7
2021/04/30 01:00	2021/04/30	01:00	E1	C	0.168	7
2021/04/30 01:00	2021/04/30	01:00	E1	C	0.283	7
2021/04/30 01:00	2021/04/30	01:00	E1	C	0.322	7
2021/04/30 01:00	2021/04/30	01:00	E1	C	0.259	7
2021/04/30 01:00	2021/04/30	01:00	E1	C	0.352	7
2021/04/30 01:00	2021/04/30	01:00	E1	C	0.33	7
2021/04/30 01:00	2021/04/30	01:00	E1	D	0.152	7
2021/04/30 01:00	2021/04/30	01:00	E1	D	0	7
2021/04/30 01:00	2021/04/30	01:00	E1	D	0.005	7
2021/04/30 01:00	2021/04/30	01:00	E1	D	0	7
2021/04/30 01:00	2021/04/30	01:00	E1	D	0.006	7
2021/04/30 01:00	2021/04/30	01:00	E1	D	0.065	7
2021/04/30 02:00	2021/04/30	02:00	E1	C	0.159	7
2021/04/30 02:00	2021/04/30	02:00	E1	C	0.275	7
2021/04/30 02:00	2021/04/30	02:00	E1	C	0.318	7
2021/04/30 02:00	2021/04/30	02:00	E1	C	0.251	7
2021/04/30 02:00	2021/04/30	02:00	E1	C	0.351	7
2021/04/30 02:00	2021/04/30	02:00	E1	C	0.325	7
2021/04/30 02:00	2021/04/30	02:00	E1	D	0.149	7
2021/04/30 02:00	2021/04/30	02:00	E1	D	0	7
2021/04/30 02:00	2021/04/30	02:00	E1	D	0.004	7
2021/04/30 02:00	2021/04/30	02:00	E1	D	0	7
2021/04/30 02:00	2021/04/30	02:00	E1	D	0.005	7
2021/04/30 02:00	2021/04/30	02:00	E1	D	0.062	7
2021/04/30 03:00	2021/04/30	03:00	E1	C	0.151	7
2021/04/30 03:00	2021/04/30	03:00	E1	C	0.264	7
2021/04/30 03:00	2021/04/30	03:00	E1	C	0.313	7
2021/04/30 03:00	2021/04/30	03:00	E1	C	0.243	7
2021/04/30 03:00	2021/04/30	03:00	E1	C	0.349	7
2021/04/30 03:00	2021/04/30	03:00	E1	C	0.321	7
2021/04/30 03:00	2021/04/30	03:00	E1	D	0.146	7
2021/04/30 03:00	2021/04/30	03:00	E1	D	0	7
2021/04/30 03:00	2021/04/30	03:00	E1	D	0.004	7
2021/04/30 03:00	2021/04/30	03:00	E1	D	0	7
2021/04/30 03:00	2021/04/30	03:00	E1	D	0.005	7
2021/04/30 03:00	2021/04/30	03:00	E1	D	0.06	7
2021/04/30 04:00	2021/04/30	04:00	E1	C	0.142	7
2021/04/30 04:00	2021/04/30	04:00	E1	C	0.259	7
2021/04/30 04:00	2021/04/30	04:00	E1	C	0.309	7
2021/04/30 04:00	2021/04/30	04:00	E1	C	0.236	7
2021/04/30 04:00	2021/04/30	04:00	E1	C	0.348	7
2021/04/30 04:00	2021/04/30	04:00	E1	C	0.317	7
2021/04/30 04:00	2021/04/30	04:00	E1	D	0.143	7
2021/04/30 04:00	2021/04/30	04:00	E1	D	0	7
2021/04/30 04:00	2021/04/30	04:00	E1	D	0.003	7
2021/04/30 04:00	2021/04/30	04:00	E1	D	0	7
2021/04/30 04:00	2021/04/30	04:00	E1	D	0.004	7
2021/04/30 04:00	2021/04/30	04:00	E1	D	0.058	7
2021/04/30 05:00	2021/04/30	05:00	E1	C	0.133	7
2021/04/30 05:00	2021/04/30	05:00	E1	C	0.253	7
2021/04/30 05:00	2021/04/30	05:00	E1	C	0.306	7
2021/04/30 05:00	2021/04/30	05:00	E1	C	0.229	7
2021/04/30 05:00	2021/04/30	05:00	E1	C	0.347	7
2021/04/30 05:00	2021/04/30	05:00	E1	C	0.313	7
2021/04/30 05:00	2021/04/30	05:00	E1	D	0.141	7
2021/04/30 05:00	2021/04/30	05:00	E1	D	0	7
2021/04/30 05:00	2021/04/30	05:00	E1	D	0.003	7
2021/04/30 05:00	2021/04/30	05:00	E1	D	0	7
2021/04/30 05:00	2021/04/30	05:00	E1	D	0.003	7
2021/04/30 05:00	2021/04/30	05:00	E1	D	0.057	7
2021/04/30 06:00	2021/04/30	06:00	E1	C	0.126	7
2021/04/30 06:00	2021/04/30	06:00	E1	C	0.248	7
2021/04/30 06:00	2021/04/30	06:00	E1	C	0.302	7
2021/04/30 06:00	2021/04/30	06:00	E1	C	0.222	7
2021/04/30 06:00	2021/04/30	06:00	E1	C	0.347	7
2021/04/30 06:00	2021/04/30	06:00	E1	C	0.308	7
2021/04/30 06:00	2021/04/30	06:00	E1	D	0.139	7
2021/04/30 06:00	2021/04/30	06:00	E1	D	0	7
2021/04/30 06:00	2021/04/30	06:00	E1	D	0.002	7
2021/04/30 06:00	2021/04/30	06:00	E1	D	0	7
2021/04/30 06:00	2021/04/30	06:00	E1	D	0.003	7
2021/04/30 06:00	2021/04/30	06:00	E1	D	0.055	7
2021/04/30 07:00	2021/04/30	07:00	E1	C	0.121	7
2021/04/30 07:00	2021/04/30	07:00	E1	C	0.244	7
2021/04/30 07:00	2021/04/30	07:00	E1	C	0.299	7
2021/04/30 07:00	2021/04/30	07:00	E1	C	0.217	7
2021/04/30 07:00	2021/04/30	07:00	E1	C	0.346	7
2021/04/30 07:00	2021/04/30	07:00	E1	C	0.305	7
2021/04/30 07:00	2021/04/30	07:00	E1	D	0.137	7
2021/04/30 07:00	2021/04/30	07:00	E1	D	0	7
2021/04/30 07:00	2021/04/30	07:00	E1	D	0.002	7
2021/04/30 07:00	2021/04/30	07:00	E1	D	0	7
2021/04/30 07:00	2021/04/30	07:00	E1	D	0.002	7
2021/04/30 07:00	2021/04/30	07:00	E1	D	0.054	7
2021/04/30 08:00	2021/04/30	08:00	E1	C	0.117	7
2021/04/30 08:00	2021/04/30	08:00	E1	C	0.24	7
2021/04/30 08:00	2021/04/30	08:00	E1	C	0.295	7
2021/04/30 08:00	2021/04/30	08:00	E1	C	0.211	7
2021/04/30 08:00	2021/04/30	08:00	E1	C	0.345	7
2021/04/30 08:00	2021/04/30	08:00	E1	C	0.302	7
2021/04/30 08:00	2021/04/30	08:00	E1	D	0.136	7
2021/04/30 08:00	2021/04/30	08:00	E1	D	0	7
2021/04/30 08:00	2021/04/30	08:00	E1	D	0.001	7
2021/04/30 08:00	2021/04/30	08:00	E1	D	0	7
2021/04/30 08:00	2021/04/30	08:00	E1	D	0.002	7
2021/04/30 08:00	2021/04/30	08:00	E1	D	0.053	7
2021/04/30 09:00	2021/04/30	09:00	E1	C	0.113	7
2021/04/30 09:00	2021/04/30	09:00	E1	C	0.236	7
2021/04/30 09:00	2021/04/30	09:00	E1	C	0.291	7
2021/04/30 09:00	2021/04/30	09:00	E1	C	0.206	7
2021/04/30 09:00	2021/04/30	09:00	E1	C	0.344	7
2021/04/30 09:00	2021/04/30	09:00	E1	C	0.298	7
2021/04/30 09:00	2021/04/30	09:00	E1	D	0.134	7
2021/04/30 09:00	2021/04/30	09:00	E1	D	0	7
2021/04/30 09:00	2021/04/30	09:00	E1	D	0.001	7
2021/04/30 09:00	2021/04/30	09:00	E1	D	0	7
2021/04/30 09:00	2021/04/30	09:00	E1	D	0.001	7
2021/04/30 09:00	2021/04/30	09:00	E1	D	0.052	7
2021/04/30 10:00	2021/04/30	10:00	E1	C	0.11	7
2021/04/30 10:00	2021/04/30	10:00	E1	C	0.233	7
2021/04/30 10:00	2021/04/30	10:00	E1	C	0.287	7
2021/04/30 10:00	2021/04/30	10:00	E1	C	0.2	7
2021/04/30 10:00	2021/04/30	10:00	E1	C	0.344	7
2021/04/30 10:00	2021/04/30	10:00	E1	C	0.294	7
[truncated: 22,482 more rows]
