# Supplementary material for: Xylem Parenchyma Anatomy and Gene Expression Patterns Indicate Mechanisms of Cavitation Resistance in Eucalyptus grandis During Drought
Source: Plant Environ Interact. 2025 Jun 21;6(3):e70068. doi: 10.1002/pei3.70068 (PMC12181691; doi:10.1002/pei3.70068)
Supplement: Supplementary file 4 — Table S2. [file PEI3-6-e70068-s005.csv]

Table S2. Transpiration rate measured over 30 days for control and drought treated Eucalyptus grandis.
Date	Plant_Nr	Day	Treatment	Trans	VPD
2021/04/23	C10E1	0	C	6.112195333	0.997645333
2021/04/23	C11E1	0	C	4.237359	1.116484333
2021/04/23	C12E1	0	C	6.335156	1.021248667
2021/04/23	C1E1	0	C	4.460331333	1.136371333
2021/04/23	C2E1	0	C	3.635486	1.132530667
2021/04/23	C3E1	0	C	4.485211667	1.071787333
2021/04/23	C4E1	0	C	6.257165	0.952386667
2021/04/23	C5E1	0	C	4.782147	1.002405667
2021/04/23	C6E1	0	C	5.501081667	1.017304
2021/04/23	C7E1	0	C	5.307604667	1.007026333
2021/04/23	C8E1	0	C	4.077219667	1.176961667
2021/04/23	C9E1	0	C	5.563160333	1.031762667
2021/04/23	D10E1	0	D	5.22071	1.113264667
2021/04/23	D11E1	0	D	3.315374333	1.323410333
2021/04/23	D12E1	0	D	6.714490333	1.038319667
2021/04/23	D1E1	0	D	6.594260333	1.013076
2021/04/23	D2E1	0	D	3.742120333	1.220811667
2021/04/23	D3E1	0	D	3.303396667	1.267141333
2021/04/23	D4E1	0	D	3.331385	1.244336667
2021/04/23	D5E1	0	D	4.121331333	1.207540333
2021/04/23	D6E1	0	D	6.798919	0.967523667
2021/04/23	D7E1	0	D	3.694918667	1.266551333
2021/04/23	D8E1	0	D	4.409166	1.198114667
2021/04/23	D9E1	0	D	4.560169	1.153309667
2021/04/25	C10E1	2	C	3.375996	1.110162
2021/04/25	C11E1	2	C	3.576914	1.125631333
2021/04/25	C12E1	2	C	5.661705	1.011632667
2021/04/25	C1E1	2	C	4.590085333	0.954954
2021/04/25	C2E1	2	C	3.762032667	0.97881
2021/04/25	C3E1	2	C	4.284260333	1.010903667
2021/04/25	C4E1	2	C	5.903509333	0.914509
2021/04/25	C5E1	2	C	4.718688	0.963628
2021/04/25	C6E1	2	C	3.295802667	1.065872333
2021/04/25	C7E1	2	C	3.734217333	1.066807667
2021/04/25	C8E1	2	C	4.215151	1.116265667
2021/04/25	C9E1	2	C	4.634228667	1.024494
2021/04/25	D10E1	2	D	3.702355	1.121331667
2021/04/25	D11E1	2	D	2.949245333	1.27475
2021/04/25	D12E1	2	D	3.633381333	1.265062667
2021/04/25	D1E1	2	D	6.014151333	0.994745667
2021/04/25	D2E1	2	D	4.001648333	1.136365667
2021/04/25	D3E1	2	D	0.743080667	1.459965667
2021/04/25	D4E1	2	D	3.556916333	1.188339333
2021/04/25	D5E1	2	D	4.235985333	1.159818
2021/04/25	D6E1	2	D	5.666252333	1.011413667
2021/04/25	D7E1	2	D	3.939822	1.222084667
2021/04/25	D8E1	2	D	4.591455333	1.217036667
2021/04/25	D9E1	2	D	4.426457667	1.112718667
2021/04/27	C10E1	4	C	4.231809333	0.969442
2021/04/27	C11E1	4	C	5.043533667	0.962823667
2021/04/27	C12E1	4	C	5.578371	0.946918333
2021/04/27	C1E1	4	C	5.333210333	0.917423333
2021/04/27	C2E1	4	C	4.272521667	0.964683
2021/04/27	C3E1	4	C	4.859614333	1.003248
2021/04/27	C4E1	4	C	6.651195333	0.823449
2021/04/27	C5E1	4	C	5.67386	0.944260667
2021/04/27	C6E1	4	C	3.675144	1.024716333
2021/04/27	C7E1	4	C	5.105395	0.964798667
2021/04/27	C8E1	4	C	4.729209333	1.006003333
2021/04/27	C9E1	4	C	5.151068	0.946066667
2021/04/27	D10E1	4	D	2.894251667	1.145094333
2021/04/27	D11E1	4	D	3.175208333	1.068776667
2021/04/27	D12E1	4	D	4.494912	0.997298
2021/04/27	D1E1	4	D	5.312179667	0.969086333
2021/04/27	D2E1	4	D	3.606846333	1.123966
2021/04/27	D3E1	4	D	2.306126667	1.215154333
2021/04/27	D4E1	4	D	5.385069	0.998188
2021/04/27	D5E1	4	D	6.628692667	0.955363
2021/04/27	D6E1	4	D	6.195907	0.944392
2021/04/27	D7E1	4	D	4.008211667	1.099440333
2021/04/27	D8E1	4	D	4.650688	1.017439
2021/04/27	D9E1	4	D	4.129267	1.144035667
2021/04/29	C10E1	6	C	5.265205	0.82335
2021/04/29	C11E1	6	C	4.547976333	0.919978
2021/04/29	C12E1	6	C	5.092594	0.941629
2021/04/29	C1E1	6	C	4.263145333	0.747529333
2021/04/29	C2E1	6	C	4.240284	0.720399333
2021/04/29	C3E1	6	C	4.589848333	0.704746667
2021/04/29	C4E1	6	C	4.675554333	0.743862333
2021/04/29	C5E1	6	C	5.154801	0.730301
2021/04/29	C6E1	6	C	4.129098	0.796953333
2021/04/29	C7E1	6	C	4.702351	0.786481333
2021/04/29	C8E1	6	C	3.86642	0.883761333
2021/04/29	C9E1	6	C	4.560045333	0.800465667
2021/04/29	D10E1	6	D	1.090300333	1.420024333
2021/04/29	D11E1	6	D	2.012363667	1.414907333
2021/04/29	D12E1	6	D	4.930808	1.158158
2021/04/29	D1E1	6	D	5.669401667	0.951287667
2021/04/29	D2E1	6	D	5.830768	0.99153
2021/04/29	D3E1	6	D	0.693092	1.420145333
2021/04/29	D4E1	6	D	3.065339667	1.154687667
2021/04/29	D5E1	6	D	6.937904667	0.929322
2021/04/29	D6E1	6	D	7.0622	0.902653667
2021/04/29	D7E1	6	D	1.919679333	1.392739333
2021/04/29	D8E1	6	D	4.311868667	1.212355667
2021/04/29	D9E1	6	D	5.413807	1.077918
2021/05/01	C10E1	8	C	5.149735667	1.037183
2021/05/01	C11E1	8	C	4.458423	1.139087
2021/05/01	C12E1	8	C	6.302537	1.044835333
2021/05/01	C1E1	8	C	4.757734333	1.004015333
2021/05/01	C2E1	8	C	5.611607667	0.940932667
2021/05/01	C3E1	8	C	5.580368667	0.981475333
2021/05/01	C4E1	8	C	6.093738	0.898391667
2021/05/01	C5E1	8	C	4.624912333	1.054009667
2021/05/01	C6E1	8	C	4.384672667	1.072632
2021/05/01	C7E1	8	C	4.809815	1.083654667
2021/05/01	C8E1	8	C	4.78942	1.103589
2021/05/01	C9E1	8	C	5.517544667	1.003526333
2021/05/01	D10E1	8	D	0.488193333	1.52691
2021/05/01	D11E1	8	D	0.765563	1.520866
2021/05/01	D12E1	8	D	3.118287667	1.403918
2021/05/01	D1E1	8	D	5.659785667	1.022818333
2021/05/01	D2E1	8	D	3.482071667	1.195074
2021/05/01	D3E1	8	D	0.824785	1.514655333
2021/05/01	D4E1	8	D	5.422095333	1.101207
2021/05/01	D5E1	8	D	1.952253	1.400490333
2021/05/01	D6E1	8	D	5.049342	1.184532333
2021/05/01	D7E1	8	D	0.558117333	1.686793667
2021/05/01	D8E1	8	D	4.184404333	1.300387
2021/05/01	D9E1	8	D	1.128795667	1.478117667
2021/05/03	C10E1	10	C	5.875558667	1.228714333
2021/05/03	C11E1	10	C	4.989715	1.403868333
2021/05/03	C12E1	10	C	7.986120333	1.134251667
2021/05/03	C1E1	10	C	5.932469	1.130935
2021/05/03	C2E1	10	C	5.813011	1.096693
2021/05/03	C3E1	10	C	5.113743	1.247008
2021/05/03	C4E1	10	C	7.347992667	1.062028667
2021/05/03	C5E1	10	C	5.889449	1.185969
2021/05/03	C6E1	10	C	4.304313667	1.255017667
2021/05/03	C7E1	10	C	6.869043333	1.10538
2021/05/03	C8E1	10	C	4.137962333	1.282334
2021/05/03	C9E1	10	C	5.426411	1.233741333
2021/05/03	D10E1	10	D	0.648472333	1.909576
2021/05/03	D11E1	10	D	1.07861	1.825491333
2021/05/03	D12E1	10	D	3.478197333	1.572422333
2021/05/03	D1E1	10	D	6.761688667	1.200923
2021/05/03	D2E1	10	D	3.989051667	1.454551333
2021/05/03	D3E1	10	D	2.667751667	1.649884667
2021/05/03	D4E1	10	D	4.880662333	1.415947
2021/05/03	D5E1	10	D	2.145467667	1.626978333
2021/05/03	D6E1	10	D	1.600913333	1.733542333
2021/05/03	D7E1	10	D	2.863788667	1.719864333
2021/05/03	D8E1	10	D	1.554363333	1.871635333
2021/05/03	D9E1	10	D	1.123375	1.823376333
2021/05/05	C10E1	12	C	5.820275667	0.982593
2021/05/05	C11E1	12	C	4.537505667	1.123453
2021/05/05	C12E1	12	C	6.838784333	1.033115667
2021/05/05	C1E1	12	C	5.573356	0.998004333
2021/05/05	C2E1	12	C	5.268129667	0.956330333
2021/05/05	C3E1	12	C	5.387758667	1.030658
2021/05/05	C4E1	12	C	5.267417	1.018838
2021/05/05	C5E1	12	C	6.029342667	0.931008667
2021/05/05	C6E1	12	C	3.986070333	1.116068333
2021/05/05	C7E1	12	C	4.006680333	1.119948333
2021/05/05	C8E1	12	C	6.086285	1.014846667
2021/05/05	C9E1	12	C	5.643815333	1.014611333
2021/05/05	D10E1	12	D	0.826623333	1.550468333
2021/05/05	D11E1	12	D	1.192904333	1.565360333
2021/05/05	D12E1	12	D	2.85518	1.375912333
2021/05/05	D1E1	12	D	2.573172667	1.274352667
2021/05/05	D2E1	12	D	3.885569667	1.232218
2021/05/05	D3E1	12	D	1.361292	1.438723667
2021/05/05	D4E1	12	D	4.320772	1.183242667
2021/05/05	D5E1	12	D	2.523382333	1.333647667
2021/05/05	D6E1	12	D	2.778885	1.291960333
2021/05/05	D7E1	12	D	1.133102	1.574938333
2021/05/05	D8E1	12	D	1.863597333	1.549022
2021/05/05	D9E1	12	D	1.756927	1.438142333
2021/05/07	C10E1	14	C	3.973456333	0.910838
2021/05/07	C11E1	14	C	4.669628	0.891674
2021/05/07	C12E1	14	C	4.148518667	0.994709667
2021/05/07	C1E1	14	C	4.378277667	0.84077
2021/05/07	C2E1	14	C	4.465937333	0.834685333
2021/05/07	C3E1	14	C	4.349503333	0.863748
2021/05/07	C4E1	14	C	3.586983	0.914802667
2021/05/07	C5E1	14	C	4.827249	0.793905333
2021/05/07	C6E1	14	C	3.030879333	0.983602
2021/05/07	C7E1	14	C	2.924601667	1.021225667
2021/05/07	C8E1	14	C	4.665719	0.870408
2021/05/07	C9E1	14	C	4.782246333	0.860543667
2021/05/07	D10E1	14	D	0.975028333	1.256250667
2021/05/07	D11E1	14	D	1.088871667	1.265914667
2021/05/07	D12E1	14	D	1.748407333	1.193886
2021/05/07	D1E1	14	D	2.419539667	1.113187333
2021/05/07	D2E1	14	D	1.836655667	1.216954667
2021/05/07	D3E1	14	D	1.090027	1.248488667
2021/05/07	D4E1	14	D	3.017304	1.132639
2021/05/07	D5E1	14	D	3.067099	1.121919667
2021/05/07	D6E1	14	D	2.801322333	1.129934
2021/05/07	D7E1	14	D	1.628482667	1.275943
2021/05/07	D8E1	14	D	1.749066667	1.240233333
2021/05/07	D9E1	14	D	1.572478333	1.270139667
2021/05/10	C10E1	16	C	6.425295	0.946963
2021/05/10	C11E1	16	C	4.459928333	1.137787
2021/05/10	C12E1	16	C	5.945356667	1.129766667
2021/05/10	C1E1	16	C	7.220600667	0.998846667
2021/05/10	C2E1	16	C	5.784396	1.090911
2021/05/10	C3E1	16	C	6.708990333	1.047470333
2021/05/10	C4E1	16	C	2.923788333	1.310038333
2021/05/10	C5E1	16	C	6.162278333	1.068552333
2021/05/10	C6E1	16	C	3.665404667	1.224746667
2021/05/10	C7E1	16	C	4.58849	1.204618667
2021/05/10	C8E1	16	C	6.913	0.993992
2021/05/10	C9E1	16	C	4.360873333	1.144662667
2021/05/10	D10E1	16	D	1.199932333	1.479411333
2021/05/10	D11E1	16	D	1.389066333	1.518331
2021/05/10	D12E1	16	D	2.721171333	1.370294667
2021/05/10	D1E1	16	D	1.712636333	1.434719
2021/05/10	D2E1	16	D	1.892723	1.400621667
2021/05/10	D3E1	16	D	1.458632	1.479137
2021/05/10	D4E1	16	D	3.415016	1.292401333
2021/05/10	D5E1	16	D	2.176682667	1.363243
2021/05/10	D6E1	16	D	2.68931	1.313010667
2021/05/10	D7E1	16	D	2.218358	1.466346333
2021/05/10	D8E1	16	D	0.472515333	1.450455
2021/05/10	D9E1	16	D	1.846886333	1.463659667
2021/05/11	C10E1	18	C	5.875072	0.944695667
2021/05/11	C11E1	18	C	3.594880333	1.143446333
2021/05/11	C12E1	18	C	3.939906	1.106182333
2021/05/11	C1E1	18	C	5.372555667	1.057848333
2021/05/11	C2E1	18	C	5.643820333	0.999874667
2021/05/11	C3E1	18	C	5.995354667	0.991455667
2021/05/11	C4E1	18	C	3.919745	1.098371667
2021/05/11	C5E1	18	C	4.211911	1.119178667
2021/05/11	C6E1	18	C	4.223451	1.090059667
2021/05/11	C7E1	18	C	3.667334333	1.135191
2021/05/11	C8E1	18	C	5.614900667	1.036384333
2021/05/11	C9E1	18	C	3.592191667	1.206595
2021/05/11	D10E1	18	D	0.906686	1.4314
2021/05/11	D11E1	18	D	1.919172667	1.395973
2021/05/11	D12E1	18	D	2.003953	1.41574
2021/05/11	D1E1	18	D	2.844382667	1.121572
2021/05/11	D2E1	18	D	1.449293	1.351049667
2021/05/11	D3E1	18	D	1.764096333	1.353576667
2021/05/11	D4E1	18	D	3.975365	1.156751333
2021/05/11	D5E1	18	D	1.666601	1.299756667
2021/05/11	D6E1	18	D	2.621503	1.277237333
2021/05/11	D7E1	18	D	0.997735667	1.394946667
2021/05/11	D8E1	18	D	0.965423333	1.469886
2021/05/11	D9E1	18	D	1.614474667	1.358419667
2021/05/13	C10E1	20	C	5.441445333	0.938274667
2021/05/13	C11E1	20	C	5.528365333	0.964367667
2021/05/13	C12E1	20	C	3.811763333	1.110058667
2021/05/13	C1E1	20	C	4.699336333	0.968016667
2021/05/13	C2E1	20	C	4.258359333	0.999383
2021/05/13	C3E1	20	C	4.024079	1.013598
2021/05/13	C4E1	20	C	4.827190333	0.883259
2021/05/13	C5E1	20	C	4.154031667	0.986164
2021/05/13	C6E1	20	C	4.524474	0.945858667
2021/05/13	C7E1	20	C	3.598106333	1.080002333
2021/05/13	C8E1	20	C	4.201700667	1.053715
2021/05/13	C9E1	20	C	3.927254	1.088352
2021/05/13	D10E1	20	D	2.010903667	1.283670667
2021/05/13	D11E1	20	D	1.458636667	1.392628333
2021/05/13	D12E1	20	D	1.688207	1.303274667
2021/05/13	D1E1	20	D	1.529049	1.416096667
2021/05/13	D2E1	20	D	1.212247	1.396747667
2021/05/13	D3E1	20	D	1.233374333	1.353762667
2021/05/13	D4E1	20	D	3.779368333	1.158996667
2021/05/13	D5E1	20	D	3.076209	1.306603667
2021/05/13	D6E1	20	D	2.008338333	1.306153667
2021/05/13	D7E1	20	D	1.971469667	1.329914
2021/05/13	D8E1	20	D	1.826864667	1.359802333
2021/05/13	D9E1	20	D	1.177184	1.303276
2021/05/16	C10E1	22	C	4.569172667	1.024505
2021/05/16	C11E1	22	C	4.254450333	1.045808667
2021/05/16	C12E1	22	C	2.838926667	1.224612
2021/05/16	C1E1	22	C	5.396146333	0.784622667
2021/05/16	C2E1	22	C	4.577639667	0.858092
2021/05/16	C3E1	22	C	5.127661667	0.864684
2021/05/16	C4E1	22	C	3.569193333	0.964502667
2021/05/16	C5E1	22	C	3.863654	0.978210333
2021/05/16	C6E1	22	C	5.416719	0.867354333
2021/05/16	C7E1	22	C	4.322842	0.984105333
2021/05/16	C8E1	22	C	4.996944667	1.045691333
2021/05/16	C9E1	22	C	3.147326	1.104861667
2021/05/16	D10E1	22	D	0.816274333	1.592124667
2021/05/16	D11E1	22	D	0.944932667	1.493683667
2021/05/16	D12E1	22	D	1.388433333	1.536532
2021/05/16	D1E1	22	D	1.184461667	1.442212
2021/05/16	D2E1	22	D	1.632869	1.436074333
2021/05/16	D3E1	22	D	1.027050333	1.474508667
2021/05/16	D4E1	22	D	1.438967	1.516993333
2021/05/16	D5E1	22	D	1.064068667	1.609867667
2021/05/16	D6E1	22	D	1.607312667	1.442395333
2021/05/16	D7E1	22	D	1.484893333	1.474749667
2021/05/16	D8E1	22	D	0.950145333	1.576147
2021/05/16	D9E1	22	D	0.789287	1.54033
2021/05/17	C10E1	24	C	4.144173	1.074569333
2021/05/17	C11E1	24	C	4.162619667	1.107152667
2021/05/17	C12E1	24	C	2.43914	1.308096333
2021/05/17	C1E1	24	C	4.591868	0.857372
2021/05/17	C2E1	24	C	4.220393	0.840536333
2021/05/17	C3E1	24	C	4.097048333	0.911998333
2021/05/17	C4E1	24	C	2.667603	1.070143667
2021/05/17	C5E1	24	C	3.499513	0.981229667
2021/05/17	C6E1	24	C	3.890400333	0.933077667
2021/05/17	C7E1	24	C	4.256384333	0.990012
2021/05/17	C8E1	24	C	2.985627667	1.200178333
2021/05/17	C9E1	24	C	2.148829333	1.173370333
2021/05/17	D10E1	24	D	0.72252	1.579749667
2021/05/17	D11E1	24	D	1.202790333	1.536546667
2021/05/17	D12E1	24	D	1.687563333	1.524951
2021/05/17	D1E1	24	D	0.774385667	1.484211667
2021/05/17	D2E1	24	D	1.426827333	1.40264
2021/05/17	D3E1	24	D	1.184750667	1.496581333
2021/05/17	D4E1	24	D	0.659606667	1.591449333
2021/05/17	D5E1	24	D	1.991372	1.512652667
2021/05/17	D6E1	24	D	1.618097	1.425474667
2021/05/17	D7E1	24	D	1.932719	1.478791333
2021/05/17	D8E1	24	D	0.652323667	1.558574
2021/05/17	D9E1	24	D	1.726334333	1.471707333
2021/05/19	C10E1	26	C	3.714582333	1.084464333
2021/05/19	C11E1	26	C	5.379467	0.994150667
2021/05/19	C12E1	26	C	3.257755	1.188137667
2021/05/19	C1E1	26	C	4.382823	0.960242667
2021/05/19	C2E1	26	C	4.914552333	0.935518
2021/05/19	C3E1	26	C	5.193375667	0.897999
2021/05/19	C4E1	26	C	4.587470667	0.911332333
2021/05/19	C5E1	26	C	4.881582667	0.934166
2021/05/19	C6E1	26	C	4.415448667	1.001802333
2021/05/19	C7E1	26	C	4.865405	0.96622
2021/05/19	C8E1	26	C	4.074078333	1.113978
2021/05/19	C9E1	26	C	2.220942333	1.22086
2021/05/19	D10E1	26	D	0.953342	1.509098667
2021/05/19	D11E1	26	D	0.613134667	1.665255667
2021/05/19	D12E1	26	D	0.876171333	1.539129
2021/05/19	D1E1	26	D	0.467487	1.527066667
2021/05/19	D2E1	26	D	1.147532667	1.518008667
2021/05/19	D3E1	26	D	1.178035667	1.548376
2021/05/19	D4E1	26	D	0.600075	1.574193667
2021/05/19	D5E1	26	D	0.765728667	1.514426667
2021/05/19	D6E1	26	D	1.137312667	1.442167333
2021/05/19	D7E1	26	D	1.396367	1.48325
2021/05/19	D8E1	26	D	0.585984	1.528043667
2021/05/19	D9E1	26	D	0.564545	1.492438667
2021/05/23	C10E1	28	C	3.712308	0.958715667
2021/05/23	C11E1	28	C	2.947624	1.063656333
2021/05/23	C12E1	28	C	2.484094667	1.171763667
2021/05/23	C1E1	28	C	3.576758333	0.852989667
2021/05/23	C2E1	28	C	4.215974667	0.837930333
2021/05/23	C3E1	28	C	4.699853	0.770031667
2021/05/23	C4E1	28	C	4.246541	0.859658
2021/05/23	C5E1	28	C	3.181999667	1.026767
2021/05/23	C6E1	28	C	4.855603667	0.834656667
2021/05/23	C7E1	28	C	4.052040667	0.929663667
2021/05/23	C8E1	28	C	2.961394333	1.062836333
2021/05/23	C9E1	28	C	3.330863667	0.970430333
2021/05/23	D10E1	28	D	1.085727	1.519680333
2021/05/23	D11E1	28	D	0.801982667	1.485305667
2021/05/23	D12E1	28	D	1.360824333	1.410538667
2021/05/23	D1E1	28	D	0.440489	1.398644333
2021/05/23	D2E1	28	D	0.466659	1.429770667
2021/05/23	D3E1	28	D	0.667334333	1.359378333
2021/05/23	D4E1	28	D	0.769858	1.525894667
2021/05/23	D5E1	28	D	0.577728667	1.429585333
2021/05/23	D6E1	28	D	0.768483667	1.407408
2021/05/23	D7E1	28	D	0.914074333	1.388782
2021/05/23	D8E1	28	D	0.922862333	1.49336
2021/05/23	D9E1	28	D	0.483159333	1.509878667
2021/05/24	C10E1	30	C	3.689097	1.365007
2021/05/24	C11E1	30	C	4.714635	1.221035
2021/05/24	C12E1	30	C	4.345597333	1.264475
2021/05/24	C1E1	30	C	4.183078	1.310884
2021/05/24	C2E1	30	C	3.475240667	1.328173667
2021/05/24	C3E1	30	C	5.083446333	1.253725
2021/05/24	C4E1	30	C	4.348092	1.286553667
2021/05/24	C5E1	30	C	2.980027667	1.413715
2021/05/24	C6E1	30	C	3.820889	1.362245
2021/05/24	C7E1	30	C	4.345857667	1.307121333
2021/05/24	C8E1	30	C	3.149763333	1.482554667
2021/05/24	C9E1	30	C	3.813882667	1.310478
2021/05/24	D10E1	30	D	1.191959667	1.577132333
2021/05/24	D11E1	30	D	0.748515333	1.512207667
2021/05/24	D12E1	30	D	0.375457333	1.613100333
2021/05/24	D1E1	30	D	2.769714333	1.332321667
2021/05/24	D2E1	30	D	0.440801333	1.631693333
2021/05/24	D3E1	30	D	0.512230333	1.626894333
2021/05/24	D4E1	30	D	0.599270333	1.579873667
2021/05/24	D5E1	30	D	0.764672	1.528910667
2021/05/24	D6E1	30	D	0.668553667	1.648817333
2021/05/24	D7E1	30	D	0.927855667	1.676554667
2021/05/24	D8E1	30	D	0.529365	1.570528667
2021/05/24	D9E1	30	D	1.045868667	1.563012333
2021/07/13	C10E2	0	C	2.12732	0.970514667
2021/07/13	C11E2	0	C	2.226004	0.981742
2021/07/13	C12E2	0	C	4.262499667	0.84889
2021/07/13	C1E2	0	C	4.039254333	0.620981333
2021/07/13	C2E2	0	C	3.181943667	0.690069
2021/07/13	C3E2	0	C	2.076816333	0.825643667
2021/07/13	C4E2	0	C	3.164869	0.697192
2021/07/13	C5E2	0	C	2.959643	0.766586
2021/07/13	C6E2	0	C	2.855596	0.789769333
2021/07/13	C7E2	0	C	2.513482667	0.882392667
2021/07/13	C8E2	0	C	1.584687667	0.957596333
2021/07/13	C9E2	0	C	3.561333	0.819980333
2021/07/13	D10E2	0	D	2.829096	1.143271667
2021/07/13	D11E2	0	D	0.917264667	1.343426333
2021/07/13	D12E2	0	D	0.625817	1.583372667
2021/07/13	D1E2	0	D	4.158863667	0.914749333
2021/07/13	D2E2	0	D	1.848683	1.115724667
2021/07/13	D3E2	0	D	1.424843333	1.216688
2021/07/13	D4E2	0	D	2.009989	1.138825
2021/07/13	D5E2	0	D	1.162766	1.208991333
2021/07/13	D6E2	0	D	3.087689333	1.069132667
2021/07/13	D7E2	0	D	1.670042667	1.195921333
2021/07/13	D8E2	0	D	1.028562667	1.233413
2021/07/13	D9E2	0	D	2.588925333	1.158800333
2021/07/15	C10E2	2	C	2.556939667	1.290723667
2021/07/15	C11E2	2	C	2.542548333	1.385676333
2021/07/15	C12E2	2	C	5.30386	1.199927
2021/07/15	C1E2	2	C	3.703344333	0.797356333
2021/07/15	C2E2	2	C	3.165781	0.904013
2021/07/15	C3E2	2	C	3.261858667	0.850396
2021/07/15	C4E2	2	C	4.73487	0.788587333
2021/07/15	C5E2	2	C	4.827702	0.830368667
2021/07/15	C6E2	2	C	3.760101667	0.962294
2021/07/15	C7E2	2	C	3.028893333	1.000223333
2021/07/15	C8E2	2	C	3.32832	1.061823667
2021/07/15	C9E2	2	C	4.366024667	0.994821333
2021/07/15	D10E2	2	D	0.196652	1.766999
2021/07/15	D11E2	2	D	0.166640333	1.82393
2021/07/15	D12E2	2	D	0.209251333	1.895938667
2021/07/15	D1E2	2	D	4.162520667	1.224802667
2021/07/15	D2E2	2	D	2.817853333	1.379076333
2021/07/15	D3E2	2	D	1.380702333	1.505576
2021/07/15	D4E2	2	D	2.187373333	1.427410333
2021/07/15	D5E2	2	D	1.549070667	1.607248
2021/07/15	D6E2	2	D	2.958407	1.458182
2021/07/15	D7E2	2	D	1.637005667	1.553431
2021/07/15	D8E2	2	D	0.425958667	1.734510667
2021/07/15	D9E2	2	D	2.801882667	1.473508
2021/07/17	C10E2	4	C	3.970962	1.471124333
2021/07/17	C11E2	4	C	5.312884333	1.432816333
2021/07/17	C12E2	4	C	6.107351333	1.361221333
2021/07/17	C1E2	4	C	7.318032667	1.076303
2021/07/17	C2E2	4	C	6.306194333	1.158246
2021/07/17	C3E2	4	C	4.970769333	1.284679667
2021/07/17	C4E2	4	C	6.416207333	1.181844
2021/07/17	C5E2	4	C	8.357878333	1.069165333
2021/07/17	C6E2	4	C	5.906808333	1.253845333
2021/07/17	C7E2	4	C	4.879296	1.369059333
2021/07/17	C8E2	4	C	4.849108667	1.333073667
2021/07/17	C9E2	4	C	3.772059	1.457029667
2021/07/17	D10E2	4	D	0.415964	2.106512667
2021/07/17	D11E2	4	D	0.546753	2.108639333
2021/07/17	D12E2	4	D	0.896637333	2.081291333
2021/07/17	D1E2	4	D	4.165154667	1.599417667
2021/07/17	D2E2	4	D	1.494968333	1.856501667
2021/07/17	D3E2	4	D	2.238772	1.764018667
2021/07/17	D4E2	4	D	3.345808	1.682455333
2021/07/17	D5E2	4	D	2.570029	1.825837667
2021/07/17	D6E2	4	D	2.433951667	1.839109
2021/07/17	D7E2	4	D	2.034901	1.867740333
2021/07/17	D8E2	4	D	4.888196	1.627306333
2021/07/17	D9E2	4	D	3.723791	1.761375
2021/07/19	C10E2	6	C	4.582517667	1.135856667
2021/07/19	C11E2	6	C	1.673087667	1.344044667
2021/07/19	C12E2	6	C	3.624985333	1.187777667
2021/07/19	C1E2	6	C	5.799875667	1.064567
2021/07/19	C2E2	6	C	5.687105333	1.012127667
2021/07/19	C3E2	6	C	4.478744333	1.098156
2021/07/19	C4E2	6	C	6.307026667	0.909065667
2021/07/19	C5E2	6	C	5.324487	1.002785333
2021/07/19	C6E2	6	C	5.886744333	0.969738667
2021/07/19	C7E2	6	C	4.035300333	1.172642667
2021/07/19	C8E2	6	C	4.847372333	1.107095333
2021/07/19	C9E2	6	C	3.342557667	1.231058667
2021/07/19	D10E2	6	D	1.165861667	1.524727667
2021/07/19	D11E2	6	D	0.154880333	1.595404
2021/07/19	D12E2	6	D	0.462281333	1.597267333
2021/07/19	D1E2	6	D	1.919679333	1.365059667
2021/07/19	D2E2	6	D	1.475973	1.549617333
2021/07/19	D3E2	6	D	1.330151	1.500225333
2021/07/19	D4E2	6	D	2.841974667	1.34102
2021/07/19	D5E2	6	D	3.456721667	1.319779667
2021/07/19	D6E2	6	D	2.376123	1.343999
2021/07/19	D7E2	6	D	1.155463333	1.472054
2021/07/19	D8E2	6	D	3.994593	1.246156
2021/07/19	D9E2	6	D	2.737831667	1.325294
2021/07/21	C10E2	8	C	5.327539	1.232297667
2021/07/21	C11E2	8	C	4.606689	1.300219333
2021/07/21	C12E2	8	C	5.750497	1.194604667
2021/07/21	C1E2	8	C	6.135322	1.134775333
2021/07/21	C2E2	8	C	6.718822667	1.014396
2021/07/21	C3E2	8	C	6.042120667	1.083401333
2021/07/21	C4E2	8	C	7.531968	0.942074333
2021/07/21	C5E2	8	C	6.869069	1.043292
2021/07/21	C6E2	8	C	6.962113	1.065229667
2021/07/21	C7E2	8	C	4.728379	1.291339667
2021/07/21	C8E2	8	C	5.883452333	1.137342667
2021/07/21	C9E2	8	C	4.436150667	1.263654333
2021/07/21	D10E2	8	D	0.507774333	1.827419333
2021/07/21	D11E2	8	D	0.63205	1.820944
2021/07/21	D12E2	8	D	0.528906333	1.805713667
2021/07/21	D1E2	8	D	2.369727333	1.403762
2021/07/21	D2E2	8	D	2.498110333	1.612369333
2021/07/21	D3E2	8	D	1.309123333	1.66395
2021/07/21	D4E2	8	D	3.858824667	1.398426333
2021/07/21	D5E2	8	D	2.411171667	1.516847333
2021/07/21	D6E2	8	D	1.756585667	1.606305667
2021/07/21	D7E2	8	D	0.701393	1.728947
2021/07/21	D8E2	8	D	5.236059	1.353804
2021/07/21	D9E2	8	D	3.470566	1.498116667
2021/07/23	C10E2	10	C	3.616055333	1.206320667
2021/07/23	C11E2	10	C	3.710372	1.146895333
2021/07/23	C12E2	10	C	5.355910667	1.086067
2021/07/23	C1E2	10	C	5.39204	1.002715667
2021/07/23	C2E2	10	C	4.678256333	0.994203333
2021/07/23	C3E2	10	C	3.567239	1.120151
2021/07/23	C4E2	10	C	5.783225667	0.919145333
2021/07/23	C5E2	10	C	5.611255333	0.966262
2021/07/23	C6E2	10	C	5.950345	1.0206
2021/07/23	C7E2	10	C	2.846499333	1.273928333
2021/07/23	C8E2	10	C	3.463827667	1.095189667
2021/07/23	C9E2	10	C	4.461166	1.073745667
2021/07/23	D10E2	10	D	0.400784333	1.759459
2021/07/23	D11E2	10	D	0.318432	1.742182333
2021/07/23	D12E2	10	D	0.597928667	1.70605
2021/07/23	D1E2	10	D	0.407378	1.574950333
2021/07/23	D2E2	10	D	2.828735667	1.485948
2021/07/23	D3E2	10	D	0.896153667	1.615163
2021/07/23	D4E2	10	D	3.688006667	1.392012333
2021/07/23	D5E2	10	D	2.452192333	1.523241667
2021/07/23	D6E2	10	D	1.228333	1.558088
2021/07/23	D7E2	10	D	1.370822333	1.524265667
2021/07/23	D8E2	10	D	4.531907	1.241923667
2021/07/23	D9E2	10	D	1.091958	1.654013333
2021/07/25	C10E2	12	C	3.906222333	1.381558
2021/07/25	C11E2	12	C	6.276608	1.187252
2021/07/25	C12E2	12	C	6.717038333	1.099397333
2021/07/25	C1E2	12	C	7.186760667	1.119916667
2021/07/25	C2E2	12	C	5.863384667	1.182395667
2021/07/25	C3E2	12	C	4.153081	1.293951
2021/07/25	C4E2	12	C	6.081338333	1.111495
2021/07/25	C5E2	12	C	5.992421667	1.140619667
2021/07/25	C6E2	12	C	5.919524	1.201807667
2021/07/25	C7E2	12	C	5.480698667	1.237641333
2021/07/25	C8E2	12	C	3.506737667	1.356402333
2021/07/25	C9E2	12	C	5.550147667	1.249462333
2021/07/25	D10E2	12	D	0.25117	1.719849333
2021/07/25	D11E2	12	D	0.322266667	1.772801333
2021/07/25	D12E2	12	D	0.375152667	1.771259333
2021/07/25	D1E2	12	D	1.355215333	1.691210667
2021/07/25	D2E2	12	D	1.945107333	1.642411333
2021/07/25	D3E2	12	D	1.123472	1.709079
2021/07/25	D4E2	12	D	3.469435333	1.434961333
2021/07/25	D5E2	12	D	1.921335	1.598612333
2021/07/25	D6E2	12	D	0.850947333	1.726628667
2021/07/25	D7E2	12	D	1.426143667	1.601467
2021/07/25	D8E2	12	D	2.847067667	1.406856667
2021/07/25	D9E2	12	D	0.845790333	1.656194
2021/07/27	C10E2	14	C	2.556296333	1.399844333
2021/07/27	C11E2	14	C	4.175473667	1.244857333
2021/07/27	C12E2	14	C	5.060802	1.198980333
2021/07/27	C1E2	14	C	7.399691667	0.962509333
2021/07/27	C2E2	14	C	4.287038333	1.220057667
2021/07/27	C3E2	14	C	6.182335333	1.070845
2021/07/27	C4E2	14	C	7.738958333	0.928794333
2021/07/27	C5E2	14	C	4.322190667	1.231556
2021/07/27	C6E2	14	C	5.570533667	1.190978
2021/07/27	C7E2	14	C	3.803526333	1.271866667
2021/07/27	C8E2	14	C	2.945161667	1.315679667
2021/07/27	C9E2	14	C	7.024164	1.079148333
2021/07/27	D10E2	14	D	1.068963333	1.579011
2021/07/27	D11E2	14	D	1.014089333	1.649215333
2021/07/27	D12E2	14	D	0.722375	1.635875667
2021/07/27	D1E2	14	D	3.041068	1.292531667
2021/07/27	D2E2	14	D	1.041756667	1.582840667
2021/07/27	D3E2	14	D	2.166460333	1.468952333
2021/07/27	D4E2	14	D	3.413088667	1.349008
2021/07/27	D5E2	14	D	3.082761	1.366245
2021/07/27	D6E2	14	D	1.729323	1.543461667
2021/07/27	D7E2	14	D	2.349145333	1.521614667
2021/07/27	D8E2	14	D	2.926763333	1.475003
2021/07/27	D9E2	14	D	1.071254333	1.657626667
2021/07/29	C10E2	16	C	3.246012	1.193876
2021/07/29	C11E2	16	C	4.170065667	1.145637333
2021/07/29	C12E2	16	C	2.718217667	1.271698667
2021/07/29	C1E2	16	C	6.396378	0.886195333
2021/07/29	C2E2	16	C	3.926344333	1.100902667
2021/07/29	C3E2	16	C	6.279366	0.932299667
2021/07/29	C4E2	16	C	7.208699667	0.809449667
2021/07/29	C5E2	16	C	5.230604	1.001531333
2021/07/29	C6E2	16	C	5.330307667	1.069712
2021/07/29	C7E2	16	C	3.477047	1.255887333
2021/07/29	C8E2	16	C	5.865184333	1.029559667
2021/07/29	C9E2	16	C	4.605427333	1.1025
2021/07/29	D10E2	16	D	0.725154667	1.666766333
2021/07/29	D11E2	16	D	1.1983	1.575130333
2021/07/29	D12E2	16	D	0.882553667	1.617919
2021/07/29	D1E2	16	D	1.998622	1.275843667
2021/07/29	D2E2	16	D	1.365901667	1.472778
2021/07/29	D3E2	16	D	1.926630667	1.490789667
2021/07/29	D4E2	16	D	3.207409667	1.391384667
2021/07/29	D5E2	16	D	2.862334667	1.437134333
2021/07/29	D6E2	16	D	2.003595	1.524044333
2021/07/29	D7E2	16	D	1.468203667	1.510585
2021/07/29	D8E2	16	D	1.681553333	1.437794667
2021/07/29	D9E2	16	D	0.494852333	1.698503667
2021/07/31	C10E2	18	C	3.964812	1.202764667
2021/07/31	C11E2	18	C	4.275663333	1.205026667
2021/07/31	C12E2	18	C	5.387304	1.08057
2021/07/31	C1E2	18	C	6.446832333	1.013161
2021/07/31	C2E2	18	C	5.428959333	1.068707667
2021/07/31	C3E2	18	C	5.643486	1.033139667
2021/07/31	C4E2	18	C	5.356244	1.053528333
2021/07/31	C5E2	18	C	7.133365333	0.967476667
2021/07/31	C6E2	18	C	6.527410667	1.019686
2021/07/31	C7E2	18	C	5.156832667	1.122135667
2021/07/31	C8E2	18	C	5.130383667	1.070004
2021/07/31	C9E2	18	C	4.532251667	1.134325667
2021/07/31	D10E2	18	D	0.581716667	1.567913333
2021/07/31	D11E2	18	D	0.869766333	1.554369333
2021/07/31	D12E2	18	D	0.460609667	1.680843333
2021/07/31	D1E2	18	D	1.294401	1.465729333
2021/07/31	D2E2	18	D	3.757483667	1.32892
2021/07/31	D3E2	18	D	0.928638	1.499942
2021/07/31	D4E2	18	D	1.66725	1.432247667
2021/07/31	D5E2	18	D	2.980177333	1.324004
2021/07/31	D6E2	18	D	0.894464	1.449623333
2021/07/31	D7E2	18	D	1.611564	1.461489333
2021/07/31	D8E2	18	D	1.193601667	1.452785333
2021/07/31	D9E2	18	D	1.192294333	1.596106667
2021/08/02	C10E2	20	C	3.307834333	1.151026
2021/08/02	C11E2	20	C	4.423712667	1.128444
2021/08/02	C12E2	20	C	7.354103333	0.837305333
2021/08/02	C1E2	20	C	6.839270667	0.852705333
2021/08/02	C2E2	20	C	5.610647333	0.963014
2021/08/02	C3E2	20	C	3.117716667	1.157443333
2021/08/02	C4E2	20	C	5.543193333	0.900922667
2021/08/02	C5E2	20	C	4.611673667	1.044462333
2021/08/02	C6E2	20	C	6.390112667	0.934952333
2021/08/02	C7E2	20	C	3.503311333	1.139826333
2021/08/02	C8E2	20	C	3.978259	1.114102667
2021/08/02	C9E2	20	C	4.983852667	1.022661333
2021/08/02	D10E2	20	D	0.757906333	1.532871
2021/08/02	D11E2	20	D	0.696427	1.545486667
2021/08/02	D12E2	20	D	0.379486333	1.639534667
2021/08/02	D1E2	20	D	1.327851	1.381188333
2021/08/02	D2E2	20	D	2.224262	1.406471
2021/08/02	D3E2	20	D	0.473668333	1.516735667
2021/08/02	D4E2	20	D	1.512082	1.454039
2021/08/02	D5E2	20	D	0.930418667	1.485771667
2021/08/02	D6E2	20	D	0.839156	1.555798333
2021/08/02	D7E2	20	D	0.836651667	1.512778
2021/08/02	D8E2	20	D	1.481625333	1.387853667
2021/08/02	D9E2	20	D	1.913110333	1.461594667
2021/08/04	C10E2	22	C	2.881273333	1.118201
2021/08/04	C11E2	22	C	2.611396667	1.12106
2021/08/04	C12E2	22	C	5.676539	0.892726333
2021/08/04	C1E2	22	C	5.512263	0.802168
2021/08/04	C2E2	22	C	4.763207333	0.847545333
2021/08/04	C3E2	22	C	3.47636	0.945689333
2021/08/04	C4E2	22	C	5.754043333	0.744016667
2021/08/04	C5E2	22	C	5.009724667	0.822008667
2021/08/04	C6E2	22	C	5.103583667	0.860719667
2021/08/04	C7E2	22	C	3.553007	1.004076333
2021/08/04	C8E2	22	C	3.976575333	0.961836667
2021/08/04	C9E2	22	C	4.198822333	0.983588
2021/08/04	D10E2	22	D	1.113033667	1.408060667
2021/08/04	D11E2	22	D	0.826447	1.471542667
2021/08/04	D12E2	22	D	0.605816667	1.538598667
2021/08/04	D1E2	22	D	1.156416333	1.334141
2021/08/04	D2E2	22	D	1.945635667	1.335515
2021/08/04	D3E2	22	D	1.079679333	1.461669
2021/08/04	D4E2	22	D	1.807258333	1.338022
2021/08/04	D5E2	22	D	1.5435	1.408942333
2021/08/04	D6E2	22	D	0.541366667	1.493805667
2021/08/04	D7E2	22	D	0.875402667	1.413275
2021/08/04	D8E2	22	D	1.023464667	1.353203
2021/08/04	D9E2	22	D	0.506490333	1.619671667
2021/08/06	C10E2	24	C	3.505588333	1.211869
2021/08/06	C11E2	24	C	3.066688667	1.278729667
2021/08/06	C12E2	24	C	2.071306	1.389235333
2021/08/06	C1E2	24	C	6.587143333	0.998073
2021/08/06	C2E2	24	C	5.249111667	1.056642333
2021/08/06	C3E2	24	C	3.823001	1.161204
2021/08/06	C4E2	24	C	6.613517	0.845798667
2021/08/06	C5E2	24	C	6.348674667	0.927262333
2021/08/06	C6E2	24	C	6.474173667	1.003068
2021/08/06	C7E2	24	C	4.603024333	1.134184
2021/08/06	C8E2	24	C	4.672822667	1.09276
2021/08/06	C9E2	24	C	5.044758	1.103408333
2021/08/06	D10E2	24	D	0.880252	1.407125
2021/08/06	D11E2	24	D	0.715379667	1.412207667
2021/08/06	D12E2	24	D	0.734497	1.517899667
2021/08/06	D1E2	24	D	0.529109667	1.577170333
2021/08/06	D2E2	24	D	2.607641	1.379113667
2021/08/06	D3E2	24	D	0.921998333	1.494084
2021/08/06	D4E2	24	D	1.829267333	1.385911667
2021/08/06	D5E2	24	D	2.262775	1.404209667
2021/08/06	D6E2	24	D	0.882783333	1.582469333
2021/08/06	D7E2	24	D	1.145883333	1.498009667
2021/08/06	D8E2	24	D	1.604722667	1.302834667
2021/08/06	D9E2	24	D	0.464871	1.441569
2021/08/09	C10E2	26	C	3.898022	1.323218667
2021/08/09	C11E2	26	C	5.096645333	1.199923
2021/08/09	C12E2	26	C	4.679633667	1.279836333
2021/08/09	C1E2	26	C	6.499565333	1.184301333
2021/08/09	C2E2	26	C	3.975228	1.259229333
2021/08/09	C3E2	26	C	5.014601333	1.227820667
2021/08/09	C4E2	26	C	4.800680667	1.226688667
2021/08/09	C5E2	26	C	7.057180333	1.046243333
2021/08/09	C6E2	26	C	6.349870333	1.141537333
2021/08/09	C7E2	26	C	4.806302	1.245688667
2021/08/09	C8E2	26	C	7.275670333	1.084614
2021/08/09	C9E2	26	C	4.979588333	1.145632
2021/08/09	D10E2	26	D	1.206115667	1.662930667
2021/08/09	D11E2	26	D	0.799065667	1.643752333
2021/08/09	D12E2	26	D	0.647690667	1.625214
2021/08/09	D1E2	26	D	0.404966333	1.883368333
2021/08/09	D2E2	26	D	1.378712	1.790002
2021/08/09	D3E2	26	D	1.357044	1.659644333
2021/08/09	D4E2	26	D	0.615213	1.607013
2021/08/09	D5E2	26	D	2.836474333	1.533786667
2021/08/09	D6E2	26	D	0.813226333	1.779558667
2021/08/09	D7E2	26	D	1.215148333	1.598998333
2021/08/09	D8E2	26	D	1.134753333	1.723075667
2021/08/09	D9E2	26	D	1.912098333	1.685549667
2021/08/10	C10E2	28	C	4.314012333	1.426691
2021/08/10	C11E2	28	C	3.922797	1.438728
2021/08/10	C12E2	28	C	5.263053667	1.305426667
2021/08/10	C1E2	28	C	5.864528333	1.263257
2021/08/10	C2E2	28	C	5.618519	1.240403333
2021/08/10	C3E2	28	C	4.936275667	1.298136667
2021/08/10	C4E2	28	C	3.923543	1.325414333
2021/08/10	C5E2	28	C	5.651903333	1.287698
2021/08/10	C6E2	28	C	5.347689333	1.367361
2021/08/10	C7E2	28	C	4.975564333	1.383969667
2021/08/10	C8E2	28	C	5.233466	1.285745333
2021/08/10	C9E2	28	C	4.682772667	1.372410333
2021/08/10	D10E2	28	D	0.771795333	1.704126
2021/08/10	D11E2	28	D	0.550695	1.826559333
2021/08/10	D12E2	28	D	0.598601667	1.642751333
2021/08/10	D1E2	28	D	1.873633333	1.725013667
2021/08/10	D2E2	28	D	0.934335333	1.812802667
2021/08/10	D3E2	28	D	1.018005667	1.712097667
2021/08/10	D4E2	28	D	1.570415	1.589566333
2021/08/10	D5E2	28	D	1.592030667	1.668578
2021/08/10	D6E2	28	D	0.731676	1.852903667
2021/08/10	D7E2	28	D	0.552925	1.649588
2021/08/10	D8E2	28	D	0.770033	1.70231
2021/08/10	D9E2	28	D	0.571964333	1.882650667
2021/08/12	C10E2	30	C	2.964986	1.510259667
2021/08/12	C11E2	30	C	3.225889667	1.465388333
2021/08/12	C12E2	30	C	3.689024667	1.393278667
2021/08/12	C1E2	30	C	4.742858667	1.233495
2021/08/12	C2E2	30	C	4.607688667	1.247454333
2021/08/12	C3E2	30	C	4.725624333	1.231584333
2021/08/12	C4E2	30	C	3.824378333	1.290634667
2021/08/12	C5E2	30	C	5.684371667	1.236486667
2021/08/12	C6E2	30	C	5.501737333	1.237837667
2021/08/12	C7E2	30	C	2.630962667	1.440730333
2021/08/12	C8E2	30	C	4.826764333	1.274383
2021/08/12	C9E2	30	C	4.425874	1.319195
2021/08/12	D10E2	30	D	0.866219333	2.031291667
2021/08/12	D11E2	30	D	0.299806	1.857553333
2021/08/12	D12E2	30	D	0.715827667	1.831239333
2021/08/12	D1E2	30	D	1.307055667	1.642491
2021/08/12	D2E2	30	D	0.760924	1.750161333
2021/08/12	D3E2	30	D	1.515226333	1.807037
2021/08/12	D4E2	30	D	1.647794667	1.751470667
2021/08/12	D5E2	30	D	1.685324	1.653696333
2021/08/12	D6E2	30	D	1.255387667	1.842127
2021/08/12	D7E2	30	D	0.572397	1.863362
2021/08/12	D8E2	30	D	0.69446	1.623290333
2021/08/12	D9E2	30	D	0.700869	1.824786667
2021/10/22	C10E3	0	C	3.841729	1.233857
2021/10/22	C11E3	0	C	4.291947333	1.143332667
2021/10/22	C12E3	0	C	5.264676667	1.076119667
2021/10/22	C1E3	0	C	4.758500667	1.125733
2021/10/22	C2E3	0	C	5.473381	1.113184667
2021/10/22	C3E3	0	C	3.642273333	1.238917333
2021/10/22	C4E3	0	C	5.783644333	1.117593333
2021/10/22	C5E3	0	C	7.139046667	1.020348333
2021/10/22	C6E3	0	C	5.133849	1.089239
2021/10/22	C7E3	0	C	3.567334	1.214899333
2021/10/22	C8E3	0	C	5.647283	1.057965667
2021/10/22	C9E3	0	C	4.802412	1.114863667
2021/10/22	D10E3	0	D	4.788817	1.061953667
2021/10/22	D11E3	0	D	3.649639333	1.142268667
2021/10/22	D12E3	0	D	4.991511	1.077131333
2021/10/22	D1E3	0	D	5.694481333	1.179352333
2021/10/22	D2E3	0	D	2.828815	1.337511
2021/10/22	D3E3	0	D	4.921152667	1.158365333
2021/10/22	D4E3	0	D	3.446957667	1.236138667
2021/10/22	D5E3	0	D	3.404550333	1.292017667
2021/10/22	D6E3	0	D	3.080108333	1.229444
2021/10/22	D7E3	0	D	3.493582	1.188975667
2021/10/22	D8E3	0	D	5.29918	1.068278667
2021/10/22	D9E3	0	D	4.339325333	1.139746667
2021/10/24	C10E3	2	C	4.725662667	0.972621333
2021/10/24	C11E3	2	C	3.995661	1.033054
2021/10/24	C12E3	2	C	5.927305667	0.951009333
2021/10/24	C1E3	2	C	4.986212667	1.094053
2021/10/24	C2E3	2	C	5.526334667	1.112205
2021/10/24	C3E3	2	C	3.950332	1.054097
2021/10/24	C4E3	2	C	5.129664333	0.917982333
2021/10/24	C5E3	2	C	6.418465333	0.900633333
2021/10/24	C6E3	2	C	5.757881667	0.91341
2021/10/24	C7E3	2	C	4.932005	0.962119
2021/10/24	C8E3	2	C	4.988494333	0.917137667
2021/10/24	C9E3	2	C	5.448237333	0.945489
2021/10/24	D10E3	2	D	4.504046667	1.092327667
2021/10/24	D11E3	2	D	3.300540667	1.204032333
2021/10/24	D12E3	2	D	4.394636	1.127308
2021/10/24	D1E3	2	D	4.784353	1.116256667
2021/10/24	D2E3	2	D	2.140900333	1.269693
2021/10/24	D3E3	2	D	4.194742	1.069726667
2021/10/24	D4E3	2	D	2.779412667	1.178455333
2021/10/24	D5E3	2	D	2.112371333	1.273644667
2021/10/24	D6E3	2	D	3.986734667	1.118484
2021/10/24	D7E3	2	D	3.388833667	1.101589667
2021/10/24	D8E3	2	D	4.572257667	1.01432
2021/10/24	D9E3	2	D	4.677956667	1.077365
2021/10/26	C10E3	4	C	6.501726333	0.989900667
2021/10/26	C11E3	4	C	3.653909	1.202176
2021/10/26	C12E3	4	C	6.889691	0.988719667
2021/10/26	C1E3	4	C	6.086869	1.189641333
2021/10/26	C2E3	4	C	5.446327667	1.179742
2021/10/26	C3E3	4	C	4.248586	1.148795333
2021/10/26	C4E3	4	C	6.571282333	0.954672
2021/10/26	C5E3	4	C	7.743022	0.934286667
2021/10/26	C6E3	4	C	6.367387333	1.037975667
2021/10/26	C7E3	4	C	5.750292667	1.059016333
2021/10/26	C8E3	4	C	6.193906667	1.008153333
2021/10/26	C9E3	4	C	6.597530667	0.980657
2021/10/26	D10E3	4	D	3.628836	1.217580333
2021/10/26	D11E3	4	D	4.06844	1.219640667
2021/10/26	D12E3	4	D	2.988576333	1.252026667
2021/10/26	D1E3	4	D	5.447882	1.151071333
2021/10/26	D2E3	4	D	2.389105667	1.334315333
2021/10/26	D3E3	4	D	2.901707333	1.219817
2021/10/26	D4E3	4	D	3.68135	1.192510667
2021/10/26	D5E3	4	D	3.076306	1.255508667
2021/10/26	D6E3	4	D	3.909263333	1.178865
2021/10/26	D7E3	4	D	3.396541667	1.171971
2021/10/26	D8E3	4	D	2.437068	1.283940333
2021/10/26	D9E3	4	D	5.776313	1.091789
2021/10/28	C10E3	6	C	3.956241333	1.015446
2021/10/28	C11E3	6	C	3.263891333	1.077601
2021/10/28	C12E3	6	C	4.467543667	0.969911333
2021/10/28	C1E3	6	C	5.451298	1.090068667
2021/10/28	C2E3	6	C	5.025963667	1.083342667
2021/10/28	C3E3	6	C	4.185390333	1.040353
2021/10/28	C4E3	6	C	4.949418333	0.956001
2021/10/28	C5E3	6	C	6.919026333	0.869859333
2021/10/28	C6E3	6	C	5.201948667	0.974778667
2021/10/28	C7E3	6	C	5.156877667	0.950278333
2021/10/28	C8E3	6	C	4.690398667	0.918756333
2021/10/28	C9E3	6	C	4.683851	0.983468667
2021/10/28	D10E3	6	D	1.509654	1.264847667
2021/10/28	D11E3	6	D	2.797931667	1.118421
2021/10/28	D12E3	6	D	1.701532667	1.210856333
2021/10/28	D1E3	6	D	2.257044	1.185600667
2021/10/28	D2E3	6	D	1.910395667	1.237252667
2021/10/28	D3E3	6	D	2.981772667	1.151332667
2021/10/28	D4E3	6	D	3.692220667	1.063496
2021/10/28	D5E3	6	D	1.384641333	1.182655
2021/10/28	D6E3	6	D	1.975279333	1.163534333
2021/10/28	D7E3	6	D	2.320156	1.125869667
2021/10/28	D8E3	6	D	1.499851333	1.28458
2021/10/28	D9E3	6	D	2.827086333	1.203622
2021/10/30	C10E3	8	C	4.456325333	0.867814333
2021/10/30	C11E3	8	C	3.488901	1.030911333
2021/10/30	C12E3	8	C	3.884782667	0.915070333
2021/10/30	C1E3	8	C	4.812483667	1.009460333
2021/10/30	C2E3	8	C	3.991422667	0.992855
2021/10/30	C3E3	8	C	3.233269	1.028919
2021/10/30	C4E3	8	C	4.877519	0.854562667
2021/10/30	C5E3	8	C	5.781480667	0.850400333
2021/10/30	C6E3	8	C	4.988321333	0.845084667
2021/10/30	C7E3	8	C	4.522525667	0.849035667
2021/10/30	C8E3	8	C	4.485504333	0.883986667
2021/10/30	C9E3	8	C	5.033722667	0.795960667
2021/10/30	D10E3	8	D	2.160144	1.152919
2021/10/30	D11E3	8	D	2.817998667	1.119671667
2021/10/30	D12E3	8	D	1.503435	1.268244667
2021/10/30	D1E3	8	D	0.706989333	1.227715667
2021/10/30	D2E3	8	D	1.865076667	1.181845
2021/10/30	D3E3	8	D	2.294839333	1.083151667
2021/10/30	D4E3	8	D	2.090392667	1.086213
2021/10/30	D5E3	8	D	2.973515	1.084145333
2021/10/30	D6E3	8	D	3.020559333	1.126914
2021/10/30	D7E3	8	D	2.373413667	1.079586
2021/10/30	D8E3	8	D	0.314306667	1.299784333
2021/10/30	D9E3	8	D	3.759999667	1.126541667
2021/11/02	C10E3	10	C	4.852377333	0.945056667
2021/11/02	C11E3	10	C	2.824153	1.142822
2021/11/02	C12E3	10	C	5.028193333	1.016570667
2021/11/02	C1E3	10	C	5.265755	1.056405333
2021/11/02	C2E3	10	C	4.703179333	1.035419667
2021/11/02	C3E3	10	C	4.292150667	1.002134333
2021/11/02	C4E3	10	C	4.390799333	0.982696
2021/11/02	C5E3	10	C	6.661663667	0.872376
2021/11/02	C6E3	10	C	5.427183333	0.909117667
2021/11/02	C7E3	10	C	5.869296333	0.898324333
2021/11/02	C8E3	10	C	4.979175667	0.897662
2021/11/02	C9E3	10	C	6.063825	0.871748333
2021/11/02	D10E3	10	D	1.091604	1.354349333
2021/11/02	D11E3	10	D	1.064425	1.428539
2021/11/02	D12E3	10	D	0.354211333	1.440004
2021/11/02	D1E3	10	D	0.635354	1.370812
2021/11/02	D2E3	10	D	1.339001333	1.290874333
2021/11/02	D3E3	10	D	0.799636667	1.404414
2021/11/02	D4E3	10	D	2.970328333	1.194085
2021/11/02	D5E3	10	D	2.900029	1.198041
2021/11/02	D6E3	10	D	1.695957333	1.284982
2021/11/02	D7E3	10	D	1.986383333	1.227021333
2021/11/02	D8E3	10	D	0.695409	1.383367667
2021/11/02	D9E3	10	D	0.661168667	1.474167667
2021/11/03	C10E3	12	C	5.050633333	0.906098333
2021/11/03	C11E3	12	C	1.461894	1.184987333
2021/11/03	C12E3	12	C	4.461894	0.933640667
2021/11/03	C1E3	12	C	4.749054667	1.059876
2021/11/03	C2E3	12	C	3.891272	1.079952667
2021/11/03	C3E3	12	C	4.176691333	1.035093333
2021/11/03	C4E3	12	C	5.866889667	0.904341667
2021/11/03	C5E3	12	C	6.351413667	0.878416333
2021/11/03	C6E3	12	C	5.863078	0.914091
2021/11/03	C7E3	12	C	4.430945	0.997312333
2021/11/03	C8E3	12	C	4.972859333	0.919302667
2021/11/03	C9E3	12	C	5.918086333	0.888841
2021/11/03	D10E3	12	D	0.678611333	1.357871667
2021/11/03	D11E3	12	D	1.015688	1.364669
2021/11/03	D12E3	12	D	0.356861	1.449378
2021/11/03	D1E3	12	D	0.461517667	1.331780333
2021/11/03	D2E3	12	D	1.034158667	1.299566667
2021/11/03	D3E3	12	D	0.104241	1.459696667
2021/11/03	D4E3	12	D	2.420491333	1.226094
2021/11/03	D5E3	12	D	2.096852	1.173972
2021/11/03	D6E3	12	D	2.262585667	1.185375667
2021/11/03	D7E3	12	D	1.563954	1.173039333
2021/11/03	D8E3	12	D	1.359085	1.226283667
2021/11/03	D9E3	12	D	0.571314667	1.396559667
2021/11/05	C10E3	14	C	4.038505333	1.014377
2021/11/05	C11E3	14	C	2.346639333	1.137371667
2021/11/05	C12E3	14	C	3.966770333	1.010303667
2021/11/05	C1E3	14	C	5.141712	1.034791667
2021/11/05	C2E3	14	C	3.822424	1.086426667
2021/11/05	C3E3	14	C	4.428703	0.984567
2021/11/05	C4E3	14	C	4.947926333	0.919931333
2021/11/05	C5E3	14	C	3.655453333	1.094012333
2021/11/05	C6E3	14	C	5.961509	0.867725333
2021/11/05	C7E3	14	C	3.734554	1.021383667
2021/11/05	C8E3	14	C	5.434425	0.871782333
2021/11/05	C9E3	14	C	4.475266	0.979478
2021/11/05	D10E3	14	D	0.560235333	1.379034667
2021/11/05	D11E3	14	D	1.016444667	1.334867667
2021/11/05	D12E3	14	D	0.671874333	1.386526667
2021/11/05	D1E3	14	D	0.446610667	1.340139333
2021/11/05	D2E3	14	D	0.581653333	1.256151667
2021/11/05	D3E3	14	D	0.543974	1.353126
2021/11/05	D4E3	14	D	3.022828333	1.101908667
2021/11/05	D5E3	14	D	2.828625667	1.094224333
2021/11/05	D6E3	14	D	2.281006	1.190041
2021/11/05	D7E3	14	D	1.250596333	1.235424667
2021/11/05	D8E3	14	D	2.647219	1.101400333
2021/11/05	D9E3	14	D	0.693325667	1.501942
2021/11/07	C10E3	16	C	4.346485333	1.016039
2021/11/07	C11E3	16	C	2.839481667	1.093212667
2021/11/07	C12E3	16	C	2.816617	1.150510667
2021/11/07	C1E3	16	C	5.405954667	0.978161667
2021/11/07	C2E3	16	C	3.841060333	1.041829667
2021/11/07	C3E3	16	C	3.283661333	0.990393333
2021/11/07	C4E3	16	C	3.136676333	0.967207667
2021/11/07	C5E3	16	C	2.031741667	1.286091667
2021/11/07	C6E3	16	C	5.546795667	0.937041
2021/11/07	C7E3	16	C	2.609231	1.036724333
2021/11/07	C8E3	16	C	4.233362333	0.96841
2021/11/07	C9E3	16	C	3.846674667	0.976755667
2021/11/07	D10E3	16	D	0.596911333	1.411031
2021/11/07	D11E3	16	D	0.357686333	1.441609667
2021/11/07	D12E3	16	D	0.347958333	1.371105
2021/11/07	D1E3	16	D	0.265293	1.358304667
2021/11/07	D2E3	16	D	1.032433333	1.310198
2021/11/07	D3E3	16	D	0.311897667	1.451344
2021/11/07	D4E3	16	D	3.566274667	1.087528
2021/11/07	D5E3	16	D	2.018890667	1.250465333
2021/11/07	D6E3	16	D	1.449472333	1.303427333
2021/11/07	D7E3	16	D	0.920822667	1.309146
2021/11/07	D8E3	16	D	1.717835667	1.203135667
2021/11/07	D9E3	16	D	1.308783667	1.461431667
2021/11/09	C10E3	18	C	5.167907667	1.125462667
2021/11/09	C11E3	18	C	4.384830667	1.185993667
2021/11/09	C12E3	18	C	2.209728667	1.329876333
2021/11/09	C1E3	18	C	5.716036333	1.079673
2021/11/09	C2E3	18	C	5.006973	1.050439
2021/11/09	C3E3	18	C	5.244409	1.029901
2021/11/09	C4E3	18	C	4.684153333	1.029410333
2021/11/09	C5E3	18	C	2.900408333	1.270729667
2021/11/09	C6E3	18	C	3.314797	1.46493
2021/11/09	C7E3	18	C	4.531997	1.136727333
2021/11/09	C8E3	18	C	5.950418	1.019925
2021/11/09	C9E3	18	C	5.933522	1.007349333
2021/11/09	D10E3	18	D	0.962165	1.506445333
2021/11/09	D11E3	18	D	0.364452	1.516588333
2021/11/09	D12E3	18	D	0.451745	1.563571667
2021/11/09	D1E3	18	D	1.045083667	1.441965667
2021/11/09	D2E3	18	D	1.584552333	1.477638667
2021/11/09	D3E3	18	D	0.458088667	1.487165667
2021/11/09	D4E3	18	D	2.990055	1.271529333
2021/11/09	D5E3	18	D	2.479044667	1.337450333
2021/11/09	D6E3	18	D	1.860849667	1.420141
2021/11/09	D7E3	18	D	0.460814667	1.497030667
2021/11/09	D8E3	18	D	1.073824667	1.334421
2021/11/09	D9E3	18	D	1.283423	1.415635667
2021/11/11	C10E3	20	C	3.655963333	1.05114
2021/11/11	C11E3	20	C	2.702386	1.133480333
2021/11/11	C12E3	20	C	2.738116667	1.072954
2021/11/11	C1E3	20	C	4.860244	1.101696333
2021/11/11	C2E3	20	C	4.562427333	1.021708
2021/11/11	C3E3	20	C	5.202444333	1.142859
2021/11/11	C4E3	20	C	5.035829	0.957985
2021/11/11	C5E3	20	C	4.036423333	1.009198333
2021/11/11	C6E3	20	C	4.600593	1.051364333
2021/11/11	C7E3	20	C	4.494663667	0.985782667
2021/11/11	C8E3	20	C	5.890276	0.820367333
2021/11/11	C9E3	20	C	4.422108667	0.960755333
2021/11/11	D10E3	20	D	0.746113333	1.418287667
2021/11/11	D11E3	20	D	0.882053	1.321864333
2021/11/11	D12E3	20	D	0.415357667	1.380073
2021/11/11	D1E3	20	D	1.128391	1.227486
2021/11/11	D2E3	20	D	0.844802667	1.263976667
2021/11/11	D3E3	20	D	1.149656667	1.271118667
2021/11/11	D4E3	20	D	2.385525667	1.185638333
2021/11/11	D5E3	20	D	3.348551667	1.091478333
2021/11/11	D6E3	20	D	2.709045	1.128152333
2021/11/11	D7E3	20	D	0.645332333	1.308453
2021/11/11	D8E3	20	D	1.283016333	1.232668
2021/11/11	D9E3	20	D	1.22238	1.344777333
2021/11/13	C10E3	22	C	3.770831333	1.039219333
2021/11/13	C11E3	22	C	4.036831333	0.995474333
2021/11/13	C12E3	22	C	3.31877	1.019539
2021/11/13	C1E3	22	C	5.084860667	1.002228667
2021/11/13	C2E3	22	C	5.048336667	0.934998333
2021/11/13	C3E3	22	C	4.741748333	0.863178
2021/11/13	C4E3	22	C	4.520964333	0.835874667
2021/11/13	C5E3	22	C	3.791483	1.006783333
2021/11/13	C6E3	22	C	5.948811333	0.820080667
2021/11/13	C7E3	22	C	4.546433333	0.933557333
2021/11/13	C8E3	22	C	4.616422667	0.905883333
2021/11/13	C9E3	22	C	4.979682667	0.946878333
2021/11/13	D10E3	22	D	0.251538333	1.422945667
2021/11/13	D11E3	22	D	0.281481667	1.404241
2021/11/13	D12E3	22	D	0.238952333	1.370909333
2021/11/13	D1E3	22	D	0.359940333	1.268659333
2021/11/13	D2E3	22	D	2.302191333	1.226987
2021/11/13	D3E3	22	D	0.351001333	1.341209333
2021/11/13	D4E3	22	D	2.342452667	1.091939333
2021/11/13	D5E3	22	D	4.256367	1.014772667
2021/11/13	D6E3	22	D	0.715694667	1.326754667
2021/11/13	D7E3	22	D	0.483259667	1.345750667
2021/11/13	D8E3	22	D	0.475656	1.393347667
2021/11/13	D9E3	22	D	0.801158667	1.497831667
2021/11/15	C10E3	24	C	3.914396333	1.082724667
2021/11/15	C11E3	24	C	2.989948667	1.120946333
2021/11/15	C12E3	24	C	2.853247667	1.131680333
2021/11/15	C1E3	24	C	3.905474333	1.123085333
2021/11/15	C2E3	24	C	3.750455333	1.089920667
2021/11/15	C3E3	24	C	4.936213667	0.975225
2021/11/15	C4E3	24	C	2.370787667	1.228035667
2021/11/15	C5E3	24	C	3.937785667	1.096504333
2021/11/15	C6E3	24	C	5.496044667	0.943408
2021/11/15	C7E3	24	C	4.741741333	0.990212667
2021/11/15	C8E3	24	C	4.817693667	0.988401
2021/11/15	C9E3	24	C	4.377257667	1.050184333
2021/11/15	D10E3	24	D	0.340450667	1.418418
2021/11/15	D11E3	24	D	0.439556667	1.393137
2021/11/15	D12E3	24	D	0.655553	1.327944667
2021/11/15	D1E3	24	D	0.647997667	1.274194333
2021/11/15	D2E3	24	D	1.293481	1.248022333
2021/11/15	D3E3	24	D	1.112003333	1.332113333
2021/11/15	D4E3	24	D	1.929230667	1.311607333
2021/11/15	D5E3	24	D	2.446241	1.208017333
2021/11/15	D6E3	24	D	1.507937	1.297140333
2021/11/15	D7E3	24	D	0.669117	1.318656667
2021/11/15	D8E3	24	D	0.751208333	1.295216
2021/11/15	D9E3	24	D	0.842437	1.319349667
2021/11/17	C10E3	26	C	3.703290333	0.974863333
2021/11/17	C11E3	26	C	2.297561	1.077599
2021/11/17	C12E3	26	C	2.139193	1.130636667
2021/11/17	C1E3	26	C	2.865391333	1.178462333
2021/11/17	C2E3	26	C	4.772289	0.980848667
2021/11/17	C3E3	26	C	5.360865333	0.879671
2021/11/17	C4E3	26	C	2.61092	1.079469
2021/11/17	C5E3	26	C	4.413145	0.972387
2021/11/17	C6E3	26	C	5.709118667	0.8691
2021/11/17	C7E3	26	C	5.013693333	0.895673333
2021/11/17	C8E3	26	C	3.196252333	0.952502333
2021/11/17	C9E3	26	C	3.514059667	1.020966667
2021/11/17	D10E3	26	D	0.591105667	1.255178
2021/11/17	D11E3	26	D	0.528782333	1.283759333
2021/11/17	D12E3	26	D	0.237871667	1.222797
2021/11/17	D1E3	26	D	0.352298	1.326786333
2021/11/17	D2E3	26	D	1.495799	1.192816667
2021/11/17	D3E3	26	D	0.486361333	1.278181333
2021/11/17	D4E3	26	D	2.681575667	1.109056
2021/11/17	D5E3	26	D	0.894371	1.249559333
2021/11/17	D6E3	26	D	1.160821333	1.239777333
2021/11/17	D7E3	26	D	0.444643333	1.227767
2021/11/17	D8E3	26	D	0.565561667	1.203518333
2021/11/17	D9E3	26	D	1.134043667	1.242905333
2021/11/19	C10E3	28	C	4.822349	1.071757667
2021/11/19	C11E3	28	C	3.380615333	1.184181
2021/11/19	C12E3	28	C	2.270368333	1.226066667
2021/11/19	C1E3	28	C	3.089912667	1.280425
2021/11/19	C2E3	28	C	4.932354667	1.106700667
2021/11/19	C3E3	28	C	5.775362333	1.014356333
2021/11/19	C4E3	28	C	4.610827	1.092635667
2021/11/19	C5E3	28	C	5.058392667	1.113508
2021/11/19	C6E3	28	C	5.506401667	1.048644333
2021/11/19	C7E3	28	C	3.669291	1.139539333
2021/11/19	C8E3	28	C	3.083063667	1.142998
2021/11/19	C9E3	28	C	2.681223667	1.267942
2021/11/19	D10E3	28	D	0.225389	1.553499667
2021/11/19	D11E3	28	D	0.274665	1.588129333
2021/11/19	D12E3	28	D	0.273521667	1.476166667
2021/11/19	D1E3	28	D	0.284454333	1.456010333
2021/11/19	D2E3	28	D	0.807037333	1.490464333
2021/11/19	D3E3	28	D	0.398226667	1.580279
2021/11/19	D4E3	28	D	3.604276667	1.324546
2021/11/19	D5E3	28	D	0.819829	1.496579333
2021/11/19	D6E3	28	D	1.319476	1.537259
2021/11/19	D7E3	28	D	0.464091333	1.436216667
2021/11/19	D8E3	28	D	0.532669667	1.419816667
2021/11/19	D9E3	28	D	0.910001667	1.496748
2021/11/21	C10E3	30	C	3.733492333	1.065564333
2021/11/21	C11E3	30	C	3.321013	1.165265667
2021/11/21	C12E3	30	C	2.275448333	1.156964
2021/11/21	C1E3	30	C	4.140937	1.228911333
2021/11/21	C2E3	30	C	2.578285667	1.273966
2021/11/21	C3E3	30	C	4.461273667	0.984697667
2021/11/21	C4E3	30	C	3.046709	1.118361667
2021/11/21	C5E3	30	C	4.529907333	1.080264667
2021/11/21	C6E3	30	C	4.414282	1.151028667
2021/11/21	C7E3	30	C	3.889326667	1.093452333
2021/11/21	C8E3	30	C	3.284284667	1.081409
2021/11/21	C9E3	30	C	4.555689667	1.073338667
2021/11/21	D10E3	30	D	0.115082	1.559272333
2021/11/21	D11E3	30	D	0.375901667	1.523666667
2021/11/21	D12E3	30	D	0.229848667	1.460655667
2021/11/21	D1E3	30	D	0.241387	1.405453
2021/11/21	D2E3	30	D	0.777348	1.415050667
2021/11/21	D3E3	30	D	0.848865667	1.606267667
2021/11/21	D4E3	30	D	3.348770333	1.162318667
2021/11/21	D5E3	30	D	0.430767333	1.512282333
2021/11/21	D6E3	30	D	0.751294	1.400626333
2021/11/21	D7E3	30	D	0.477745	1.346605
2021/11/21	D8E3	30	D	0.17472	1.47008
2021/11/21	D9E3	30	D	1.027567	1.680239
