# Supplementary material for: Xylem Parenchyma Anatomy and Gene Expression Patterns Indicate Mechanisms of Cavitation Resistance in Eucalyptus grandis During Drought
Source: Plant Environ Interact. 2025 Jun 21;6(3):e70068. doi: 10.1002/pei3.70068 (PMC12181691; doi:10.1002/pei3.70068)
Supplement: Supplementary file 5 — Table S3. [file PEI3-6-e70068-s008.csv]

Table S3. Pre-dawn leaf water potential (PDLWP) measured over 30 days for control and drought treated Eucalyptus grandis.
Date	PD_LWP	Plant_Nr	Reps	Treatment	Day
2021/04/28	0.5	C1	E1	C	5
2021/04/28	0.6	C3	E1	C	5
2021/04/28	0.6	C5	E1	C	5
2021/04/28	0.4	C7	E1	C	5
2021/04/28	0.7	C9	E1	C	5
2021/04/28	0.6	C11	E1	C	5
2021/04/28	1.3	D1	E1	D	5
2021/04/28	0.7	D3	E1	D	5
2021/04/28	1.2	D5	E1	D	5
2021/04/28	0.7	D7	E1	D	5
2021/04/28	0.6	D10	E1	D	5
2021/04/28	0.9	D12	E1	D	5
2021/05/03	0.3	C2	E1	C	10
2021/05/03	0.9	C4	E1	C	10
2021/05/03	0.5	C6	E1	C	10
2021/05/03	0.6	C8	E1	C	10
2021/05/03	0.4	C10	E1	C	10
2021/05/03	0.6	C12	E1	C	10
2021/05/03	0.9	D2	E1	D	10
2021/05/03	0.8	D4	E1	D	10
2021/05/03	0.6	D6	E1	D	10
2021/05/03	1.2	D8	E1	D	10
2021/05/03	1.4	D9	E1	D	10
2021/05/03	0.6	D11	E1	D	10
2021/05/08	0.4	C1	E1	C	15
2021/05/08	0.3	C3	E1	C	15
2021/05/08	0.6	C5	E1	C	15
2021/05/08	0.4	C7	E1	C	15
2021/05/08	0.4	C9	E1	C	15
2021/05/08	0.5	C11	E1	C	15
2021/05/08	0.9	D1	E1	D	15
2021/05/08	0.6	D3	E1	D	15
2021/05/08	1	D5	E1	D	15
2021/05/08	0.7	D7	E1	D	15
2021/05/08	0.7	D10	E1	D	15
2021/05/08	0.7	D12	E1	D	15
2021/05/13	0.4	C2	E1	C	20
2021/05/13	0.7	C4	E1	C	20
2021/05/13	0.4	C6	E1	C	20
2021/05/13	0.4	C8	E1	C	20
2021/05/13	0.4	C10	E1	C	20
2021/05/13	0.6	C12	E1	C	20
2021/05/13	0.6	D2	E1	D	20
2021/05/13	0.4	D4	E1	D	20
2021/05/13	0.6	D6	E1	D	20
2021/05/13	1.4	D8	E1	D	20
2021/05/13	0.8	D9	E1	D	20
2021/05/13	0.7	D11	E1	D	20
2021/05/18	0.5	C1	E1	C	25
2021/05/18	0.4	C3	E1	C	25
2021/05/18	0.6	C5	E1	C	25
2021/05/18	0.4	C7	E1	C	25
2021/05/18	0.4	C9	E1	C	25
2021/05/18	0.4	C11	E1	C	25
2021/05/18	0.8	D1	E1	D	25
2021/05/18	0.7	D3	E1	D	25
2021/05/18	0.7	D5	E1	D	25
2021/05/18	0.6	D7	E1	D	25
2021/05/18	0.7	D10	E1	D	25
2021/05/18	0.7	D12	E1	D	25
2021/05/23	0.3	C2	E1	C	30
2021/05/23	0.5	C4	E1	C	30
2021/05/23	0.4	C6	E1	C	30
2021/05/23	0.4	C8	E1	C	30
2021/05/23	0.4	C10	E1	C	30
2021/05/23	0.6	C12	E1	C	30
2021/05/23	0.7	D2	E1	D	30
2021/05/23	0.5	D4	E1	D	30
2021/05/23	0.6	D6	E1	D	30
2021/05/23	1.2	D8	E1	D	30
2021/05/23	0.6	D9	E1	D	30
2021/05/23	0.7	D11	E1	D	30
2021/07/18	0.7	C1	E2	C	5
2021/07/18	0.5	C3	E2	C	5
2021/07/18	0.7	C5	E2	C	5
2021/07/18	0.4	C7	E2	C	5
2021/07/18	0.7	C9	E2	C	5
2021/07/18	0.6	C11	E2	C	5
2021/07/18	1	D1	E2	D	5
2021/07/18	0.9	D3	E2	D	5
2021/07/18	0.9	D5	E2	D	5
2021/07/18	0.9	D7	E2	D	5
2021/07/18	0.8	D10	E2	D	5
2021/07/18	1	D12	E2	D	5
2021/07/23	0.4	C2	E2	C	10
2021/07/23	0.8	C4	E2	C	10
2021/07/23	0.6	C6	E2	C	10
2021/07/23	0.8	C8	E2	C	10
2021/07/23	0.4	C10	E2	C	10
2021/07/23	0.4	C12	E2	C	10
2021/07/23	0.8	D2	E2	D	10
2021/07/23	0.9	D4	E2	D	10
2021/07/23	0.9	D6	E2	D	10
2021/07/23	1	D8	E2	D	10
2021/07/23	1.1	D9	E2	D	10
2021/07/23	0.6	D11	E2	D	10
2021/07/28	0.9	C1	E2	C	15
2021/07/28	0.4	C3	E2	C	15
2021/07/28	0.8	C5	E2	C	15
2021/07/28	0.6	C7	E2	C	15
2021/07/28	0.8	C9	E2	C	15
2021/07/28	0.6	C11	E2	C	15
2021/07/28	1.7	D1	E2	D	15
2021/07/28	0.8	D3	E2	D	15
2021/07/28	0.8	D5	E2	D	15
2021/07/28	0.9	D7	E2	D	15
2021/07/28	0.8	D10	E2	D	15
2021/07/28	1	D12	E2	D	15
2021/08/02	0.3	C2	E2	C	20
2021/08/02	0.6	C4	E2	C	20
2021/08/02	0.4	C6	E2	C	20
2021/08/02	0.7	C8	E2	C	20
2021/08/02	0.5	C10	E2	C	20
2021/08/02	0.4	C12	E2	C	20
2021/08/02	0.7	D2	E2	D	20
2021/08/02	0.6	D4	E2	D	20
2021/08/02	0.7	D6	E2	D	20
2021/08/02	0.9	D8	E2	D	20
2021/08/02	0.7	D9	E2	D	20
2021/08/02	0.7	D11	E2	D	20
2021/08/07	0.8	C1	E2	C	25
2021/08/07	0.5	C3	E2	C	25
2021/08/07	0.8	C5	E2	C	25
2021/08/07	0.5	C7	E2	C	25
2021/08/07	0.7	C9	E2	C	25
2021/08/07	0.5	C11	E2	C	25
2021/08/07	1.2	D1	E2	D	25
2021/08/07	0.7	D3	E2	D	25
2021/08/07	0.8	D5	E2	D	25
2021/08/07	0.8	D7	E2	D	25
2021/08/07	0.7	D10	E2	D	25
2021/08/07	0.9	D12	E2	D	25
2021/08/12	0.4	C2	E2	C	30
2021/08/12	0.7	C4	E2	C	30
2021/08/12	0.4	C6	E2	C	30
2021/08/12	0.6	C8	E2	C	30
2021/08/12	0.6	C10	E2	C	30
2021/08/12	0.5	C12	E2	C	30
2021/08/12	0.7	D2	E2	D	30
2021/08/12	0.6	D4	E2	D	30
2021/08/12	0.8	D6	E2	D	30
2021/08/12	0.8	D8	E2	D	30
2021/08/12	0.8	D9	E2	D	30
2021/08/12	0.7	D11	E2	D	30
2022/10/27	0.7	C1	E3	C	5
2022/10/27	0.4	C3	E3	C	5
2022/10/27	0.6	C5	E3	C	5
2022/10/27	0.5	C7	E3	C	5
2022/10/27	0.6	C9	E3	C	5
2022/10/27	0.6	C11	E3	C	5
2022/10/27	0.8	D1	E3	D	5
2022/10/27	0.8	D3	E3	D	5
2022/10/27	0.6	D5	E3	D	5
2022/10/27	0.6	D7	E3	D	5
2022/10/27	0.7	D10	E3	D	5
2022/10/27	0.6	D12	E3	D	5
2022/11/01	0.4	C2	E3	C	10
2022/11/01	0.7	C4	E3	C	10
2022/11/01	0.4	C6	E3	C	10
2022/11/01	0.4	C8	E3	C	10
2022/11/01	0.4	C10	E3	C	10
2022/11/01	0.4	C12	E3	C	10
2022/11/01	0.5	D2	E3	D	10
2022/11/01	0.5	D4	E3	D	10
2022/11/01	0.5	D6	E3	D	10
2022/11/01	0.8	D8	E3	D	10
2022/11/01	1.2	D9	E3	D	10
2022/11/01	0.6	D11	E3	D	10
2022/11/06	0.5	C1	E3	C	15
2022/11/06	0.4	C3	E3	C	15
2022/11/06	0.8	C5	E3	C	15
2022/11/06	0.4	C7	E3	C	15
2022/11/06	0.4	C9	E3	C	15
2022/11/06	0.4	C11	E3	C	15
2022/11/06	1.1	D1	E3	D	15
2022/11/06	0.8	D3	E3	D	15
2022/11/06	0.7	D5	E3	D	15
2022/11/06	0.8	D7	E3	D	15
2022/11/06	0.9	D10	E3	D	15
2022/11/06	0.8	D12	E3	D	15
2022/11/11	0.4	C2	E3	C	20
2022/11/11	0.8	C4	E3	C	20
2022/11/11	0.4	C6	E3	C	20
2022/11/11	0.6	C8	E3	C	20
2022/11/11	0.6	C10	E3	C	20
2022/11/11	0.4	C12	E3	C	20
2022/11/11	0.6	D2	E3	D	20
2022/11/11	0.8	D4	E3	D	20
2022/11/11	0.7	D6	E3	D	20
2022/11/11	0.7	D8	E3	D	20
2022/11/11	0.6	D9	E3	D	20
2022/11/11	0.8	D11	E3	D	20
2022/11/16	0.5	C1	E3	C	25
2022/11/16	0.6	C3	E3	C	25
2022/11/16	0.6	C5	E3	C	25
2022/11/16	0.4	C7	E3	C	25
2022/11/16	0.6	C9	E3	C	25
2022/11/16	0.5	C11	E3	C	25
2022/11/16	1.1	D1	E3	D	25
2022/11/16	0.7	D3	E3	D	25
2022/11/16	0.7	D5	E3	D	25
2022/11/16	1	D7	E3	D	25
2022/11/16	0.9	D10	E3	D	25
2022/11/16	0.9	D12	E3	D	25
2022/11/21	0.4	C2	E3	C	30
2022/11/21	0.8	C4	E3	C	30
2022/11/21	0.5	C6	E3	C	30
2022/11/21	0.6	C8	E3	C	30
2022/11/21	0.5	C10	E3	C	30
2022/11/21	0.5	C12	E3	C	30
2022/11/21	0.7	D2	E3	D	30
2022/11/21	0.9	D4	E3	D	30
2022/11/21	0.8	D6	E3	D	30
2022/11/21	0.8	D8	E3	D	30
2022/11/21	0.7	D9	E3	D	30
2022/11/21	0.9	D11	E3	D	30
