# Supplementary material for: Xylem Parenchyma Anatomy and Gene Expression Patterns Indicate Mechanisms of Cavitation Resistance in Eucalyptus grandis During Drought
Source: Plant Environ Interact. 2025 Jun 21;6(3):e70068. doi: 10.1002/pei3.70068 (PMC12181691; doi:10.1002/pei3.70068)
Supplement: Supplementary file 7 — Table S5. [file PEI3-6-e70068-s001.csv]

Table S5. Quantitative wood anatomy data generated in QuPath (v0.4.4) for Eucalyptus grandis subject to droughted conditions.
Image	Object ID	Name	Class	Parent	ROI	Centroid X µm	Centroid Y µm	Nucleus: Area	Nucleus: Perimeter	Nucleus: Circularity	Nucleus: Max caliper	Nucleus: Min caliper	Nucleus: Eccentricity	Nucleus: Red mean	Nucleus: Red sum	Nucleus: Red std dev	Nucleus: Red max	Nucleus: Red min	Nucleus: Red range	Nucleus: Green mean	Nucleus: Green sum	Nucleus: Green std dev	Nucleus: Green max	Nucleus: Green min	Nucleus: Green range	Nucleus: Blue mean	Nucleus: Blue sum	Nucleus: Blue std dev	Nucleus: Blue max	Nucleus: Blue min	Nucleus: Blue range	Cell: Area	Cell: Perimeter	Cell: Circularity	Cell: Max caliper	Cell: Min caliper	Cell: Eccentricity	Cell: Red mean	Cell: Red std dev	Cell: Red max	Cell: Red min	Cell: Green mean	Cell: Green std dev	Cell: Green max	Cell: Green min	Cell: Blue mean	Cell: Blue std dev	Cell: Blue max	Cell: Blue min
D1_E1_ROI.tif	5e104099-7911-4dba-a998-818de9a2ce10	Vessels: Positive	Vessels: Positive	PathAnnotationObject	Polygon	365.78	44.76	747.1872	100.7236	0.9255	33.8165	29.5706	0.4086	220.7735	2864094	6.952	253	166	87	231.7375	3006331	7.6535	255	173	82	216.6158	2810157	11.3678	255	143	112	941.184	112.4584	0.9352	38.1487	33.4599	0.3967	211.3319	30.0865	253	0	214.1257	40.3519	255	0	202.2598	35.1119	255	30
D1_E1_ROI.tif	dc69e43c-4a55-4073-8b78-a294860d1985	Fibers: Positive	Fibers: Positive	PathAnnotationObject	Polygon	382.52	35.15	60.0768	38.2112	0.5171	16.7178	5.5715	0.952	226.5382	237412	11.6855	251	168	83	237.0878	248468	15.1602	255	164	91	233.2777	244475	18.039	255	149	106	130.6944	49.36	0.6741	20.2626	8.6939	0.9142	195.7739	41.5544	251	14	187.3788	55.8309	255	27	183.9331	55.7781	255	5
D1_E1_ROI.tif	3b8d904a-e545-4756-820d-1e46cb9eb05d	Misdetection: Positive	Misdetection: Positive	PathAnnotationObject	Polygon	326.7	36.01	51.4944	37.2108	0.4673	11.7196	6.8779	0.8638	214.71	191736	20.3231	252	90	162	225.2251	201126	26.2481	255	105	150	213.7368	190867	26.5605	255	122	133	109.4976	41.2467	0.8088	15.072	9.7015	0.7555	164.7809	78.173	252	0	174.0547	66.3828	255	0	186.2717	47.1333	255	25
D1_E1_ROI.tif	c7aceeef-15bf-489e-8a44-b3b5a2c02b67	Fibers: Positive	Fibers: Positive	PathAnnotationObject	Polygon	397.79	36.96	37.3824	23.5078	0.8501	9.1231	5.0309	0.8264	213.6104	139274	26.7969	250	58	192	233.8022	152439	15.6867	254	110	144	236.0169	153883	13.4573	255	163	92	78.3936	33.0172	0.9037	11.2221	8.6175	0.5944	181.4351	58.4591	250	15	179.6163	71.5861	254	6	191.1526	60.3319	255	21
D1_E1_ROI.tif	e6a43a4d-acd6-4180-85ac-6ecf501604fb	Fibers: Positive	Fibers: Positive	PathAnnotationObject	Polygon	390.55	38.5	34.3872	26.3124	0.6241	11.2054	3.904	0.9509	226.5468	135475	11.0294	251	176	75	235.8595	141044	10.2031	255	183	72	237.01	141732	13.7419	255	192	63	76.2624	35.5342	0.759	14.3647	6.8001	0.8897	191.0151	48.7086	251	9	174.8223	65.7465	255	17	178.2018	64.6793	255	2
D1_E1_ROI.tif	18e5d937-92e0-45b0-b6ae-0e4ded16f2d6	Fibers: Positive	Fibers: Positive	PathAnnotationObject	Polygon	336.95	38.78	55.584	30.3292	0.7593	10.306	7.0578	0.7399	214.3784	207947	18.946	247	22	225	220.4814	213867	23.2605	255	96	159	216.1495	209665	23.5644	255	121	134	108.8064	39.8389	0.8615	13.7111	11.2657	0.4903	167.0518	63.1648	247	1	157.7933	76.5794	255	0	169.8758	62.048	255	6
D1_E1_ROI.tif	ff8b2ab3-9d8a-4b71-809c-27ef394ecd6d	Parenchyma: Positive	Parenchyma: Positive	PathAnnotationObject	Polygon	311.72	37.79	6.048	8.7721	0.9877	3.1146	2.4889	0.5899	204.5	22086	28.8099	241	61	180	214.787	23197	22.8216	251	114	137	224.8889	24288	14.5944	254	174	80	20.3328	16.6003	0.9272	5.6827	4.5435	0.5167	127.0334	71.5584	241	0	130.5599	74.5039	251	8	169.0919	59.8386	255	43
D1_E1_ROI.tif	68ee8240-8834-46d2-8daf-0f1bbbd88c23	Misdetection: Positive	Misdetection: Positive	PathAnnotationObject	Polygon	307.75	42.81	56.5056	39.5821	0.4532	13.1171	7.9526	0.7776	208.8483	205089	38.5595	252	0	252	204.1232	200449	34.5358	255	48	207	194.7128	191208	28.6588	255	86	169	110.9376	45.964	0.6599	16.8452	10.0271	0.8008	155.1417	80.6969	252	0	158.5244	72.8458	255	0	174.7087	49.3006	255	20
D1_E1_ROI.tif	8349e35e-d049-409d-bc5f-817b446af2f0	Fibers: Positive	Fibers: Positive	PathAnnotationObject	Polygon	319.11	47.69	77.184	34.5628	0.8119	12.5351	8.4623	0.7715	215.4598	289578	14.3598	253	126	127	219.1116	294486	19.0883	255	124	131	212.8646	286090	18.9128	255	131	124	128.3328	43.7475	0.8426	15.6779	11.3142	0.6946	175.2785	67.3195	253	0	177.3865	69.5851	255	0	188.3448	52.1095	255	7
D1_E1_ROI.tif	09b78fb1-0b0d-4325-b6bf-9a8e024523d8	Ray_parenchyma	Ray_parenchyma	PathAnnotationObject	Polygon	345.93	47.31	35.0784	27.8399	0.5687	11.0505	4.2197	0.9451	231.7808	142777	38.7375	254	62	192	215.2467	132592	56.1296	255	20	235	206.4399	127167	44.6474	255	37	218	99.36	39.8484	0.7863	15.1195	8.1631	0.8624	162.1236	72.277	254	0	117.9187	87.4641	255	1	131.852	71.932	255	4
D1_E1_ROI.tif	a6d10f0b-feb8-4b10-8752-3a945b7e6c71	Fibers: Positive	Fibers: Positive	PathAnnotationObject	Polygon	418.04	46.25	29.376	22.1624	0.7516	8.8266	4.6924	0.8669	216.7388	111187	10.7626	249	156	93	224.7213	115282	11.8966	251	172	79	221.9142	113842	12.8366	253	145	108	65.088	32.5345	0.7727	11.8112	8.2416	0.7212	178.9629	56.1623	249	0	174.0309	65.2818	251	2	186.5684	54.2825	253	28
D1_E1_ROI.tif	5a0ad7e5-c687-4450-9643-7d53d0c1401c	Fibers: Positive	Fibers: Positive	PathAnnotationObject	Polygon	434.11	44.14	12.4416	13.3625	0.8756	4.8651	3.3567	0.7573	222.8009	48125	16.6829	249	171	78	225.7778	48768	24.8539	254	152	102	231.7222	50052	27.1126	255	141	114	36.7488	22.6117	0.9032	7.9938	6.3968	0.4583	190.8037	36.3988	249	59	169.3941	52.9412	254	15	169.8925	56.0658	255	31
D1_E1_ROI.tif	c3bdee96-1918-4198-a528-90d60eedcb39	Misdetection: Positive	Misdetection: Positive	PathAnnotationObject	Polygon	292.33	50.39	115.8912	68.9774	0.3061	21.4842	12.6632	0.8554	209.2574	421863	39.3679	255	0	255	217.0332	437539	40.7665	255	21	234	211.6582	426703	30.6755	255	60	195	240.0192	73.9792	0.5511	25.7577	16.2073	0.8107	163.4228	75.1492	255	0	157.682	77.5815	255	0	172.0115	57.2577	255	13
D1_E1_ROI.tif	f8c45629-e949-4080-836c-f626c31f0c33	Fibers: Positive	Fibers: Positive	PathAnnotationObject	Polygon	331.64	44.03	6.912	9.9128	0.8839	3.4684	2.6351	0.5952	206.9837	25459	28.295	237	69	168	203.9594	25087	30.4198	239	93	146	213.748	26291	25.7455	249	117	132	20.7936	16.9935	0.9048	6.2011	4.2157	0.6991	167.2885	56.5411	237	15	151.5027	60.3142	239	11	173.1813	51.6009	249	30
D1_E1_ROI.tif	b2e38c37-2069-4e4d-a7b2-76d15d3436b0	Parenchyma: Positive	Parenchyma: Positive	PathAnnotationObject	Polygon	425.32	47.2	46.0224	27.3427	0.7736	10.9622	5.7538	0.8558	231.7466	186556	31.2228	251	26	225	229.0534	184388	31.5359	255	81	174	213.2832	171693	25.2634	254	63	191	98.3808	38.4275	0.8372	14.83	9.0884	0.8068	169.9691	72.6544	251	0	138.7887	92.1927	255	0	140.7951	80.6011	254	1
D1_E1_ROI.tif	67dda676-485b-4e69-8f6e-6fbf01c2f0e4	Fibers: Positive	Fibers: Positive	PathAnnotationObject	Polygon	397.12	46.97	44.1792	24.641	0.9143	8.5732	7.038	0.5866	217.7951	167920	11.775	249	159	90	225.1349	173579	12.5594	253	152	101	220.93	170337	14.5618	255	174	81	89.28	35.3718	0.8967	12.5867	10.0875	0.5548	176.6319	55.417	249	7	166.0232	71.3119	253	20	174	62.3222	255	16
D1_E1_ROI.tif	43e09671-5b3c-4c25-a42a-99994780603a	Fibers: Positive	Fibers: Positive	PathAnnotationObject	Polygon	408.5	49.32	92.5056	36.5662	0.8694	12.9491	8.8691	0.7192	218.4368	350591	7.871	250	165	85	231.9184	372229	10.4759	254	162	92	224.4872	360302	13.027	255	180	75	158.2272	47.8473	0.8685	16.7447	12.5033	0.5795	192.3384	40.2068	251	49	186.4697	66.1037	255	1	186.6823	58.9315	255	4
D1_E1_ROI.tif	be7367bf-a87f-438b-a0aa-b21b30e7f1a5	Fibers: Positive	Fibers: Positive	PathAnnotationObject	Polygon	327.68	48.81	38.2464	23.8285	0.8465	8.9857	5.28	0.8083	215.4273	143690	14.6651	251	111	140	232.4888	155070	11.6721	252	156	96	230.8201	153957	13.1346	255	149	106	72.8064	33.0098	0.8396	11.9627	8.16	0.7049	172.2384	61.3424	251	8	171.3465	82.2165	252	3	182.9455	73.544	255	1
D1_E1_ROI.tif	f9332d36-8a25-4512-b805-cca4f53886e1	Fibers: Positive	Fibers: Positive	PathAnnotationObject	Polygon	337.08	51.54	66.0672	31.8787	0.8169	11.1701	8.2998	0.703	219.1409	252012	11.5088	251	154	97	229.8617	264341	12.3136	254	162	92	221.0348	254190	13.0527	255	166	89	123.0336	41.4124	0.9015	14.4961	11.8637	0.5653	185.6738	49.3842	255	20	174.7071	72.3327	254	8	176.9307	61.1988	255	9
D1_E1_ROI.tif	2d9bc6c3-1e07-4275-9938-6a0044f3105b	Fibers: Positive	Fibers: Positive	PathAnnotationObject	Polygon	271.21	50.48	40.608	24.4046	0.8568	9.4581	5.1106	0.8367	219.918	155482	11.9917	254	142	112	230.5898	163027	11.7804	253	163	90	228.976	161886	12.2482	255	190	65	80.352	34.6946	0.8388	12.8614	7.986	0.7645	174.8414	58.7538	254	21	165.6729	79.167	253	6	175.2793	70.8319	255	3
D1_E1_ROI.tif	33158d13-e80d-480c-90ca-6184cdb12781	Fibers: Positive	Fibers: Positive	PathAnnotationObject	Polygon	387.73	51.2	53.6832	27.4103	0.8979	9.6825	7.1842	0.697	222.3569	207459	10.1391	250	160	90	233.4995	217855	12.5253	255	163	92	230.3794	214944	13.9714	255	165	90	105.9264	38.521	0.8971	13.0716	10.9272	0.5567	178.0038	56.4881	250	0	173.2804	68.736	255	21	179.1345	62.7855	255	11
D1_E1_ROI.tif	73a918ce-2992-4712-b12b-c56783ab30af	Fibers: Positive	Fibers: Positive	PathAnnotationObject	Polygon	439.78	48.02	22.2336	19.5746	0.7292	8.2163	3.3288	0.9174	222.8264	86011	19.725	250	132	118	231.4223	89329	14.2836	254	177	77	220.8342	85242	13.4357	243	145	98	51.4368	28.9394	0.7718	11.7721	5.9622	0.8701	174.1583	61.8427	250	0	171.243	63.1686	254	22	176.8997	52.3207	251	14
D1_E1_ROI.tif	e6f6981e-e846-4d72-9259-de535b4744cf	Parenchyma: Positive	Parenchyma: Positive	PathAnnotationObject	Polygon	306.75	51.07	40.5504	28.6322	0.6216	10.5176	5.7442	0.8878	215.2479	151965	28.6639	251	51	200	222.534	157109	28.6519	255	100	155	213.3145	150600	24.65	254	105	149	93.1392	38.4007	0.7937	14.2369	8.4726	0.8065	162.9883	71.5686	251	0	153.2063	76.7201	255	0	165.2922	59.2817	254	10
D1_E1_ROI.tif	15717ed7-c334-43c7-bf77-a73945f3583c	Axial_parenchyma	Axial_parenchyma	PathAnnotationObject	Polygon	452.04	50.82	48.5568	32.4755	0.5786	13.4513	5.1504	0.9452	216.0119	182098	23.1227	249	84	165	226.2444	190724	16.8109	254	150	104	219.4709	185014	19.0651	254	151	103	103.5072	41.7291	0.747	16.1443	8.28	0.8717	178.9012	62.1476	249	0	173.8052	63.2643	254	8	181.1426	50.7232	255	37
D1_E1_ROI.tif	5b0ac1e1-5d54-4c73-a4c1-17c32822d6b0	Parenchyma: Positive	Parenchyma: Positive	PathAnnotationObject	Polygon	428.41	52.88	17.7408	26.4454	0.3188	11.8163	2.7987	0.9832	174.4805	53740	58.3799	251	19	232	213.5065	65760	32.4076	255	97	158	218.3344	67247	17.6352	252	136	116	65.3184	38.5415	0.5526	15.3572	6.4594	0.9463	157.0114	51.472	251	8	135.7467	69.177	255	11	156.7073	58.3716	252	21
D1_E1_ROI.tif	49aabf76-61d2-4772-af62-cc58845f00bc	Fibers: Positive	Fibers: Positive	PathAnnotationObject	Polygon	277.83	53.13	36.6336	24.3569	0.776	9.984	4.34	0.9032	222.3307	141847	8.7089	243	171	72	232.9765	148639	9.573	251	172	79	228.826	145991	12.603	255	196	59	73.0368	34.1361	0.7876	13.6516	7.0984	0.8449	182.8712	53.171	247	17	173.6614	74.626	254	8	182.4713	64.8188	255	14
D1_E1_ROI.tif	75a92b61-b943-43db-86d7-2a261b57ed86	Fibers: Positive	Fibers: Positive	PathAnnotationObject	Polygon	437.74	54.44	30.9312	26.002	0.5749	11.3687	3.6595	0.9548	223.1262	120265	12.1687	250	184	66	231.1058	124566	16.3672	254	145	109	230.3896	124180	20.5812	254	118	136	75.8592	36.2401	0.7258	14.1103	7.0737	0.8897	192.7542	43.3443	250	0	179.5703	51.4635	254	31	181.1498	49.1235	254	29
D1_E1_ROI.tif	fe6cdd54-bed9-4ff2-b7a9-3ebf43572bef	Fibers: Positive	Fibers: Positive	PathAnnotationObject	Polygon	286.33	55.22	45.216	25.8732	0.8488	9.2781	6.678	0.686	213.8217	167850	14.3811	248	130	118	222.2471	174464	18.1049	254	126	128	223.958	175807	18.3684	254	141	113	84.0384	34.2521	0.9001	12.0444	9.1957	0.596	193.1121	41.3414	253	44	192.9248	55.7366	255	8	201.3691	49.5841	255	32
D1_E1_ROI.tif	13596ad9-069c-412a-85e8-a37848290a2e	Fibers: Positive	Fibers: Positive	PathAnnotationObject	Polygon	464.53	56.22	25.4592	22.8436	0.6131	9.6948	3.4611	0.9485	202.3806	89857	38.9034	249	52	197	226.5225	100576	25.4759	254	137	117	228.7995	101587	19.3016	254	151	103	66.7584	33.0248	0.7692	13.5273	6.4029	0.8741	159.7354	60.5348	249	0	153.3273	70.1231	254	6	168.793	58.8906	254	17
D1_E1_ROI.tif	e991762e-c362-490d-8c5b-115222f39efb	Fibers: Positive	Fibers: Positive	PathAnnotationObject	Polygon	398.55	56.38	49.7664	25.6528	0.9503	8.7599	7.0168	0.5805	219.3318	189722	16.7362	252	104	148	232.7838	201358	14.0512	254	150	104	232.4509	201070	12.6702	255	174	81	98.496	37.1311	0.8977	12.6115	10.4063	0.5587	182.5757	49.0585	252	7	171.0152	70.8453	254	19	175.6137	66.8543	255	8
D1_E1_ROI.tif	27bfc332-63c4-4806-807c-49af5d4dd7e5	Fibers: Positive	Fibers: Positive	PathAnnotationObject	Polygon	417.03	57.53	36.6336	23.6665	0.8219	9.0937	5.4449	0.8175	215.4977	137272	15.2504	248	135	113	229.3862	146119	16.295	254	168	86	227.854	145143	17.4356	255	149	106	81.216	33.75	0.896	12.5741	9.1176	0.7001	180.9929	41.7541	248	47	170.2088	64.7319	254	29	176.9674	60.5412	255	13
D1_E1_ROI.tif	3436b08c-3a90-4829-8523-acebe02bc60c	Fibers: Positive	Fibers: Positive	PathAnnotationObject	Polygon	262.12	58.27	63.2448	29.5251	0.9117	10.0499	7.7556	0.592	211.2996	232007	16.024	247	120	127	221.5337	243244	21.4457	254	122	132	220.1111	241682	26.2653	255	108	147	112.6656	40.4951	0.8634	13.8195	10.5396	0.509	174.3095	51.6311	247	46	165.9893	75.7094	254	2	172.9954	70.1298	255	7
D1_E1_ROI.tif	bf96c403-31e2-4d1a-baa6-3e570d60a251	Fibers: Positive	Fibers: Positive	PathAnnotationObject	Polygon	313.08	56.03	15.552	14.2492	0.9625	4.7759	4.0729	0.48	205.0769	55986	24.5675	244	99	145	220.2124	60118	20.6415	248	118	130	231.3846	63168	24.8068	255	115	140	40.1472	23.5014	0.9134	8.2103	6.7707	0.5638	156.9274	54.6588	244	35	152.4316	72.9402	248	8	174.3846	70.2678	255	17
D1_E1_ROI.tif	e9c9d269-c6a6-4e77-a210-1fc208431780	Fibers: Positive	Fibers: Positive	PathAnnotationObject	Polygon	327.79	58.44	35.7696	23.6547	0.8033	7.9272	6.3029	0.6626	213.1364	132784	11.5389	249	144	105	225.0915	140232	13.0295	255	157	98	224.6404	139951	14.9535	255	183	72	69.5808	32.3875	0.8336	10.8289	9.2624	0.4925	186.0974	44.8406	249	19	186.0586	58.0914	255	18	193.1618	53.0256	255	29
D1_E1_ROI.tif	25402fc1-5cc0-41f0-a1f9-e95b08944310	Fibers: Positive	Fibers: Positive	PathAnnotationObject	Polygon	319.95	60.96	50.4576	27.9742	0.8103	10.8886	6	0.8401	215.5823	189928	9.3117	242	147	95	226.7957	199807	14.6546	255	138	117	224.3575	197659	17.886	255	128	127	92.2752	37.1201	0.8415	14.0792	8.8442	0.7766	194.0305	41.0669	250	50	195.5968	58.5525	255	2	197.9521	56.0614	255	6
D1_E1_ROI.tif	c3fbe253-fefe-4972-ba4c-ff77d5ee1167	Vessels: Positive	Vessels: Positive	PathAnnotationObject	Polygon	446.92	82.57	1938.1248	162.7948	0.919	56.2133	46.4554	0.5591	219.8595	7400252	6.172	252	149	103	231.7074	7799041	6.7487	255	149	106	213.9977	7202947	8.4604	255	136	119	2239.6033	175.5746	0.913	59.8477	50.398	0.5442	213.7898	25.8347	252	0	221.0602	32.4403	255	0	205.5946	25.903	255	28
D1_E1_ROI.tif	4333ccfd-19b1-49e2-9cb6-947c67f1efcc	Misdetection: Positive	Misdetection: Positive	PathAnnotationObject	Polygon	375.96	63.03	75.5712	44.0037	0.4904	17.7077	6.9431	0.914	218.778	286818	17.6069	250	82	168	229.1365	300398	26.9439	255	44	211	225.6987	295891	28.1735	255	30	225	161.3952	53.8115	0.7004	21.4076	10.3492	0.89	195.0546	37.9715	251	51	179.2058	62.2328	255	12	176.7029	60.4789	255	18
D1_E1_ROI.tif	3fbcd86a-31cb-4c50-a0fc-15e7b5f22356	Parenchyma: Positive	Parenchyma: Positive	PathAnnotationObject	Polygon	429.21	58.85	8.5824	11.2001	0.8598	4.2058	2.835	0.7571	194.5613	30157	50.9153	251	28	223	144.3484	22374	47.1952	252	32	220	149.8065	23220	38.617	254	61	193	36.576	22.0526	0.9451	7.3915	6.3326	0.4049	148.8823	57.5802	251	2	80.9513	48.7158	252	6	104.2292	44.413	254	19
D1_E1_ROI.tif	f3b6ec17-b7eb-4547-a32d-9eeb6d74e6fb	Fibers: Positive	Fibers: Positive	PathAnnotationObject	Polygon	305.22	62.41	64.9152	30.3798	0.8839	11.0428	7.6289	0.7106	214.9193	242214	10.9727	245	133	112	224.0435	252497	13.5944	252	152	100	220.2795	248255	16.9268	255	133	122	120.96	41.1057	0.8996	14.3288	11.1272	0.6083	175.0261	61.3905	248	2	169.6806	77.4792	252	0	181.3246	61.5399	255	21
D1_E1_ROI.tif	2e8531db-987e-49da-98ab-5d9f9efe7d3c	Parenchyma: Positive	Parenchyma: Positive	PathAnnotationObject	Polygon	346.71	58.79	13.536	13.6257	0.9162	4.6396	3.8265	0.4678	185.5551	43791	51.9461	253	36	217	170.1568	40157	57.7537	254	6	248	182.4407	43056	42.7592	255	46	209	43.5456	24.8857	0.8836	8.3335	7.0972	0.2455	143.6442	50.5444	253	36	112.3201	58.459	254	6	137.1032	52.7101	255	32
D1_E1_ROI.tif	f4546676-7417-464b-8281-6d7cc915d911	Fibers: Positive	Fibers: Positive	PathAnnotationObject	Polygon	270.76	61.56	39.8592	23.4923	0.9076	8.7101	5.9032	0.7384	223.4475	155296	12.1876	255	159	96	238.9813	166092	9.4619	255	183	72	235.2806	163520	13.6525	255	133	122	79.0272	33.6225	0.8785	11.7554	9.1336	0.6399	185.8532	50.7635	255	44	173.3285	80.7047	255	0	179.548	71.2599	255	0
D1_E1_ROI.tif	5a97353b-67a9-4d74-8505-ef0994f24042	Axial_parenchyma	Axial_parenchyma	PathAnnotationObject	Polygon	409.31	62.46	37.152	24.9304	0.7512	9.0682	5.5541	0.826	213.1192	137675	13.4082	241	143	98	220.2198	142262	12.2039	249	168	81	215.582	139266	13.506	255	154	101	82.0224	34.399	0.8711	12.3031	9.413	0.6359	177.8301	42.264	241	71	176.8862	51.548	249	46	184.2823	44.4279	255	38
D1_E1_ROI.tif	434a849b-de60-4cea-8ccf-541f815cf9ae	Fibers: Positive	Fibers: Positive	PathAnnotationObject	Polygon	388.38	61.82	46.8864	25.4064	0.9128	8.6889	7.1008	0.488	221.9719	181573	9.4609	251	179	72	234.0941	191489	8.8317	254	174	80	231.2738	189182	12.6121	255	159	96	88.3584	35.1803	0.8971	11.9284	9.645	0.4888	195.5322	38.6616	251	72	188.0981	57.3558	254	15	184.3535	61.9683	255	12
D1_E1_ROI.tif	644c3564-a769-4947-95a8-b5acce4bdbd9	Fibers: Positive	Fibers: Positive	PathAnnotationObject	Polygon	340.11	64.33	68.0256	32.0568	0.8318	12.5536	6.96	0.8338	221.5296	262291	10.1316	254	145	109	232.5481	275337	10.1063	254	163	91	229.1883	271359	14.1594	255	152	103	116.928	42.0182	0.8322	15.8063	9.9543	0.7933	193.2032	46.7789	254	20	186.3104	66.2228	254	11	189.303	61.3	255	11
D1_E1_ROI.tif	718e57b8-85ca-46dd-8842-369fbf0974af	Fibers: Positive	Fibers: Positive	PathAnnotationObject	Polygon	279.95	61.07	11.2896	12.3157	0.9353	4.0906	3.5446	0.4058	214.8945	42764	17.6456	248	155	93	223.3216	44441	25.7352	254	138	116	229.6131	45693	20.8583	255	158	97	34.272	21.9042	0.8976	7.6386	6.4366	0.3179	163.7131	51.9666	248	0	140.2903	69.8091	254	14	157.4312	62.6728	255	27
D1_E1_ROI.tif	3349b526-7388-4cd4-8c20-9450bac20a68	Fibers: Positive	Fibers: Positive	PathAnnotationObject	Polygon	312.96	61.43	6.5088	9.2329	0.9595	3.2871	2.6219	0.504	212.9746	25131	11.1902	242	171	71	225.9915	26667	13.6985	246	160	86	240.0339	28324	13.7075	255	155	100	18.3744	16.1437	0.886	5.6515	4.3196	0.4947	175.2795	42.0594	242	80	165.9689	62.7128	246	35	180.2236	65.3627	255	30
D1_E1_ROI.tif	a51928b4-9ebb-402e-be5f-b1175b27f958	Fibers: Positive	Fibers: Positive	PathAnnotationObject	Polygon	332.92	62.57	13.5936	13.8161	0.8949	5.4495	3.1193	0.8171	217.3418	51510	14.5776	250	153	97	231.3882	54839	16.145	254	132	122	239.4008	56738	15.2272	255	138	117	32.6016	22.1753	0.8331	8.4556	5.3405	0.7958	182.1968	41.5267	250	77	168.1037	67.3859	254	35	173.3093	75.8186	255	7
D1_E1_ROI.tif	7260d875-726f-4143-8fcc-3f90a50721f0	Fibers: Positive	Fibers: Positive	PathAnnotationObject	Polygon	288.23	63.29	34.3872	23.1292	0.8078	8.4749	4.8614	0.8273	220.5576	132114	9.5225	254	186	68	234.2704	140328	8.8892	254	158	96	229.5876	137523	12.5247	255	178	77	73.2672	33.422	0.8242	12.2226	7.8285	0.7767	189.9192	47.7156	254	51	184.771	69.6994	254	7	188.7082	61.2122	255	25
D1_E1_ROI.tif	9c0595b7-8737-4674-9cc0-5b8e05030ecb	Parenchyma: Positive	Parenchyma: Positive	PathAnnotationObject	Polygon	422.54	67.04	58.6944	32.0492	0.7181	12.9345	6.1256	0.8941	237.1159	241384	14.2599	252	146	106	229.7397	233875	24.6104	255	89	166	204.4656	208146	18.5885	251	105	146	128.2176	44.4526	0.8154	17.2602	9.8641	0.8425	184.1042	64.0009	252	1	148.9591	85.4486	255	0	154.0912	59.7536	251	4
D1_E1_ROI.tif	2bfb535d-e28f-498c-8552-c8e2d7585aea	Fibers: Positive	Fibers: Positive	PathAnnotationObject	Polygon	359.79	65.43	48.3264	28.6559	0.7395	11.4382	5.9264	0.8424	216.5431	183412	14.4631	247	120	127	226.6966	192012	21.8591	255	82	173	231.222	195845	18.5017	255	137	118	106.9632	40.4948	0.8197	15.7084	9.1246	0.8137	177.4774	50.5339	251	0	167.0909	65.661	255	19	178.5995	59.5143	255	11
D1_E1_ROI.tif	9798b4e6-086e-4b85-bf7e-46b2a179e47e	Axial_parenchyma	Axial_parenchyma	PathAnnotationObject	Polygon	398.85	67.02	62.1504	30.9711	0.8142	10.5325	8.4345	0.6721	212.6237	229421	20.6515	249	69	180	213.1575	229997	27.6467	254	113	141	210.4977	227127	30.0337	255	93	162	118.5408	41.0387	0.8845	14.0138	11.92	0.4219	181.9942	49.8448	252	1	168.6584	59.9088	254	21	175.9733	52.3188	255	31
D1_E1_ROI.tif	1f14aadc-a104-41e2-aaa5-c78bc727638e	Parenchyma: Positive	Parenchyma: Positive	PathAnnotationObject	Polygon	349.42	67.62	38.4768	33.6563	0.4269	9.1464	7.3692	0.4411	213.5882	144172	41.4818	254	30	224	197.8148	133525	47.2415	255	10	245	185.7881	125407	36.4311	252	36	216	99.8784	37.3164	0.9013	13.2405	10.5938	0.5647	174.1605	60.3689	254	24	148.9235	62.8767	255	5	158.7319	47.6457	252	26
D1_E1_ROI.tif	ca599838-7849-4551-ba66-f754aa8eeaa0	Fibers: Positive	Fibers: Positive	PathAnnotationObject	Polygon	312.82	67.48	24.3648	18.4	0.9043	6.4909	4.8826	0.651	217.1405	92719	11.5819	250	162	88	228.7354	97670	15.6037	255	162	93	230.0515	98232	17.9381	255	160	95	51.552	27.2743	0.8709	9.7385	7.4442	0.6159	186.6648	41.7678	254	49	175.3196	65.4193	255	12	179.1136	64.214	255	2
D1_E1_ROI.tif	9ddad0ce-d4cc-48d6-aeb7-90f616da8caa	Fibers: Positive	Fibers: Positive	PathAnnotationObject	Polygon	276.48	68.85	38.0736	23.932	0.8354	8.8434	5.52	0.7961	217.2267	144673	12.4791	248	146	102	227.6727	151630	15.2144	254	125	129	226.6997	150982	15.3158	255	152	103	83.4048	34.9643	0.8573	12.9406	9.1113	0.7065	179.4666	49.5041	248	0	167.1962	68.2773	254	14	172.1679	62.0112	255	25
D1_E1_ROI.tif	173619b7-929d-4454-9adb-9a273fc7d25a	Fibers: Positive	Fibers: Positive	PathAnnotationObject	Polygon	326.38	70.23	59.4432	30.3604	0.8104	11.6751	6.7104	0.8385	212.0756	218862	12.0466	243	155	88	220.5775	227636	16.7146	255	157	98	219.3672	226387	19.3698	255	160	95	105.408	39.8714	0.8332	14.9338	9.558	0.7702	192.0911	38.1718	247	8	187.0153	57.2405	255	1	189.2116	55.8734	255	16
D1_E1_ROI.tif	2a5d9500-dd2c-471c-b464-0935e38b9a37	Fibers: Positive	Fibers: Positive	PathAnnotationObject	Polygon	260.81	70.21	66.0096	30.7907	0.8749	10.7108	7.7937	0.6642	217.6612	250528	13.7392	253	140	113	223.3336	257057	16.1297	255	166	89	219.0565	252134	17.9924	255	164	91	120.672	41.8202	0.8671	14.3826	11.1977	0.5509	190.1669	45.9101	253	0	180.3047	61.107	255	3	183.6381	53.5905	255	13
D1_E1_ROI.tif	10d84b25-b42e-4d1a-9ea9-d5dd14c3b03c	Fibers: Positive	Fibers: Positive	PathAnnotationObject	Polygon	415.18	68.19	14.688	15.3048	0.788	6.2331	3.12	0.877	218.2165	55427	18.127	249	154	95	231.5827	58822	19.5765	254	134	120	227.4921	57783	18.2711	255	153	102	42.4512	25.3651	0.8291	10.0542	6.16	0.8138	165.8259	50.9423	249	44	161.7814	66.3505	254	16	172.9663	57.1033	255	11
D1_E1_ROI.tif	84c06d02-9e4a-493e-8b6e-7f3eac541324	Fibers: Positive	Fibers: Positive	PathAnnotationObject	Polygon	382.63	69.8	18.144	15.9829	0.8925	5.8086	3.9619	0.7172	219.3041	69958	17.6141	249	88	161	232.7586	74250	18.619	254	155	99	232.5893	74196	16.8731	255	174	81	47.1744	26.7384	0.8292	9.4346	7.0601	0.7236	178.7303	55.5679	249	0	168.7631	64.4418	254	22	176.3925	55.9725	255	20
D1_E1_ROI.tif	b009f7f9-6709-414e-9a71-bed9c9d6be9d	Fibers: Positive	Fibers: Positive	PathAnnotationObject	Polygon	334.32	72.13	33.984	22.5808	0.8375	8.7105	5.6529	0.7741	217.9307	129015	9.0784	248	134	114	235.5642	139454	8.498	254	199	55	231.2095	136876	12.24	255	204	51	69.5808	31.6728	0.8716	11.4607	8.4846	0.6868	189.5962	41.9705	248	62	186.5128	64.9805	254	29	186.9306	62.4581	255	16
D1_E1_ROI.tif	c8214119-6b3b-4d4e-994c-a67c558e06ac	Parenchyma: Positive	Parenchyma: Positive	PathAnnotationObject	Polygon	252.43	71.32	20.9088	18.7345	0.7486	7.341	4.016	0.8431	162.7335	59235	21.6024	220	52	168	155.0824	56450	30.1108	196	22	174	178.8352	65096	37.0804	233	25	208	61.2288	29.9736	0.8564	11.5241	7.3076	0.805	158.03	26.6199	243	52	135.3934	36.9988	219	22	159.5493	37.0902	233	15
D1_E1_ROI.tif	e1ced2b1-6593-42c2-983a-7a19e1a75669	Fibers: Positive	Fibers: Positive	PathAnnotationObject	Polygon	269.13	73.12	36.9216	25.2389	0.7284	9.8934	5.3827	0.8471	216.4914	138771	16.6281	254	145	109	230.5647	147792	17.6782	255	147	108	229.9984	147429	18.333	255	144	111	77.1264	34.9752	0.7923	12.6236	8.5321	0.753	184.4386	45.2581	254	25	178.9471	62.062	255	6	183.0238	58.3604	255	4
D1_E1_ROI.tif	dc8fabd5-be47-47fb-87d5-2098ac2113dd	Fibers: Positive	Fibers: Positive	PathAnnotationObject	Polygon	286.36	70.63	45.9648	27.0315	0.7905	10.6454	5.4356	0.8551	216.87	173496	11.448	245	143	102	231.9225	185538	12.6746	254	149	105	232.1438	185715	14.3416	255	152	103	93.3696	38.3139	0.7993	14.6848	8.2475	0.8001	182.5071	47.3734	251	20	174.304	68.4649	254	10	175.5434	67.7253	255	5
D1_E1_ROI.tif	23d7a091-1dc4-4872-ae33-5010f5bd88ef	Parenchyma: Positive	Parenchyma: Positive	PathAnnotationObject	Polygon	389.54	70.08	18.2592	16.4089	0.8522	6.0982	3.84	0.7859	226.1536	72143	12.7777	252	178	74	224.627	71656	19.3849	252	152	100	211.4483	67452	18.7055	249	147	102	50.8032	26.1975	0.9302	8.9349	7.2	0.5178	183.7599	56.5987	252	0	164.6036	63.0751	252	21	169.0917	49.2855	249	16
D1_E1_ROI.tif	3f2e62a4-94a8-4ea6-ae14-d64dcb106129	Parenchyma: Positive	Parenchyma: Positive	PathAnnotationObject	Polygon	297.66	72.24	47.4624	28.2174	0.7491	10.2668	7.4903	0.5446	234.4111	193858	17.1689	255	161	94	228.8162	189231	27.6935	255	121	134	207.2721	171414	20.6283	250	113	137	109.4976	39.468	0.8833	13.8076	10.3096	0.5734	177.0247	63.8512	255	29	141.4905	85.5517	255	0	149.0583	62.4634	251	9
D1_E1_ROI.tif	701917bf-4e98-4fb5-af1d-9ee0118851e0	Fibers: Positive	Fibers: Positive	PathAnnotationObject	Polygon	475.64	71.3	30.24	24.7297	0.6214	7.7537	5.4962	0.7771	200.8507	106250	44.6359	248	37	211	218.2665	115463	39.7478	253	73	180	221.5595	117205	30.2801	254	98	156	73.8432	33.0719	0.8484	11.1131	9.3783	0.5131	183.1378	43.2242	248	37	166.7165	58.8431	253	24	169.7251	55.5942	254	53
D1_E1_ROI.tif	0c520e75-e968-43f0-aba9-4ff67a9bd4c7	Fibers: Positive	Fibers: Positive	PathAnnotationObject	Polygon	318.02	72.07	24.0192	18.8332	0.851	7.2569	4.6843	0.787	214.0928	89919	10.7343	252	175	77	212.25	89145	14.417	251	171	80	213.0952	89500	12.4099	252	177	75	54.4896	28.187	0.8618	10.4555	7.6702	0.6678	192.5263	35.1882	252	73	179.0137	49.7705	251	30	186.7863	45.1679	255	52
D1_E1_ROI.tif	14996672-d656-48a3-a80e-4809c14479e5	Fibers: Positive	Fibers: Positive	PathAnnotationObject	Polygon	409.42	75.38	68.1984	34.3206	0.7276	13.6941	6.865	0.8774	220.9256	261355	9.6357	249	163	86	233.1522	275819	13.3061	255	135	120	229.645	271670	15.9761	255	116	139	124.3008	44.4521	0.7905	16.708	10.7751	0.8017	208.4162	25.5022	251	59	203.0942	43.4848	255	9	196.2406	48.8867	255	33
D1_E1_ROI.tif	f48405e7-0f78-4f68-8337-6ab9980ab158	Fibers: Positive	Fibers: Positive	PathAnnotationObject	Polygon	373.68	73.94	47.52	26.6148	0.843	10.0806	6.0439	0.8122	227.077	188701	11.0257	252	178	74	235.8387	195982	14.0344	255	157	98	231.8279	192649	15.9102	255	152	103	101.7792	38.3263	0.8707	13.211	9.7653	0.6718	197.8185	38.0915	252	66	182.6416	58.189	255	30	175.7795	59.545	255	36
D1_E1_ROI.tif	5bdb9cc8-1a43-488f-b8e3-869b80fbd3f6	Parenchyma: Positive	Parenchyma: Positive	PathAnnotationObject	Polygon	487.34	72.55	11.5776	13.0947	0.8485	5.0876	3.0778	0.8335	161.8128	32848	49.7006	245	51	194	182.8719	37123	48.0457	250	90	160	201.6946	40944	33.4569	249	112	137	36.6912	23.0705	0.8663	8.805	6.017	0.7101	136.9922	43.2371	245	42	123.0947	56.7567	250	32	153.4938	49.6906	249	40
D1_E1_ROI.tif	b483cecb-adca-4ff4-8dfa-ad8ae5e0630e	Fibers: Positive	Fibers: Positive	PathAnnotationObject	Polygon	360.38	74.71	49.9392	30.5151	0.6739	11.1601	6.8804	0.819	213.0253	185119	18.2147	245	113	132	230.4994	200304	16.5477	255	164	91	227.8539	198005	18.0076	255	170	85	110.2464	41.1768	0.8171	15.043	10.2732	0.7592	179.2598	43.6348	245	36	178.8618	60.1604	255	18	186.7924	53.1148	255	26
D1_E1_ROI.tif	4fa96d2a-5998-4ce3-9f24-d25ac6d0e335	Fibers: Positive	Fibers: Positive	PathAnnotationObject	Polygon	307.72	75.47	57.1968	29.6808	0.8159	9.7817	8.3531	0.5612	207.8662	206619	16.9231	243	114	129	212.165	210892	23.3549	255	126	129	211.8481	210577	25.2248	255	135	120	106.3872	39.2394	0.8683	13.18	11.2752	0.4972	188.356	36.3504	253	45	179.4225	54.1616	255	8	184.0821	50.0709	255	29
D1_E1_ROI.tif	0be05a6e-14e1-489b-85f5-59e0b2ac929b	Fibers: Positive	Fibers: Positive	PathAnnotationObject	Polygon	341.41	76.32	28.7424	19.8314	0.9184	7.4881	5.0644	0.746	217.5529	108994	13.7404	249	140	109	233.2575	116862	10.6975	253	171	82	230.509	115485	13.3716	255	200	55	63.7056	30.4575	0.863	11.1571	8.106	0.704	181.9604	42.0467	253	71	171.5977	67.488	253	22	179.1431	61.7683	255	12
D1_E1_ROI.tif	4cea6a96-4103-4250-b211-b486133db841	Axial_parenchyma	Axial_parenchyma	PathAnnotationObject	Polygon	246.16	80.15	40.3776	31.5082	0.5111	13.83	3.7616	0.9689	215.6148	151146	16.2779	252	129	123	221.5135	155281	24.3736	253	135	118	218.4436	153129	30.6924	255	99	156	92.3904	40.7532	0.6991	16.8378	7.0312	0.9067	181.9489	45.6359	252	20	169.471	58.0182	253	3	174.3383	53.1061	255	10
D1_E1_ROI.tif	cf752b26-9b22-4098-93f2-da1bc2644f35	Fibers: Positive	Fibers: Positive	PathAnnotationObject	Polygon	401.49	77.5	29.088	22.5737	0.7173	8.8887	4.7992	0.8699	225.5147	114787	13.79	252	168	84	231.7092	117940	23.784	255	144	111	233.3733	118787	26.8834	255	125	130	79.0848	34.3845	0.8406	13.035	8.5187	0.7818	196.764	40.3881	252	30	172.947	57.6051	255	16	173.3181	55.4506	255	35
D1_E1_ROI.tif	9c428def-1177-4230-9d53-1dabfc567edd	Fibers: Positive	Fibers: Positive	PathAnnotationObject	Polygon	482.19	80.98	58.5216	32.1014	0.7136	13.4953	5.6512	0.9101	223.3193	227339	8.7815	251	183	68	234.4204	238640	13.4696	253	157	96	228.1788	232286	17.4555	253	135	118	112.9536	43.7644	0.7411	17.0781	9.3415	0.8507	195.7299	48.45	251	24	188.3662	61.6004	253	6	187.0951	52.1754	253	26
D1_E1_ROI.tif	2aae7a54-e35a-4abb-874f-cfd56b08dd10	Ray_parenchyma	Ray_parenchyma	PathAnnotationObject	Polygon	492.62	86.96	136.3968	61.5754	0.4521	24.5412	8.732	0.9411	217.0452	514180	23.3619	252	121	131	207.9987	492749	32.9812	251	99	152	196.7172	466023	21.4303	240	115	125	260.2944	69.7835	0.6717	28.2128	12.3634	0.8933	190.5145	47.3348	252	24	161.0055	62.2809	251	1	166.3109	43.738	244	14
D1_E1_ROI.tif	28168926-4e37-4bd2-9137-f6c1a132fa62	Ray_parenchyma	Ray_parenchyma	PathAnnotationObject	Polygon	351.55	80.46	53.0496	34.1023	0.5732	11.3776	6.5943	0.8396	222.1792	204627	44.1883	254	13	241	168.7622	155430	41.7627	253	10	243	165.4484	152378	32.3861	254	38	216	125.9136	42.8055	0.8635	15.6632	10.2163	0.7698	157.574	73.9402	254	1	119.851	64.7976	254	0	138.5964	51.2536	255	13
D1_E1_ROI.tif	220fde11-a5f5-4871-b96c-1de7d6c35236	Axial_parenchyma	Axial_parenchyma	PathAnnotationObject	Polygon	286.97	78.11	27.4176	24.8333	0.5587	9.5276	4.663	0.8984	198.7553	94210	17.9824	238	125	113	180.2869	85456	20.9566	223	121	102	186.7869	88537	20.1161	230	109	121	79.0848	35.9538	0.7688	13.7943	8.2484	0.8427	170.3908	46.9911	251	0	145.3901	47.694	229	27	158.7096	39.7641	254	5
D1_E1_ROI.tif	5e244c4c-8481-4b12-80d6-99ab3927f140	Vessels: Positive	Vessels: Positive	PathAnnotationObject	Polygon	388.04	93.75	923.5584	111.6079	0.9317	37.8342	31.1816	0.5405	221.0434	3545094	6.7113	253	165	88	232.8592	3734596	7.2999	255	120	135	216.4067	3470731	10.8599	255	88	167	1135.584	124.3173	0.9233	42.0008	35.3382	0.5278	215.368	19.6319	253	2	219.3415	32.4717	255	14	204.8834	29.1302	255	53
D1_E1_ROI.tif	803f98ba-43bf-493d-866b-44f1407e97de	Fibers: Positive	Fibers: Positive	PathAnnotationObject	Polygon	476.53	77.77	8.064	10.3781	0.9409	3.842	2.7266	0.6982	225.4296	32011	18.1281	245	158	87	221.9577	31518	32.2153	252	128	124	218.5986	31041	36.0097	253	111	142	25.8048	18.8591	0.9117	6.641	5.4126	0.5135	199.362	26.8601	245	102	163.819	50.9254	252	43	156.1214	56.4174	253	29
D1_E1_ROI.tif	d83e3209-4463-46f7-bdaf-371b88362628	Parenchyma: Positive	Parenchyma: Positive	PathAnnotationObject	Polygon	274.68	78.6	11.0016	12.2452	0.922	4.5127	3.3058	0.615	192.6392	37372	43.7542	249	33	216	209.8763	40716	40.1867	254	78	176	211.8144	41092	33.4733	252	97	155	38.5344	23.2993	0.892	8.259	6.3479	0.6305	146.5045	61.0202	255	2	127.6235	72.2671	254	12	147.0938	59.0066	252	33
D1_E1_ROI.tif	4bf26bbb-1c0c-4d9d-8ce9-64978d712b21	Fibers: Positive	Fibers: Positive	PathAnnotationObject	Polygon	318.71	78.86	26.3808	19.9787	0.8305	7.9888	3.9711	0.862	220.841	101366	12.902	252	177	75	240.4967	110388	13.4827	255	160	95	246.366	113082	13.6614	255	156	99	60.9984	30.3108	0.8343	11.5263	6.4209	0.8131	182.8788	48.5165	252	23	173.7068	69.8637	255	14	175.9455	74.7827	255	4
D1_E1_ROI.tif	c8cef229-617e-48a6-821b-86be8adebe89	Fibers: Positive	Fibers: Positive	PathAnnotationObject	Polygon	416.16	81.11	25.056	21.4493	0.6844	9.0852	3.7929	0.9163	223.0252	97239	13.9843	248	122	126	229.0826	99880	20.9086	255	147	108	227.422	99156	24.3555	255	104	151	68.8896	32.5448	0.8173	13.1684	7.3519	0.8336	182.2796	57.0966	251	0	170.7003	62.5626	255	17	178.515	53.9666	255	26
D1_E1_ROI.tif	4db27c05-ad49-4b16-99a5-9c7cb9949569	Fibers: Positive	Fibers: Positive	PathAnnotationObject	Polygon	330.64	79.65	28.3392	24.1041	0.6129	9.5179	4.367	0.9022	216.8869	107359	15.3119	254	150	104	234.0061	115833	18.0748	255	119	136	230.3616	114029	24.7131	255	121	134	64.8	33.1292	0.7419	13.2	7.2752	0.8535	181.6118	46.5595	254	33	175.1804	68.6473	255	9	179.9346	64.5827	255	7
D1_E1_ROI.tif	bedd7746-5f13-4218-8e3f-3729543e20c1	Fibers: Positive	Fibers: Positive	PathAnnotationObject	Polygon	259.32	81.21	37.7856	23.3969	0.8674	8.3393	6.3253	0.6487	222.5634	147337	15.6041	254	150	104	228.1496	151035	22.105	255	93	162	225.1677	149061	23.2966	255	91	164	80.2368	34.9149	0.8271	12.492	9.5614	0.4439	188.6626	47.2774	254	7	176.6841	59.9543	255	36	182.792	54.1921	255	16
D1_E1_ROI.tif	6688c8ed-6c9d-4cbd-835f-27040e34659f	Fibers: Positive	Fibers: Positive	PathAnnotationObject	Polygon	267.76	81.02	11.3472	12.3775	0.9307	4.2757	3.5224	0.5373	209.79	41958	31.013	254	90	164	218.015	43603	40.1211	255	67	188	231.14	46228	35.1728	255	120	135	34.0416	22.7645	0.8255	8.2631	5.3415	0.704	176.7458	44.9721	254	35	156.6296	57.7353	255	44	167.8266	57.8509	255	27
D1_E1_ROI.tif	2a5df7d1-b9d2-47e2-970f-32fa288d0781	Misdetection: Positive	Misdetection: Positive	PathAnnotationObject	Polygon	363.5	84.62	73.7856	41.5069	0.5382	14.1004	9.0818	0.7703	219.9743	282667	13.2704	252	145	107	225.502	289770	20.1449	255	151	104	218.6809	281005	24.3324	255	116	139	148.32	49.0006	0.7763	17.8032	11.7981	0.7526	200.4717	33.0737	252	57	186.7721	51.0413	255	7	179.7671	51.9633	255	14
D1_E1_ROI.tif	8294e50b-f2a3-4f0f-bcf5-76613504b29a	Parenchyma: Positive	Parenchyma: Positive	PathAnnotationObject	Polygon	252.15	81.89	9.3312	11.8945	0.8288	4.5908	2.6058	0.8113	190.2738	31966	9.9054	220	163	57	182.2976	30626	14.2823	216	146	70	193.4821	32505	14.3585	236	152	84	38.9376	23.8424	0.8608	8.6849	5.5606	0.7642	171.6504	28.2101	239	56	140.7434	38.2797	216	23	163.4336	30.215	236	76
D1_E1_ROI.tif	a2d2ed83-331e-4c56-b320-fc13b9cec3b1	Parenchyma: Positive	Parenchyma: Positive	PathAnnotationObject	Polygon	300.48	82.83	20.2176	18.3426	0.7551	6.5399	4.4217	0.7895	191.1352	67853	57.8898	255	46	209	155.4789	55195	64.9494	255	18	237	162.8704	57819	53.1346	255	41	214	58.6944	29.163	0.8672	10.4704	7.4404	0.7127	149.9111	64.5268	255	0	122.3066	64.9967	255	10	143.9482	61.3233	255	18
D1_E1_ROI.tif	2e8bed80-2564-407f-ad29-a8f58d0e6711	Fibers: Positive	Fibers: Positive	PathAnnotationObject	Polygon	309.39	85.63	56.9664	27.3623	0.9561	9.2096	7.92	0.4099	223.9032	222112	9.8013	254	183	71	239.1059	237193	9.7785	255	196	59	233.9123	232041	14.005	255	165	90	103.5072	38.0296	0.8994	13.0016	10.7174	0.4508	199.2571	46.4664	254	0	200.0911	53.9722	255	14	195.6574	53.6553	255	35
D1_E1_ROI.tif	f2aab5b0-629e-4d04-b6b7-11899bb0d90d	Fibers: Positive	Fibers: Positive	PathAnnotationObject	Polygon	343.53	84.45	35.7696	22.3403	0.9006	8.4215	5.8187	0.7235	223.7994	139427	16.5961	254	152	102	233.0466	145188	20.9301	255	142	113	231.8411	144437	22.5215	255	105	150	80.0064	34.2747	0.8558	12.5707	9.1634	0.6507	180.7549	57.7622	254	0	176.8016	63.4411	255	14	182.596	57.0932	255	32
D1_E1_ROI.tif	39deca50-b72f-44b9-b1e4-9fcea7609748	Vessels: Positive	Vessels: Positive	PathAnnotationObject	Polygon	278.34	101.17	872.928	110.4374	0.8994	39.8233	27.9942	0.7169	220.9227	3348747	7.1861	255	145	110	232.1964	3519633	7.9521	255	107	148	216.6002	3283226	10.5189	255	98	157	1081.3824	123.5748	0.8899	43.8946	32.1879	0.6793	211.5991	32.4602	255	0	216.763	38.7704	255	4	204.9279	29.7645	255	32
D1_E1_ROI.tif	a9594e35-d2f3-4358-aa1d-5864307c5dba	Fibers: Positive	Fibers: Positive	PathAnnotationObject	Polygon	473.84	87.87	38.1312	27.891	0.616	12.1236	4.1433	0.947	217.9609	144944	7.221	242	193	49	225.379	149877	13.9619	247	164	83	223.4752	148611	12.7497	249	180	69	93.7152	39.6718	0.7483	16.1856	7.589	0.897	199.681	26.0253	242	60	176.9773	46.1337	247	45	173.4877	47.6877	249	56
D1_E1_ROI.tif	916cf7b0-ba55-4899-8f33-299119baeb9a	Fibers: Positive	Fibers: Positive	PathAnnotationObject	Polygon	320.54	85.55	44.6976	28.4838	0.6923	11.328	5.1295	0.9071	219.0687	168902	11.4794	252	140	112	234.2516	180608	12.4887	255	170	85	232.5188	179272	13.037	255	190	65	88.128	37.7566	0.7769	14.5229	7.8811	0.825	185.6402	47.2009	252	1	189.6884	55.9936	255	30	194.5042	50.5827	255	50
D1_E1_ROI.tif	cfbe81e0-6a0d-4bff-ba3c-7a76ef5575af	Parenchyma: Positive	Parenchyma: Positive	PathAnnotationObject	Polygon	294.55	84.14	7.0848	10.6505	0.7849	3.9535	2.4435	0.8072	153.9225	19856	37.3895	233	97	136	156.9767	20250	25.8356	206	82	124	185.7674	23964	54.3166	254	45	209	34.7904	22.6791	0.85	8.064	5.3112	0.7466	139.8432	40.1236	246	42	108.7541	44.213	211	17	136.5627	53.9995	254	19
D1_E1_ROI.tif	d4930b79-b949-42a7-aa29-28845eb34e01	Fibers: Positive	Fibers: Positive	PathAnnotationObject	Polygon	332.07	85.27	23.2128	19.9446	0.7333	8.3297	3.4025	0.9155	217.9653	87840	21.4298	253	119	134	237.1216	95560	15.1788	255	160	95	234.407	94466	17.3136	255	155	100	52.5888	29.0263	0.7844	11.5567	5.6255	0.8758	173.5115	55.216	253	2	176.6994	67.773	255	0	183.1672	62.621	255	17
D1_E1_ROI.tif	d8f4af75-67d3-4c0c-8163-becdec8fbe48	Fibers: Positive	Fibers: Positive	PathAnnotationObject	Polygon	265.82	86.6	11.2896	13.2557	0.8074	4.9516	3.0343	0.7903	217.0609	42761	30.9766	254	120	134	217.934	42933	40.2979	255	107	148	214.4721	42251	46.9084	255	84	171	35.3664	22.678	0.8642	8.2127	6.007	0.589	185.0905	47.2043	254	42	163.3796	56.8094	255	33	158.0194	56.8401	255	14
D1_E1_ROI.tif	30e45c77-4b5b-447b-977c-73809c4c8856	Fibers: Positive	Fibers: Positive	PathAnnotationObject	Polygon	410.58	93.91	100.8	43.1792	0.6794	17.7577	6.7836	0.9283	222.2855	388555	8.3864	252	167	85	234.742	410329	9.1274	255	180	75	227.5229	397710	12.9699	255	167	88	178.0992	54.9229	0.7419	21.4301	10.5891	0.878	207.2747	26.7798	252	75	199.7392	48.9645	255	14	191.4635	51.0275	255	2
D1_E1_ROI.tif	6cbf0dd9-6baf-4222-9d08-62f2cdf608d8	Parenchyma: Positive	Parenchyma: Positive	PathAnnotationObject	Polygon	419.8	87.71	9.8496	11.9454	0.8674	4.157	3.3352	0.5259	200.3829	35067	27.1456	252	125	127	121.5714	21275	33.1551	211	53	158	133.8857	23430	30.0097	207	66	141	36.6336	22.8405	0.8824	8.1029	6.3531	0.5789	174.7853	42.2677	252	48	97.0235	38.373	244	7	115.5799	34.2241	235	34
D1_E1_ROI.tif	1e65a290-6617-4e77-bf44-d0983e68c825	Fibers: Positive	Fibers: Positive	PathAnnotationObject	Polygon	259	90.41	32.9472	21.0788	0.9318	7.3461	5.6421	0.5916	217.0752	124167	15.9375	254	160	94	222.465	127250	23.6394	255	140	115	227.3584	130049	25.2427	255	92	163	73.7856	31.8618	0.9134	10.7042	9.3382	0.2398	180.4836	46.336	255	19	158.4657	68.3587	255	2	164.1349	66.5702	255	16
D1_E1_ROI.tif	43f4507f-0a89-449c-b470-f8d9e797d193	Misdetection: Positive	Misdetection: Positive	PathAnnotationObject	Polygon	249.43	93.2	57.3696	38.6903	0.4816	12.8923	7.3064	0.804	204.3557	203947	31.9348	255	29	226	204.2144	203806	35.7199	255	0	255	202.8297	202424	32.0701	255	57	198	129.3696	45.0108	0.8024	16.7132	10.479	0.7715	176.8421	52.5763	255	1	160.7932	59.2742	255	0	170.9129	48.3675	255	9
D1_E1_ROI.tif	2a73d917-b021-4859-bdf6-ceca18765ab8	Axial_parenchyma	Axial_parenchyma	PathAnnotationObject	Polygon	335.67	90.92	45.504	27.687	0.7459	10.7801	5.133	0.8934	218.138	172329	19.7718	252	47	205	229.3	181147	18.087	255	152	103	220.6899	174345	18.4417	255	147	108	91.1808	38.2108	0.7848	14.2796	8.4277	0.8095	178.6765	60.8007	252	0	180.4521	65.7764	255	0	186.8865	48.6595	255	12
D1_E1_ROI.tif	0a26ee97-47fa-4825-a5b8-fd292974ed0e	Axial_parenchyma	Axial_parenchyma	PathAnnotationObject	Polygon	240.51	90.79	17.4528	16.1976	0.8359	6.2607	3.621	0.8309	210.4304	65023	27.9963	250	88	162	223.1295	68947	26.3995	255	122	133	226.1133	69869	19.7815	254	124	130	47.6928	25.8545	0.8966	9.1716	6.513	0.6711	155.1683	61.1655	255	3	146.6214	69.8715	255	18	167.0673	55.7332	254	10
D1_E1_ROI.tif	55a9817f-264c-4f01-afce-fbda8a15116f	Fibers: Positive	Fibers: Positive	PathAnnotationObject	Polygon	480.35	93.56	33.0048	22.694	0.8053	9.1263	4.6554	0.867	222.1339	127727	10.4913	245	171	74	234.5913	134890	16.0721	254	168	86	231.4261	133070	20.7612	254	134	120	79.2	33.8621	0.868	12.3663	8.4636	0.7054	186.9564	42.826	245	20	179.8482	54.7134	254	43	179.7771	54.5677	254	24
D1_E1_ROI.tif	182e62d9-f558-481a-824e-00232347aea7	Axial_parenchyma	Axial_parenchyma	PathAnnotationObject	Polygon	321.86	92.96	47.5776	36.4778	0.4493	14.0068	5.0872	0.959	193.3077	160832	15.6941	239	133	106	192.7103	160335	19.0977	247	113	134	199.7776	166215	17.8199	255	134	121	110.5344	45.1637	0.681	17.2858	8.2322	0.8833	182.7055	23.5359	255	110	169.9776	36.224	254	50	177.8757	34.9657	255	59
D1_E1_ROI.tif	cec03575-3dc7-4f6d-88e4-ccfd4c146fba	Ray_parenchyma	Ray_parenchyma	PathAnnotationObject	Polygon	298.52	92.93	32.3136	21.1041	0.9117	7.0415	6.0837	0.4242	234.1738	132074	17.9516	255	127	128	223.5638	126090	30.5747	255	93	162	203.4769	114761	22.3059	247	109	138	86.0544	33.5968	0.958	11.3471	9.9978	0.4219	178.9259	63.8506	255	0	136.1797	82.4961	255	0	146.0949	58.547	252	27
D1_E1_ROI.tif	d265a242-7fbb-4dee-9c45-f64e630be485	Fibers: Positive	Fibers: Positive	PathAnnotationObject	Polygon	504.11	93.89	60.2496	30.003	0.8411	10.8159	7.3627	0.7168	224.02	234773	8.7767	252	188	64	235.7634	247080	12.1908	253	174	79	231.2968	242399	15.0328	254	145	109	120.96	41.1931	0.8958	14.4553	10.4626	0.6106	198.8982	37.3343	252	50	189.8455	57.5758	253	16	184.3428	55.5733	254	12
D1_E1_ROI.tif	37627934-78d2-40f1-99d1-7334b7148abd	Ray_parenchyma	Ray_parenchyma	PathAnnotationObject	Polygon	354.54	95.15	32.544	28.103	0.5178	10.7649	5.0183	0.905	178.6375	102002	32.0945	232	46	186	147.704	84339	29.7244	241	31	210	168.6235	96284	32.0488	253	56	197	94.2912	39.1839	0.7717	15.0222	9.0356	0.8331	144.5887	51.104	243	0	114.755	43.6501	241	3	147.6983	41.6485	253	35
D1_E1_ROI.tif	bc85a4f8-1af3-4acf-a3fc-e48fb3a07eeb	Fibers: Positive	Fibers: Positive	PathAnnotationObject	Polygon	363.67	93	16.704	18.192	0.6343	7.2613	3.0873	0.9307	191.0237	56352	19.3207	247	126	121	202.9085	59858	24.5485	252	117	135	211.2814	62328	23.3247	255	141	114	48.7296	29.2063	0.7179	11.2321	5.805	0.8889	171.8975	32.1396	247	65	157.7067	48.3724	252	10	166.8115	46.0456	255	7
D1_E1_ROI.tif	41dcb442-3c7f-46c3-a0dc-34b225a002e7	Parenchyma: Positive	Parenchyma: Positive	PathAnnotationObject	Polygon	417.83	95.49	15.3792	19.1357	0.5278	8.3135	2.6543	0.9586	214.3517	58518	25.3618	249	109	140	206.1722	56285	33.9133	254	117	137	209.8352	57285	38.9072	255	115	140	46.1952	28.2512	0.7273	11.5141	5.458	0.8865	185.428	47.8172	249	38	156.0459	61.4338	254	1	162.8337	55.4655	255	17
D1_E1_ROI.tif	81b90661-cd3b-48e6-92ac-aa12203d231b	Misdetection: Positive	Misdetection: Positive	PathAnnotationObject	Polygon	308.14	96.99	56.8512	34.7017	0.5933	12.9616	6.6196	0.868	216.8016	214200	22.2476	255	58	197	226.4231	223706	23.3607	254	77	177	217.752	215139	21.6265	255	108	147	119.808	43.1426	0.8089	16.4329	10.66	0.7428	176.9947	56.5574	255	0	171.7799	67.9009	254	1	177.518	52.6658	255	41
D1_E1_ROI.tif	05016693-d533-4ca6-8ee5-e756c11fa9b6	Axial_parenchyma	Axial_parenchyma	PathAnnotationObject	Polygon	218.37	95.11	13.8816	14.142	0.8722	5.0926	3.5087	0.7485	224.9187	55330	18.0474	254	172	82	214.9268	52872	24.8271	254	139	115	212.3902	52248	20.3629	250	116	134	43.5456	24.6949	0.8973	8.769	6.5857	0.564	168.4658	56.054	254	0	142.4618	62.5286	254	9	159.1237	48.8735	250	45
D1_E1_ROI.tif	044b91c8-78e2-4171-800c-fcc1bfdd9d65	Axial_parenchyma	Axial_parenchyma	PathAnnotationObject	Polygon	343.86	96.49	34.7904	24.4334	0.7323	9.8135	4.9787	0.8831	223.0493	135614	19.9743	251	118	133	234.2615	142431	19.5005	255	126	129	225.3421	137008	18.895	254	125	129	89.0496	35.8132	0.8725	12.9776	8.9396	0.7002	168.1228	62.63	254	0	162.0103	72.2292	255	2	173.9729	54.2583	254	21
D1_E1_ROI.tif	a0d6cd37-3a44-47c7-bf91-b8ecc004e1ca	Axial_parenchyma	Axial_parenchyma	PathAnnotationObject	Polygon	234.61	95.41	10.944	11.9003	0.9711	4.0699	3.36	0.5205	211.776	40661	22.7096	249	124	125	214.625	41208	30.2806	250	70	180	212.4688	40794	19.8984	240	119	121	30.5856	20.8446	0.8846	7.6534	5.6921	0.6924	164.6108	54.4835	250	37	156.8585	64.5045	250	33	176.4525	47.3842	243	54
D1_E1_ROI.tif	38489e1e-ec21-4e25-8e8d-16f96aae8884	Axial_parenchyma	Axial_parenchyma	PathAnnotationObject	Polygon	227.06	97.27	37.2096	23.8658	0.8209	8.9389	5.28	0.8338	221.1568	142425	13.4979	255	157	98	230.1894	148242	12.9275	254	154	100	223.8106	144134	16.9865	255	136	119	76.4928	34.1374	0.8248	11.9152	8.1427	0.7188	178.6887	53.7902	255	10	173.5221	65.1548	254	25	182.0518	52.7684	255	34
D1_E1_ROI.tif	96a74a73-06d7-44b1-a4b6-b28cb505f06e	Fibers: Positive	Fibers: Positive	PathAnnotationObject	Polygon	242.98	96.95	10.08	12.9137	0.7596	5.1985	2.7774	0.8531	221.8445	39932	18.5312	251	171	80	222.0667	39972	30.4516	255	151	104	230	41400	32.7366	255	141	114	27.936	21.8612	0.7346	8.4641	4.3067	0.8604	199.4888	32.1121	251	57	173.6708	51.4998	255	29	175.4151	54.9495	255	62
D1_E1_ROI.tif	fd7c728a-38bd-4baf-b141-68fef2168562	Fibers: Positive	Fibers: Positive	PathAnnotationObject	Polygon	370.59	100.74	22.8096	26.3134	0.414	11.8077	3.1803	0.9735	222.465	88986	14.7042	252	154	98	229.59	91836	21.1527	255	163	92	232.2725	92909	24.9129	255	151	104	67.392	36.3988	0.6392	15.6049	5.7705	0.9374	189.0793	37.7929	253	78	172.006	54.1664	255	18	171.9113	54.4669	255	18
D1_E1_ROI.tif	19ddfb07-1f75-4ec8-929c-af9bc5b66937	Misdetection: Positive	Misdetection: Positive	PathAnnotationObject	Polygon	257.71	102.04	39.9744	33.6832	0.4428	12.1678	5.2019	0.9289	197.023	137128	31.2266	250	98	152	210.6422	146607	29.7596	254	86	168	217.3247	151258	26.2587	255	99	156	102.24	42.1861	0.7219	15.7069	8.8262	0.8317	159.2872	50.653	250	3	149.2078	63.2732	254	0	166.8711	54.7149	255	3
D1_E1_ROI.tif	8a17a5e7-5a3a-4617-ba68-f2b813931dc5	Fibers: Positive	Fibers: Positive	PathAnnotationObject	Polygon	204.31	101.02	28.8576	22.3636	0.7251	9.0722	4.2455	0.89	222.032	111016	11.7846	254	177	77	234.402	117201	15.0698	255	169	86	231.624	115812	21.762	255	128	127	65.6064	32.0403	0.8031	12.1082	7.1559	0.7989	194.8721	45.8353	254	3	192.9037	48.5028	255	28	194.9685	46.1745	255	37
D1_E1_ROI.tif	a5688480-1ac4-4623-8745-cbb4a4b4c21d	Fibers: Positive	Fibers: Positive	PathAnnotationObject	Polygon	238.48	98.6	10.8288	11.7769	0.9811	4.0536	3.4001	0.5325	221.9583	42616	17.5791	251	139	112	224.9062	43182	23.4546	253	128	125	230.7396	44302	23.9147	255	134	121	26.8416	19.9064	0.8512	7.0148	5.5434	0.6724	186.9081	44.1787	251	22	168.0983	58.2176	253	21	175.812	58.6117	255	57
D1_E1_ROI.tif	ecdf144b-1df0-4b82-8122-1fb7c80a1d62	Parenchyma: Positive	Parenchyma: Positive	PathAnnotationObject	Polygon	422.96	99.61	16.128	15.5888	0.834	6.0163	3.6493	0.7672	220.593	62869	17.3283	251	177	74	163.4597	46586	16.8943	210	116	94	168.2737	47958	15.7058	208	119	89	50.3424	26.9274	0.8725	10.2899	6.8101	0.7778	173.2474	56.7718	251	0	115.0433	47.7885	210	0	138.0331	35.241	223	25
D1_E1_ROI.tif	f5c75aef-3670-4745-8a5c-18ee5edb4486	Misdetection: Positive	Misdetection: Positive	PathAnnotationObject	Polygon	365.2	104.67	63.1296	44.1819	0.4064	17.1898	5.3843	0.9626	215.1414	235795	18.2643	252	111	141	224.3321	245868	26.0583	255	82	173	221.3084	242554	29.7729	255	44	211	132.2496	50.1236	0.6615	19.7743	9.2867	0.9048	193.9722	36.4657	252	13	185.7302	51.5615	255	29	184.1353	49.7928	255	21
D1_E1_ROI.tif	fcedd6ce-b46f-4722-bcf2-ccc29eb0a66d	Vessels: Positive	Vessels: Positive	PathAnnotationObject	Polygon	327.05	129.62	2753.3376	192.3333	0.9353	64.6266	53.6418	0.5394	219.0277	10470620	6.4453	255	145	110	231.3149	11058011	6.5484	255	150	105	214.0057	10230542	8.6255	255	104	151	3120.5952	204.8949	0.9341	68.7422	57.6196	0.5186	215.6798	15.6321	255	0	223.3499	25.1838	255	21	207.2887	22.7445	255	36
D1_E1_ROI.tif	cfc0995f-8294-4114-aefb-7ceda3dfe658	Fibers: Positive	Fibers: Positive	PathAnnotationObject	Polygon	472.78	101.02	34.4448	23.9427	0.7551	9.4304	4.6991	0.8802	222.1803	133086	9.372	249	183	66	231.5376	138691	13.1451	253	177	76	228.2354	136713	15.5548	254	155	99	76.0896	35.0305	0.7792	13.5273	8.2526	0.8052	201.3946	27.6102	249	114	188.0113	48.9009	253	50	184.1413	48.9429	254	30
D1_E1_ROI.tif	cb2bc0e2-6134-4e64-ae78-7aea4f72636b	Fibers: Positive	Fibers: Positive	PathAnnotationObject	Polygon	516	101.53	67.5648	30.5982	0.9069	10.7281	8.2109	0.5628	224.5882	263442	7.7293	252	179	73	237.2873	278338	8.3268	253	182	71	233.1355	273468	10.7437	252	160	92	125.7408	41.8585	0.9018	14.4064	12.3138	0.327	204.9108	31.8158	252	7	198.6208	50.3517	253	18	190.9735	53.5997	252	52
D1_E1_ROI.tif	362b3205-8613-46e7-a7c0-3617870c0bae	Fibers: Positive	Fibers: Positive	PathAnnotationObject	Polygon	483.74	102.91	32.0832	24.4266	0.6757	10.554	3.8716	0.925	220.3113	123154	20.0136	250	105	145	231.2397	129263	21.1091	254	140	114	227.0054	126896	25.4613	254	95	159	75.3408	35.4502	0.7534	13.9263	7.1991	0.8597	184.5183	51.4754	250	27	181.0641	54.5558	254	27	182.9657	50.9274	254	31
D1_E1_ROI.tif	343e2926-07ae-44b1-8893-461fe68b4e72	Fibers: Positive	Fibers: Positive	PathAnnotationObject	Polygon	211.62	102.36	49.5936	27.4809	0.8252	10.2446	6.2762	0.775	222.3047	191849	11.3322	253	142	111	239.7451	206900	9.4076	255	186	69	234.0858	202016	14.6054	255	166	89	94.464	37.5941	0.8399	13.9249	8.9855	0.7158	205.2342	31.0271	254	71	203.0365	48.0711	255	22	191.7816	56.2021	255	14
D1_E1_ROI.tif	81243d32-9674-4aad-9fda-8f14aec3ba57	Parenchyma: Positive	Parenchyma: Positive	PathAnnotationObject	Polygon	491.79	102.73	23.328	24.3085	0.4961	9.9346	3.7252	0.9473	196.1787	81218	24.5406	248	103	145	150.1642	62168	32.2188	233	36	197	153.6739	63621	21.3224	218	82	136	74.9952	35.049	0.7672	14.1152	7.5552	0.8524	166.5678	31.7676	248	73	116.8621	35.1889	233	33	136.3333	25.7801	218	75
D1_E1_ROI.tif	64678f41-c84a-4a34-8289-4618610f449e	Fibers: Positive	Fibers: Positive	PathAnnotationObject	Polygon	352.47	103.78	32.832	23.0455	0.7768	9.1469	4.9496	0.8324	212.5113	122619	27.2963	253	35	218	227.1092	131042	21.1603	255	153	102	228.4627	131823	23.5635	255	126	129	79.776	34.2495	0.8546	12.8916	8.6173	0.6651	177.6171	51.8058	253	0	175.1496	54.992	255	26	185.5527	48.2384	255	52
D1_E1_ROI.tif	48cd5e6e-41c1-4e3d-bd25-fc88c5899ec3	Parenchyma: Positive	Parenchyma: Positive	PathAnnotationObject	Polygon	297.77	101.34	8.64	11.36	0.8413	4.393	2.4306	0.8364	219.4258	34011	23.5099	254	146	108	168.5806	26130	25.5175	218	90	128	169.8194	26322	18.0218	214	123	91	34.2144	22.2764	0.8664	8.5973	5.4306	0.7767	173.005	45.1749	254	54	116.1913	45.4576	218	15	135.5	34.5406	236	41
D1_E1_ROI.tif	46da2677-81de-4d1a-b217-cc7612d65ae8	Fibers: Positive	Fibers: Positive	PathAnnotationObject	Polygon	218.94	104.41	22.5216	20.1087	0.6999	8.0278	3.5989	0.8968	221.3769	86337	15.0848	254	164	90	233.1692	90936	21.2828	255	141	114	236.9026	92392	23.7954	255	122	133	60.9984	30.1804	0.8415	11.3868	6.8072	0.8109	194.7538	37.7346	255	64	179.2359	56.2892	255	14	179.9229	55.3049	255	20
D1_E1_ROI.tif	2bed4f63-2f4b-418e-99c9-68f9d22d3c4d	Fibers: Positive	Fibers: Positive	PathAnnotationObject	Polygon	504.03	107.33	123.0336	42.3134	0.8635	14.7542	12.1285	0.53	220.7653	471334	11.4926	245	123	122	228.6628	488195	14.0912	252	149	103	221.696	473321	13.2206	251	166	85	212.7744	54.317	0.9063	18.9362	16.0902	0.457	199.6181	40.8479	245	31	193.9838	50.7735	252	36	190.3005	43.2465	251	31
D1_E1_ROI.tif	6c90866c-7ae1-4730-a7fa-7c6cd44c74cd	Fibers: Positive	Fibers: Positive	PathAnnotationObject	Polygon	233.69	106.45	37.9008	26.1743	0.6952	11.0604	4.2722	0.9249	226.5961	149780	10.1779	254	185	69	239.1558	158082	11.0757	255	175	80	234.4266	154956	12.7992	255	157	98	81.9072	36.2505	0.7833	14.2789	7.6847	0.8616	196.3997	42.5293	254	40	186.0806	61.1882	255	12	184.7763	58.508	255	18
D1_E1_ROI.tif	f905e678-d0c3-4f32-a78e-cb20f5fc9526	Axial_parenchyma	Axial_parenchyma	PathAnnotationObject	Polygon	464.07	105.67	38.4768	27.0325	0.6617	11.5296	4.4391	0.9306	218.8661	147078	17.1283	243	115	128	233.9747	157231	9.6124	254	180	74	218.2113	146638	11.1991	254	155	99	84.096	37.0732	0.7689	14.8065	8.0244	0.8395	179.4857	48.0191	243	41	172.4829	69.4849	254	19	175.0362	54.1109	254	49
D1_E1_ROI.tif	10e2a8bb-b0cc-44dc-a32f-83e3a8e1bc97	Parenchyma: Positive	Parenchyma: Positive	PathAnnotationObject	Polygon	249.64	108.73	63.7056	39.8511	0.5041	14.3517	7.1306	0.9112	225.9215	250321	26.4027	255	95	160	199.6471	221209	39.7422	255	53	202	187.3005	207529	30.755	254	82	172	135.8784	47.1323	0.7686	17.0562	10.6541	0.7923	186.8244	61.6603	255	5	146.0618	70.0658	255	0	150.2538	54.0074	254	4
D1_E1_ROI.tif	3817c20c-6f06-4d86-b68f-646ae79c2f98	Fibers: Positive	Fibers: Positive	PathAnnotationObject	Polygon	226.65	104.09	19.5264	16.0215	0.9559	5.8429	4.08	0.6972	215.3471	73218	17.514	247	116	131	238.9794	81253	13.6071	255	179	76	243.3088	82725	11.6971	255	186	69	46.8288	25.7936	0.8845	9.4934	6.289	0.6795	183.2166	45.9623	251	24	182.3758	63.805	255	4	184.8042	64.924	255	5
D1_E1_ROI.tif	409ec8dd-6276-4036-8d06-d237eeec371e	Fibers: Positive	Fibers: Positive	PathAnnotationObject	Polygon	241.4	106.46	34.9632	24.1469	0.7535	9.2716	4.5578	0.8829	224.4556	136469	15.5728	254	146	108	231.3405	140655	21.8967	255	131	124	227.0312	138035	28.4947	255	108	147	79.4304	34.1401	0.8564	12.0976	7.9494	0.7473	184.4656	55.3297	254	9	175.3505	64.3779	255	1	182.4091	53.5212	255	30
D1_E1_ROI.tif	20cb2bef-74f1-4bb7-8ccd-dd569239f112	Fibers: Positive	Fibers: Positive	PathAnnotationObject	Polygon	477.22	106.02	24.5376	20.3697	0.7431	7.7175	4.5747	0.8389	223.6557	95501	10.6958	249	186	63	234.3653	100074	15.5031	253	162	91	230.4637	98408	21.1759	254	152	102	54.3744	29.2652	0.7978	11.356	7.0477	0.8053	207.5554	22.5963	249	120	201.8479	38.3848	253	70	191.4541	46.4022	254	38
D1_E1_ROI.tif	501dec39-cf23-42e2-aeac-427c5146fd62	Misdetection: Positive	Misdetection: Positive	PathAnnotationObject	Polygon	299.87	108.61	46.8864	46.1493	0.2766	13.1837	8.2836	0.5622	191.6282	157710	52.8803	255	13	242	201.9004	166164	43.461	253	37	216	210.2564	173041	39.6798	255	72	183	119.7504	48.526	0.6391	17.1725	11.8031	0.5019	169.6017	52.1765	255	12	154.6651	59.251	253	1	168.5163	53.1869	255	32
D1_E1_ROI.tif	fea06188-eb12-42ac-97d4-57a46da4eb7a	Fibers: Positive	Fibers: Positive	PathAnnotationObject	Polygon	419.11	107.15	34.848	25.2659	0.686	9.9987	4.5092	0.9116	220.6069	134129	13.3055	252	167	85	232.1595	141153	17.2758	255	172	83	230.1217	139914	20.9784	255	154	101	81.504	35.0276	0.8348	13.3192	8.1489	0.7884	190.6631	50.5444	252	0	183.9283	54.5111	255	29	184.7384	49.766	255	22
D1_E1_ROI.tif	9ce72bcd-9a9e-496b-b321-b50099dcb773	Parenchyma: Positive	Parenchyma: Positive	PathAnnotationObject	Polygon	198.69	105.5	8.9856	11.4837	0.8562	4.3838	2.9387	0.7062	208.3562	33337	14.305	232	174	58	201.7	32272	22.6062	233	149	84	198.4062	31745	18.8177	228	151	77	30.7008	20.7272	0.898	7.6361	5.6248	0.6608	174.6554	37.6643	232	38	157.8727	47.0657	233	49	163.9382	42.8309	243	42
D1_E1_ROI.tif	b745823a-2f67-4aa0-a115-071f6e375091	Parenchyma: Positive	Parenchyma: Positive	PathAnnotationObject	Polygon	523.15	109.08	23.2704	20.4522	0.6991	8.3211	3.5598	0.9176	191.2328	78023	36.2763	251	90	161	215.1789	87793	20.9616	248	152	96	216.4657	88318	22.5858	250	142	108	58.8672	30.5296	0.7937	11.8374	6.9163	0.8033	169.1384	40.7787	251	69	155.4123	59.0684	248	25	169.6754	51.9602	250	38
D1_E1_ROI.tif	5a1fdac6-852c-4e31-9fe2-a70ec1794f73	Fibers: Positive	Fibers: Positive	PathAnnotationObject	Polygon	403.47	110.94	47.1744	30.6273	0.632	12.8053	5.5977	0.9151	221.6687	182655	10.3903	251	161	90	234.6796	193376	11.6662	255	161	94	228.9818	188681	16.939	255	134	121	104.1984	42.0997	0.7388	16.2893	9.2047	0.8453	204.4564	28.4019	251	70	194.1832	46.8765	255	23	189.5613	46.5104	255	66
D1_E1_ROI.tif	34643157-994e-4da9-a6b7-90c99459142f	Fibers: Positive	Fibers: Positive	PathAnnotationObject	Polygon	412.01	110.76	46.8864	27.3799	0.7859	10.026	6.836	0.7849	222.7017	182170	9.2646	251	186	65	239.1443	195620	9.2378	255	196	59	232.3081	190028	13.5846	255	172	83	90.5472	36.6244	0.8483	13.1679	9.7487	0.687	208.0305	23.8746	251	105	208.6864	38.5955	255	70	198.0222	45.8893	255	54
D1_E1_ROI.tif	1e7f2f7e-5051-40fb-82f2-9e7e8beb4d37	Parenchyma: Positive	Parenchyma: Positive	PathAnnotationObject	Polygon	359.52	113.98	46.3104	33.5954	0.5156	12.5458	6.062	0.8716	167.0955	134679	30.7402	228	53	175	164.8635	132880	17.8728	221	88	133	186.5645	150371	14.9244	237	131	106	121.7664	44.9396	0.7577	16.4847	9.9528	0.8043	147.6922	37.8666	228	5	133.7915	35.7902	221	16	167.504	27.4797	237	53
D1_E1_ROI.tif	2c13c699-12c7-407d-bd50-3f4c8f160d35	Misdetection: Positive	Misdetection: Positive	PathAnnotationObject	Polygon	427.79	111.4	21.312	25.0548	0.4266	8.0374	5.2383	0.7718	115.5946	42770	32.995	188	9	179	161.5486	59773	24.5758	220	97	123	201.354	74501	30.6286	255	124	131	73.9008	33.6754	0.8189	12.3802	8.6412	0.7248	122.682	49.9688	235	0	141.0008	32.2133	220	43	180.2465	36.1477	255	77
D1_E1_ROI.tif	71b23be6-9fb7-4c03-ac5d-cd509bae58f0	Fibers: Positive	Fibers: Positive	PathAnnotationObject	Polygon	455.48	109.77	11.4624	12.5773	0.9106	4.446	3.324	0.6386	220.4223	45407	14.7066	245	160	85	233.1214	48023	19.405	254	149	105	234.8738	48384	20.603	255	153	102	33.2928	21.7909	0.8811	7.8863	5.6659	0.5775	193.8571	31.0691	245	83	187.537	42.8549	254	82	184.5645	47.3413	255	68
D1_E1_ROI.tif	f86daa74-2458-4b42-b6a2-5c73c98ef142	Parenchyma: Positive	Parenchyma: Positive	PathAnnotationObject	Polygon	200.7	110.66	24.5376	19.798	0.7867	7.5112	4.2956	0.8268	212.3473	91097	17.1273	247	130	117	216.5221	92888	20.0838	254	150	104	213.2121	91468	24.1038	255	152	103	56.8512	31.0259	0.7422	11.0932	7.523	0.7818	180.396	40.92	248	26	170.6	54.8714	254	27	177.7293	48.8903	255	40
D1_E1_ROI.tif	bb577944-663b-42d6-8c9d-4ff84ce084ed	Fibers: Positive	Fibers: Positive	PathAnnotationObject	Polygon	226.26	110.96	20.736	16.9132	0.9109	6.0604	4.4788	0.6725	215.9835	78618	13.7592	250	167	83	226.9478	82609	16.3586	255	167	88	237.2527	86360	15.2023	255	166	89	52.8768	26.9922	0.912	9.6022	7.7102	0.5499	177.2204	44.325	250	48	168.0793	60.5877	255	34	174.9913	67.1464	255	23
D1_E1_ROI.tif	608d9539-87cb-42cf-a5e0-5ff02f4c293e	Parenchyma: Positive	Parenchyma: Positive	PathAnnotationObject	Polygon	490.21	109.51	5.5296	8.9386	0.8697	3.1678	2.4574	0.6314	149.98	14998	24.8263	193	95	98	128.64	12864	27.6484	186	75	111	158.99	15899	30.7638	225	97	128	31.0464	20.6	0.9194	6.9406	5.699	0.476	132.5203	25.855	209	81	102.0351	26.5407	186	46	133.2897	29.5036	225	57
D1_E1_ROI.tif	6aa43820-4e4c-42cc-b0a3-6f2155d2710d	Fibers: Positive	Fibers: Positive	PathAnnotationObject	Polygon	515.69	114.47	58.9248	30.3128	0.8059	11.4951	7.0839	0.7982	219.4422	225806	8.5894	244	153	91	229.069	235712	10.4283	251	176	75	222.5326	228986	12.774	252	168	84	109.9584	40.5416	0.8407	15.0019	10.6793	0.6801	200.5191	28.1162	244	90	193.2352	48.3317	251	33	190.1861	45.3178	252	9
D1_E1_ROI.tif	49032a1a-76a0-4548-bf95-9c0ab23da003	Fibers: Positive	Fibers: Positive	PathAnnotationObject	Polygon	210.98	113.69	72.1152	31.9307	0.8888	10.6673	8.3827	0.5277	223.7386	280792	11.4586	254	152	102	239.0717	300035	12.7296	255	137	118	232.2598	291486	16.6	255	127	128	128.3904	42.9297	0.8754	14.5222	11.215	0.4936	205.2881	38.5976	255	1	206.0457	49.3671	255	13	198.0654	50.4864	255	6
D1_E1_ROI.tif	db2df096-1603-4173-9d7a-5191e59ae467	Fibers: Positive	Fibers: Positive	PathAnnotationObject	Polygon	372.33	111.93	5.3568	11.7572	0.487	4.793	1.7148	0.9572	206.4	20640	18.0151	232	132	100	215.48	21548	20.589	253	177	76	225.19	22519	21.3833	255	188	67	24.5952	20.4699	0.7376	7.9348	4.2485	0.8769	177.5874	34.9195	234	81	174.5618	46.6711	253	35	191.2494	48.1216	255	23
D1_E1_ROI.tif	0eb7f6f8-630b-49d2-b91e-efc76ae1abfa	Fibers: Positive	Fibers: Positive	PathAnnotationObject	Polygon	471.45	113.22	35.712	22.1289	0.9164	7.9359	5.8302	0.6724	224.8583	139637	9.047	249	180	69	237.6731	147595	10.4684	253	184	69	234.5862	145678	14.3458	254	166	88	72.6336	32.2531	0.8774	11.4727	8.4294	0.6035	200.5834	34.436	249	55	198.3771	44.9809	253	83	190.8569	48.7925	254	71
D1_E1_ROI.tif	b177beb2-ea22-4c82-b254-d5c114d95ab6	Fibers: Positive	Fibers: Positive	PathAnnotationObject	Polygon	258.91	115.41	48.1536	28.8153	0.7288	11.5213	5.7098	0.8945	227.1223	191237	12.1237	255	177	78	236.8919	199463	13.0963	255	176	79	233.5368	196638	17.1305	255	145	110	98.784	38.3653	0.8434	14.181	9.1824	0.7544	196.1823	53.6318	255	1	188.2994	63.4308	255	0	188.1072	56.2661	255	12
D1_E1_ROI.tif	3780e909-0f96-4e3c-8e8d-39322eee47fe	Misdetection: Positive	Misdetection: Positive	PathAnnotationObject	Polygon	378.45	114.78	39.168	29.6069	0.5615	10.7817	6.555	0.8069	212.0971	144226	19.053	252	128	124	218.9044	148855	23.1435	254	130	124	217.8794	148158	22.0757	255	138	117	85.824	38.1332	0.7417	14.5714	9.4946	0.7217	175.9619	52.5074	252	0	172.0857	59.9304	254	2	181.3929	52.6296	255	4
D1_E1_ROI.tif	afbe8644-27c9-4e37-b36e-5179908d3a43	Fibers: Positive	Fibers: Positive	PathAnnotationObject	Polygon	464.98	111.74	8.1216	11.5648	0.7631	4.7763	2.2506	0.8849	198.4138	28770	31.6905	233	83	150	224.0897	32493	17.9122	249	176	73	226.3724	32824	15.3699	247	170	77	26.784	20.2864	0.8178	7.9609	4.8457	0.8035	170.3156	42.667	233	47	167.8891	56.681	251	45	175.1855	53.7575	251	58
D1_E1_ROI.tif	6b66e8e5-b6ad-465a-8699-8dd0f9d07c7f	Misdetection: Positive	Misdetection: Positive	PathAnnotationObject	Polygon	480.66	117.83	86.9184	44.7271	0.546	15.0891	9.1388	0.8291	215.8854	325987	14.127	247	147	100	229.1113	345958	19.4588	253	145	108	222.5046	335982	18.6788	253	145	108	165.4848	51.1858	0.7937	18.1045	12.6926	0.7128	184.3585	41.2655	247	31	182.6972	58.6921	253	36	185.9279	50.7074	253	39
D1_E1_ROI.tif	984d6e24-05b2-4093-a5c3-74c3a35f98e1	Misdetection: Positive	Misdetection: Positive	PathAnnotationObject	Polygon	437.46	120.86	113.76	64.9213	0.3392	20.4459	9.1555	0.9213	212.5859	420920	21.1151	251	122	129	212.0187	419797	34.757	254	55	199	206.2318	408339	37.216	255	48	207	233.2224	64.116	0.7129	24.2024	13.4018	0.8447	192.5328	38.6276	251	6	180.2321	50.7379	254	10	179.1114	46.8279	255	38
D1_E1_ROI.tif	569a9368-04d6-440b-81b9-2e711be61f21	Fibers: Positive	Fibers: Positive	PathAnnotationObject	Polygon	220.58	114.74	20.736	17.0832	0.8929	6.0219	4.7614	0.6207	223.6333	80508	17.8994	254	146	108	238.0861	85711	18.9383	255	178	77	238.275	85779	20.9558	255	160	95	51.84	27.8603	0.8393	9.7235	7.84	0.5989	190.0011	46.7986	254	53	179.9734	60.993	255	17	178.5089	60.7721	255	28
D1_E1_ROI.tif	9b8d80ec-2d96-4afb-a308-15b36913c31d	Fibers: Positive	Fibers: Positive	PathAnnotationObject	Polygon	238.17	115.88	31.968	21.4401	0.8739	7.6744	5.509	0.6998	214.6959	120015	13.3862	243	149	94	235.6941	131753	15.1803	255	152	103	235.3292	131549	14.2581	255	143	112	68.6016	31.4242	0.873	10.6275	8.993	0.5407	177.1533	44.1506	243	40	177.9154	65.3867	255	26	189.1315	56.2209	255	35
D1_E1_ROI.tif	0dd9764c-60bb-413a-a4bf-e56ade0a7dcf	Parenchyma: Positive	Parenchyma: Positive	PathAnnotationObject	Polygon	292.57	117.98	41.5872	33.2693	0.4722	12.6431	5.6648	0.9059	200.7204	145723	46.7198	255	48	207	167.1336	121339	53.0826	254	14	240	168.4256	122277	43.7308	254	27	227	109.9584	42.0506	0.7814	15.7939	9.5035	0.7698	168.1042	55.7443	255	1	129.0764	58.9557	254	0	145.4204	48.9197	254	2
D1_E1_ROI.tif	39717e12-d3b3-4277-b253-486558a46840	Fibers: Positive	Fibers: Positive	PathAnnotationObject	Polygon	447.94	115.82	47.6928	26.141	0.877	9.1894	6.9856	0.6448	223.9026	186287	9.9195	250	165	85	236.6827	196920	13.7276	255	149	106	231.0312	192218	18.6627	255	126	129	99.36	37.5475	0.8856	13.0106	10.2573	0.5937	201.8415	37.8604	250	26	196.1903	48.9273	255	24	189.4795	49.4927	255	25
D1_E1_ROI.tif	dd65c9c7-bd63-4867-825c-7b0b106b3905	Parenchyma: Positive	Parenchyma: Positive	PathAnnotationObject	Polygon	492.08	115.52	20.736	18.0138	0.803	6.4337	4.6184	0.7201	184.5176	68087	10.1111	217	159	58	154.4634	56997	10.9209	188	113	75	171.7859	63389	9.384	203	130	73	62.4384	29.3116	0.9132	10.4681	7.8233	0.6533	166.2142	23.8242	217	80	131.0662	27.9092	188	35	152.6811	24.7618	223	52
D1_E1_ROI.tif	4372be06-11ab-4212-9a5a-45436d99b823	Axial_parenchyma	Axial_parenchyma	PathAnnotationObject	Polygon	456.18	117.46	34.3296	27.4815	0.5712	11.2216	4.25	0.9457	216.5893	129737	14.6865	244	104	140	230.3556	137983	15.5039	254	150	104	225.1653	134874	12.9486	254	176	78	80.352	36.8359	0.7442	14.8435	7.5431	0.8849	189.1446	39.7855	244	22	178.5419	56.3496	254	28	179.6378	47.526	254	50
D1_E1_ROI.tif	fe0d5a76-329d-444e-8bb8-31f0f4f92114	Parenchyma: Positive	Parenchyma: Positive	PathAnnotationObject	Polygon	420.54	116.54	22.5216	17.9658	0.8768	6.5629	4.5517	0.7134	207.5802	81579	21.2258	241	116	125	223.8041	87955	18.9327	254	157	97	224.6412	88284	14.0655	254	172	82	56.3328	29.1095	0.8354	10.2744	7.1307	0.7329	170.2994	44.4068	241	8	171.3004	51.9594	254	40	181.6314	44.8503	254	69
D1_E1_ROI.tif	01a42c7c-8233-4259-b115-55807bbf2323	Fibers: Positive	Fibers: Positive	PathAnnotationObject	Polygon	200.2	120.5	67.68	31.6652	0.8482	11.5636	8.3557	0.6927	219.6709	258992	12.0835	254	154	100	232.2341	273804	13.7412	255	190	65	225.62	266006	16.8944	255	118	137	121.6512	41.3261	0.8951	14.0304	11.2829	0.5353	191.435	50.9626	254	0	192.6556	58.9502	255	3	193.3434	51.1862	255	17
D1_E1_ROI.tif	7f3a233b-2617-4dcf-8451-aabf7a1d86d4	Fibers: Positive	Fibers: Positive	PathAnnotationObject	Polygon	369.8	120.38	56.1024	31.7104	0.7011	13.1443	6.7525	0.8458	219.8781	214601	13.7914	247	143	104	236.3043	230633	12.4691	255	156	99	226.7941	221351	13.4859	255	176	79	108.6912	40.934	0.8151	15.47	9.971	0.7656	178.5603	52.5073	247	12	183.6656	66.3141	255	17	187.9492	55.5652	255	20
D1_E1_ROI.tif	5cddc406-73d0-4857-b4b3-7dc46a5af633	Parenchyma: Positive	Parenchyma: Positive	PathAnnotationObject	Polygon	527.11	117	24.9408	18.5577	0.9101	6.7422	4.7603	0.7109	234.5376	102962	18.5446	255	110	145	226.0615	99241	29.0056	253	73	180	205.9954	90432	20.6708	246	92	154	63.4752	29.99	0.8869	10.7764	8.2109	0.6167	186.1131	56.8836	255	0	150.7475	74.5039	253	7	154.7529	51.3975	246	40
D1_E1_ROI.tif	91f11575-00ae-43c4-ae97-7243db3af060	Fibers: Positive	Fibers: Positive	PathAnnotationObject	Polygon	229.23	122.19	109.3824	39.5152	0.8803	14.2531	10.6295	0.6453	213.5624	405555	10.4324	244	153	91	226.6735	430453	13.2701	255	163	92	217.5719	413169	14.9945	255	169	86	168.5376	49.2968	0.8715	17.9651	13.4835	0.6594	198.7331	31.4025	244	68	203.601	47.1541	255	28	199.5829	43.0904	255	17
D1_E1_ROI.tif	4de7e5c7-a658-4b10-943a-844357a71243	Fibers: Positive	Fibers: Positive	PathAnnotationObject	Polygon	390.23	119.02	72.4032	32.46	0.8635	11.6728	7.7852	0.7379	222.7323	280420	12.2399	253	152	101	237.0111	298397	10.9822	255	151	104	232.0286	292124	16.0917	255	121	134	130.6368	43.312	0.8751	15.4298	11.1986	0.6258	204.2577	35.1667	253	1	199.5841	50.2748	255	33	191.97	53.8902	255	35
D1_E1_ROI.tif	8bf01e80-816d-4fff-8903-8a311c2deda4	Fibers: Positive	Fibers: Positive	PathAnnotationObject	Polygon	464.67	118.03	15.552	14.9085	0.8793	4.9944	4.0853	0.5289	220.022	60066	17.7038	247	158	89	226.2271	61760	24.9594	254	139	115	225.1136	61456	28.3283	255	141	114	42.2208	24.4548	0.8872	8.2023	7.0633	0.42	193.7077	30.3709	247	111	180.5237	47.5933	254	48	177.9147	47.8032	255	61
D1_E1_ROI.tif	da469c69-461a-4a92-ac65-5bdd2662aedc	Parenchyma: Positive	Parenchyma: Positive	PathAnnotationObject	Polygon	248.88	118.69	31.0464	25.5822	0.5961	10.2995	4.248	0.9297	191.9428	104033	55.3719	255	7	248	210.7509	114227	37.6741	255	26	229	210.4077	114041	39.8059	255	68	187	72.6912	37.1382	0.6623	14.0963	7.1515	0.8888	156.663	67.3927	255	0	152.4153	64.5679	255	5	166.0902	59.5695	255	18
D1_E1_ROI.tif	0dc92cbb-f093-4186-8127-aadf7f23bdd2	Fibers: Positive	Fibers: Positive	PathAnnotationObject	Polygon	500.72	120.64	62.496	29.7552	0.887	10.1299	7.68	0.5844	223.5939	242823	11.1549	253	163	90	235.349	255589	14.1669	254	163	91	230.523	250348	17.1856	253	143	110	121.1328	41.2963	0.8926	14.0631	11.086	0.5206	194.6102	44.234	253	47	188.9872	59.5292	254	21	186.2436	54.8409	253	29
D1_E1_ROI.tif	e3d6b18e-63f5-4ab4-a9b1-3cc7f64c0b93	Axial_parenchyma	Axial_parenchyma	PathAnnotationObject	Polygon	411	119.69	30.1824	22.6499	0.7393	8.5207	4.2605	0.8822	219.3717	116267	15.5809	247	130	117	230.6472	122243	18.4232	255	149	106	228.4887	121099	18.8774	255	152	103	70.6176	32.7465	0.8275	12.1557	7.1804	0.7867	186.7445	49.6333	251	0	182.581	59.1331	255	6	185.3108	56.2014	255	26
D1_E1_ROI.tif	cd633079-af5a-44ad-a860-e7c1d0dcdbdb	Fibers: Positive	Fibers: Positive	PathAnnotationObject	Polygon	508.68	120.51	15.6096	16.8458	0.6912	6.8818	3.0951	0.8989	219.4836	60358	12.832	248	185	63	227.2254	62487	17.0872	252	186	66	227.3636	62525	22.7434	253	153	100	44.928	27.0851	0.7696	10.7848	6.1598	0.8285	198.59	26.8828	251	119	186.8072	40.8993	252	66	181.2861	48.2402	253	50
D1_E1_ROI.tif	6dcee70f-bd8a-4318-91f2-b2c530ae829b	Fibers: Positive	Fibers: Positive	PathAnnotationObject	Polygon	401.24	120.35	22.8096	18.488	0.8386	7.0974	4.0248	0.8309	222.7935	89563	13.7304	252	147	105	235.1095	94514	18.3785	255	129	126	230.8905	92818	18.5865	255	145	110	54.2016	27.818	0.8802	9.5954	7.1417	0.6278	191.437	39.4435	252	26	180.945	55.6781	255	37	181.2963	53.2518	255	36
D1_E1_ROI.tif	d59a61bc-2182-427c-8a72-f15dd8695bd8	Parenchyma: Positive	Parenchyma: Positive	PathAnnotationObject	Polygon	523.05	122.42	26.496	23.915	0.5822	9.1232	4.824	0.8965	182.1685	84344	31.1216	247	68	179	202.784	93889	21.2833	243	135	108	210.2613	97351	22.0607	247	132	115	72.4032	35.1605	0.736	12.1925	8.5968	0.8033	161.3291	46.851	248	2	151.747	50.4575	243	35	167.4774	46.7884	247	56
D1_E1_ROI.tif	25174d2d-324b-4c28-a3c7-a4534d210652	Fibers: Positive	Fibers: Positive	PathAnnotationObject	Polygon	220.04	123.62	24.4224	20.5102	0.7296	8.2733	3.4959	0.9093	212.9084	90699	20.345	246	133	113	237.6643	101245	14.2395	255	185	70	236.662	100818	13.3814	255	174	81	56.5056	30.1078	0.7833	10.8134	6.1755	0.827	180.2106	45.9646	251	49	179.4293	69.5623	255	8	185.9929	62.899	255	14
D1_E1_ROI.tif	db54e86b-e6b9-4589-8b5e-18517e85f48b	Axial_parenchyma	Axial_parenchyma	PathAnnotationObject	Polygon	471.65	122.67	16.992	19.6627	0.5523	8.328	2.7439	0.9554	201.9866	60394	20.9416	238	94	144	207.107	61925	25.699	250	133	117	216.0234	64591	24.5737	254	147	107	50.8608	27.9613	0.8175	10.4815	6.4583	0.8007	171.33	47.8542	244	7	159.9403	52.2596	250	38	175.7421	46.9804	254	32
D1_E1_ROI.tif	c9b063a6-8384-4871-a74b-2aee51c01b55	Axial_parenchyma	Axial_parenchyma	PathAnnotationObject	Polygon	267.83	124.99	67.4496	34.5971	0.7081	12.3039	8.3145	0.7781	206.8484	242840	19.5598	253	126	127	211.9225	248797	32.1563	255	97	158	211.6337	248458	32.4921	255	82	173	120.4416	42.5873	0.8345	15.2648	11.5646	0.6967	187.3077	37.9495	253	15	182.3225	52.9594	255	12	186.2284	50.5521	255	31
D1_E1_ROI.tif	5a88d0fb-a1b6-4bf2-8918-a58634d593ea	Parenchyma: Positive	Parenchyma: Positive	PathAnnotationObject	Polygon	420.6	123.6	21.1968	18.527	0.776	6.9527	4.258	0.8178	201.0538	74792	25.6099	244	93	151	209.6371	77985	26.8453	254	124	130	212.9435	79215	26.5284	255	137	118	55.2384	27.0814	0.9465	9.574	8.0281	0.4437	177.3111	40.7754	250	37	165.3382	51.9223	254	21	174.2445	46.9677	255	38
D1_E1_ROI.tif	b1791d4f-5e4e-49e9-b408-25bd49c94e48	Fibers: Positive	Fibers: Positive	PathAnnotationObject	Polygon	211.39	124.52	63.2448	30.2643	0.8677	10.1343	8.2987	0.4758	225.8866	248927	10.8507	255	165	90	240.2359	264740	9.8023	255	190	65	235.9646	260033	13.8557	255	141	114	115.0848	40.7058	0.8728	13.846	11.1467	0.4236	207.3558	35.5928	255	2	205.965	46.4548	255	30	197.3843	53.3649	255	45
D1_E1_ROI.tif	8262dc40-2684-475b-b1ff-f56bbfce4163	Fibers: Positive	Fibers: Positive	PathAnnotationObject	Polygon	379.42	125.22	49.9392	26.1177	0.92	9.2181	7.3907	0.4423	219.7382	191392	10.3282	248	159	89	237.4753	206841	10.9066	255	160	95	228.9472	199413	12.7672	255	176	79	97.056	36.6152	0.9097	12.7399	10.5236	0.4813	188.1381	43.9647	252	54	189.4232	62.5327	255	11	192.4185	53.2515	255	33
D1_E1_ROI.tif	f51aa239-5332-4091-ad3c-af845d7b238a	Vessels: Positive	Vessels: Positive	PathAnnotationObject	Polygon	460.02	145.4	1120.8384	130.0226	0.8331	49.1138	32.6803	0.7062	220.5421	4292190	4.9761	250	176	74	231.76	4510514	6.1356	254	156	98	214.5407	4175392	7.8731	254	130	124	1358.1504	141.4135	0.8534	53.2568	36.3139	0.7	214.6199	20.5963	251	8	219.6658	30.9666	254	28	205.3158	24.1921	254	43
D1_E1_ROI.tif	30d66463-c652-49ae-9f75-5c64781f4290	Parenchyma: Positive	Parenchyma: Positive	PathAnnotationObject	Polygon	488.76	122.69	12.096	14.849	0.6894	5.4871	3.6597	0.8018	167.3395	35978	22.9027	217	112	105	148.9953	32034	20.4977	196	71	125	174.7535	37572	20.9443	221	87	134	47.7504	26.4975	0.8546	9.6068	6.9407	0.696	143.9388	31.0594	217	66	122.982	30.5515	196	42	155.6415	28.6849	228	65
D1_E1_ROI.tif	6fa86310-0a7a-472e-9050-f5518f420f49	Fibers: Positive	Fibers: Positive	PathAnnotationObject	Polygon	185.99	124.67	21.4272	20.0845	0.6675	8.0016	3.7336	0.9163	209.437	78120	24.4462	246	72	174	221.882	82762	15.4621	254	186	68	221.319	82552	17.7406	255	183	72	50.7456	28.5502	0.7823	10.5935	6.0867	0.8396	188.5559	36.7625	250	35	187.4712	43.1274	254	55	188.1944	44.9197	255	29
D1_E1_ROI.tif	10404332-964b-4f65-8aac-6726e809fc64	Axial_parenchyma	Axial_parenchyma	PathAnnotationObject	Polygon	281.05	127.99	113.0112	40.0745	0.8843	13.8689	11.0551	0.6153	216.078	423945	9.0715	249	154	95	227.6621	446673	10.2733	255	181	74	217.9913	427699	13.1593	255	162	93	183.0528	50.8081	0.8911	17.9125	14.3625	0.5589	191.8507	42.3349	249	0	193.8268	53.4915	255	37	195.1452	41.2112	255	46
D1_E1_ROI.tif	c55f36a3-1248-4b21-9cd6-441a87feb117	Fibers: Positive	Fibers: Positive	PathAnnotationObject	Polygon	239.21	125.12	22.5216	17.502	0.9239	6.4913	4.3836	0.7323	222.6066	87707	11.8491	254	144	110	238.9721	94155	12.9955	255	152	103	234.764	92497	18.3585	255	107	148	50.6304	27.0758	0.8679	9.6119	7.1411	0.6396	192.7916	40.8174	254	56	188.6727	60.7005	255	45	193.2616	56.6538	255	31
D1_E1_ROI.tif	8581193a-4467-49d3-9af2-f9bb1bde3cd2	Fibers: Positive	Fibers: Positive	PathAnnotationObject	Polygon	193.32	128.65	54.3744	29.6988	0.7747	11.8813	6.4897	0.8596	217.2236	205928	12.8387	250	135	115	239.5886	227130	7.4891	255	205	50	233.288	221157	13.0537	255	197	58	103.4496	39.6355	0.8275	14.6379	9.9646	0.757	182.6674	48.402	250	22	193.0233	63.2629	255	9	196.613	56.6631	255	29
D1_E1_ROI.tif	4105947e-99b8-43cd-ac94-5d3d33d3820d	Parenchyma: Positive	Parenchyma: Positive	PathAnnotationObject	Polygon	248.14	124.5	23.2128	27.4047	0.3884	10.9212	4.2576	0.9582	191.6198	77606	32.6562	250	71	179	200.1481	81060	35.3112	254	78	176	212.0148	85866	35.8722	255	85	170	60.768	35.4625	0.6072	13.0481	6.9674	0.9085	149.8236	61.8959	250	0	152.1	54.4273	254	21	173.1708	49.8253	255	52
D1_E1_ROI.tif	b8ae4eb3-b9eb-4efd-94dd-a5cc966229d8	Axial_parenchyma	Axial_parenchyma	PathAnnotationObject	Polygon	259.58	129.71	56.3328	33.5064	0.6305	13.4686	5.7832	0.9083	215.8468	211314	17.3348	250	117	133	230.3524	225515	17.5951	255	146	109	223.7324	219034	15.7867	255	154	101	115.0848	42.8972	0.7859	16.6556	9.4046	0.8298	179.9476	47.1862	250	17	182.2962	60.1125	255	27	185.6658	50.9749	255	25
D1_E1_ROI.tif	ccc9373a-d563-4c22-9cef-43603dc00bc6	Fibers: Positive	Fibers: Positive	PathAnnotationObject	Polygon	513.43	129.15	90.5472	36.0282	0.8766	13.2772	9.1886	0.7295	223.3699	352031	7.9633	249	177	72	234.5349	369627	9.3749	253	166	87	226.8477	357512	12.949	252	151	101	153.3312	47.0743	0.8695	16.4805	13.0573	0.6221	208.6853	29.1652	249	18	205.3916	44.3706	253	21	197.2596	45.0588	252	15
D1_E1_ROI.tif	1534a1ae-dc07-4c26-a358-e799592e72a5	Fibers: Positive	Fibers: Positive	PathAnnotationObject	Polygon	364.05	128.12	64.5696	34.7223	0.673	12.774	6.5983	0.8846	218.8505	245988	10.5745	251	151	100	224.0827	251869	16.4757	254	134	120	215.9048	242677	20.3378	255	136	119	133.2864	45.4059	0.8124	16.5367	10.1878	0.7947	194.1575	46.9599	253	0	187.5339	49.1711	254	33	189.8291	39.0985	255	68
D1_E1_ROI.tif	b5ad6a85-4c6a-4ee3-9496-f160fe9c173d	Axial_parenchyma	Axial_parenchyma	PathAnnotationObject	Polygon	447.05	125.87	14.7456	14.0802	0.9347	5.2368	3.5691	0.712	216.2412	55574	21.751	251	130	121	226.2607	58149	14.7946	249	175	74	213.8366	54956	12.1033	245	178	67	45.0432	25.1838	0.8925	8.8876	6.6188	0.6894	163.369	55.5848	251	23	154.374	67.0709	249	22	165.9517	51.1295	250	41
D1_E1_ROI.tif	2252a5df-b617-4d84-bef4-91a7002e1fa3	Parenchyma: Positive	Parenchyma: Positive	PathAnnotationObject	Polygon	429.6	130.09	58.0032	37.9755	0.5054	13.9731	6.6468	0.8295	169.0149	170029	52.6519	249	27	222	146.5656	147445	56.4123	251	5	246	164.7674	165756	46.7324	253	32	221	126.4896	46.2517	0.743	18.3935	9.7015	0.8321	144.553	57.1067	249	0	116.4993	56.9825	251	0	143.7544	51.3754	253	16
D1_E1_ROI.tif	e4f41e06-9b6f-4d3d-ab40-18ad972a71e6	Parenchyma: Positive	Parenchyma: Positive	PathAnnotationObject	Polygon	396.74	126.05	8.1216	10.9838	0.846	4.3794	2.2607	0.8535	213.4084	30304	18.9958	248	171	77	199.8944	28385	29.0355	238	122	116	195.4084	27748	32.1929	250	124	126	31.5072	21.1798	0.8826	7.8572	5.5062	0.6776	162.0272	55.5097	248	0	135.4229	59.2975	243	20	149.1488	55.1116	253	36
D1_E1_ROI.tif	3e8bb2c4-cc30-4523-b726-20344b50592a	Vessels: Positive	Vessels: Positive	PathAnnotationObject	Polygon	409.54	136.19	384.3072	74.9507	0.8597	25.726	19.8301	0.6537	219.7624	1466914	7.6418	251	168	83	232.0499	1548933	9.0007	255	147	108	216.9542	1448169	11.1825	255	117	138	518.976	86.061	0.8805	29.2466	23.5703	0.604	210.0406	29.8606	251	0	213.8235	38.8288	255	16	202.8973	30.7237	255	37
D1_E1_ROI.tif	cf2e8dbe-42d7-4beb-8e1a-869ef6792c2f	Parenchyma: Positive	Parenchyma: Positive	PathAnnotationObject	Polygon	490.78	129.78	41.7024	31.4055	0.5313	10.8941	6.7027	0.8899	170.2265	123244	14.3259	216	100	116	162.4254	117596	16.8309	204	61	143	181.3163	131273	16.3511	223	98	125	105.5808	40.7711	0.7982	14.6747	10.4216	0.7493	153.9597	26.7184	216	65	132.0359	40.8455	204	15	157.4123	37.8407	228	23
D1_E1_ROI.tif	7fa7812a-1795-4b6c-92ce-7aa065569a21	Ray_parenchyma	Ray_parenchyma	PathAnnotationObject	Polygon	292.55	134.34	90.144	53.604	0.3942	18.3453	8.7415	0.9163	171.3678	268362	27.9603	253	82	171	176.5722	276512	24.0619	234	76	158	191.0792	299230	23.864	249	106	143	191.3472	56.9255	0.742	22.4551	12.6641	0.8494	143.9326	52.5864	255	0	138.556	50.9234	234	0	168.6492	39.5465	251	33
D1_E1_ROI.tif	503e2968-fb2a-44c9-94f3-35b21d379f1e	Axial_parenchyma	Axial_parenchyma	PathAnnotationObject	Polygon	389.3	129.9	52.0128	30.6771	0.6945	10.061	7.4024	0.7496	219.9923	199533	14.2757	252	134	118	229.1345	207825	12.7714	254	169	85	216.9361	196761	12.5257	255	148	107	109.6704	40.6691	0.8332	13.6008	10.5547	0.6075	186.856	44.4391	252	38	179.5791	60.0021	254	18	181.7982	49.3776	255	29
D1_E1_ROI.tif	3fa73402-c4ed-489b-b45d-1e34796a18b2	Axial_parenchyma	Axial_parenchyma	PathAnnotationObject	Polygon	479.66	131.9	55.6992	33.6199	0.6192	13.8797	6.3223	0.8963	215.8442	209153	21.1154	247	52	195	232.0279	224835	13.8331	253	154	99	223.4087	216483	15.1572	253	136	117	110.0736	42.6699	0.7597	16.6782	9.9621	0.8029	177.8155	56.9098	247	0	184.2175	58.7963	253	42	189.8714	47.8186	253	26
D1_E1_ROI.tif	332a3509-fddb-4c49-a652-1d99e340766d	Fibers: Positive	Fibers: Positive	PathAnnotationObject	Polygon	202.78	132.66	51.0336	29.1467	0.7549	9.661	7.5319	0.7251	219.2217	193792	12.9013	254	163	91	235.259	207969	10.2955	255	189	66	226.6222	200334	14.4044	255	182	73	101.5488	38.2456	0.8724	13.3179	10.3465	0.5763	190.3056	43.6037	254	51	190.4324	60.5743	255	11	190.6633	52.3791	255	28
D1_E1_ROI.tif	266b2e27-fb5d-481e-8716-d545b5403102	Parenchyma: Positive	Parenchyma: Positive	PathAnnotationObject	Polygon	250.88	134.48	85.7664	46.4089	0.5004	16.7922	9.2421	0.8813	186.2339	277861	34.392	252	75	177	183.7145	274102	26.957	246	64	182	189.3123	282454	22.0098	253	102	151	168.4224	53.4615	0.7405	20.0608	12.4386	0.8176	156.0396	53.5911	252	0	151.2911	48.2337	246	3	173.4862	34.9695	253	33
D1_E1_ROI.tif	042fedb0-b3d9-413b-9fe9-6cc602566367	Parenchyma: Positive	Parenchyma: Positive	PathAnnotationObject	Polygon	525.1	132.48	37.9584	25.1173	0.7561	10.1221	4.7076	0.8971	230.0377	152515	12.0049	255	188	67	226.9713	150482	21.8715	253	144	109	205.549	136279	17.3645	248	141	107	90.2016	36.9136	0.8319	13.7455	8.0022	0.8293	200.5226	34.7324	255	46	163.7948	64.0192	253	22	164.7004	44.994	248	36
D1_E1_ROI.tif	ef00dbe3-aa47-4547-89d5-317dc949bccc	Fibers: Positive	Fibers: Positive	PathAnnotationObject	Polygon	501.18	134.45	89.1072	35.8143	0.873	13.1687	8.6667	0.7639	223.9781	347614	10.2922	253	167	86	236.2281	366626	10.5032	253	187	66	230.8969	358352	13.5776	253	178	75	159.3792	48.0341	0.868	17.4968	12.1749	0.6923	201.9094	39.7336	253	18	198.0755	52.1676	253	33	192.5076	50.7278	253	20
D1_E1_ROI.tif	05257b1c-9abd-4870-a140-5a92ffb448f7	Fibers: Positive	Fibers: Positive	PathAnnotationObject	Polygon	233.78	133.2	40.3776	25.7477	0.7654	9.9059	5.3676	0.8677	221.594	155559	11.8062	254	141	113	236.9302	166325	6.9135	254	199	55	226.7678	159191	11.4803	255	204	51	76.896	35.1319	0.7829	13.2462	8.6781	0.8078	195.006	42.2941	254	15	202.5556	51.4239	254	33	199.5579	45.6386	255	3
D1_E1_ROI.tif	d79c5e09-578a-432d-b8aa-a2a44944c77d	Fibers: Positive	Fibers: Positive	PathAnnotationObject	Polygon	423.22	134.68	32.0832	28.235	0.5057	12.4512	3.4815	0.9693	219.6348	123874	11.5857	250	154	96	226.7199	127870	17.414	254	133	121	225.5975	127237	22.097	255	113	142	74.4768	37.4879	0.666	15.3773	6.2499	0.9188	193.7006	41.1372	252	3	186.1034	47.3507	254	51	185.3974	45.2055	255	64
D1_E1_ROI.tif	91a91f0d-f4a6-4ef8-9565-901088f947f6	Fibers: Positive	Fibers: Positive	PathAnnotationObject	Polygon	374.7	132.12	19.6416	17.1774	0.8365	6.6063	4.2933	0.7518	217.9362	75188	18.2467	249	135	114	231.1797	79757	20.1802	255	136	119	226.9565	78300	18.4065	255	146	109	50.112	27.0352	0.8616	9.5246	7.0145	0.6245	188.7434	40.6603	249	69	186.8625	56.2617	255	33	186.8877	54.2841	255	35
D1_E1_ROI.tif	279a293c-cbe9-493b-b050-3d7d34d08a72	Fibers: Positive	Fibers: Positive	PathAnnotationObject	Polygon	222.51	133.26	22.4064	18.3896	0.8326	7.1315	3.9617	0.8305	212.4082	83264	19.7187	247	92	155	227.4541	89162	19.3078	254	121	133	229.0536	89789	16.6106	255	175	80	55.4688	28.8592	0.8369	10.315	7.1115	0.7082	184.501	35.5553	247	80	176.7866	52.9112	254	36	179.3124	53.6218	255	22
D1_E1_ROI.tif	50e5bfba-507f-4bac-8064-96817aac33d0	Fibers: Positive	Fibers: Positive	PathAnnotationObject	Polygon	240.35	134.36	25.2864	20.732	0.7393	8.1287	4.4939	0.8442	229.5756	103309	10.3116	255	201	54	241.4489	108652	10.545	255	195	60	235.94	106173	16.1265	255	156	99	57.2544	29.699	0.8157	11.0826	7.8129	0.7422	197.1735	55.6191	255	2	189.4223	64.6458	255	5	189.5677	56.176	255	8
D1_E1_ROI.tif	02fc9b6c-073c-4506-964f-4b5484ba852f	Fibers: Positive	Fibers: Positive	PathAnnotationObject	Polygon	358.56	138.67	65.6064	37.3903	0.5897	15.8078	6.3491	0.9186	217.538	249081	9.2322	241	172	69	222.4707	254729	15.6958	249	161	88	211.6629	242354	13.5889	253	148	105	152.9856	49.4032	0.7877	19.8871	10.159	0.8561	200.0233	36.7145	254	16	185.719	40.5853	249	44	180.0463	36.1239	253	86
D1_E1_ROI.tif	b7bdacf0-0675-4ca9-b5a1-99cfac27c7d3	Fibers: Positive	Fibers: Positive	PathAnnotationObject	Polygon	186.67	139.04	78.912	41.2869	0.5817	17.6126	6.407	0.9424	222.2371	305576	10.2551	254	129	125	235.8007	324226	12.1303	255	152	103	227.2611	312484	16.3697	255	90	165	153.1008	51.8977	0.7143	20.6358	9.9391	0.8957	204.4857	31.2676	254	52	197.3411	51.8305	255	15	189.4722	52.9165	255	1
D1_E1_ROI.tif	2637474d-3815-4ed5-a72c-63549e5e4f5d	Fibers: Positive	Fibers: Positive	PathAnnotationObject	Polygon	213.51	135.83	74.8224	32.4239	0.8944	11.2026	9.12	0.4777	214.3929	278282	12.7088	250	126	124	230.4569	299133	11.9242	255	186	69	228.8998	297112	16.6471	255	180	75	135.4176	43.8216	0.8862	15.3337	12.334	0.4644	190.6575	40.1759	252	48	190.6778	54.9154	255	12	191.4767	56.4283	255	9
D1_E1_ROI.tif	f80abfbe-bab7-4533-b94c-ae9a387b22f1	Parenchyma: Positive	Parenchyma: Positive	PathAnnotationObject	Polygon	522.14	138.68	29.4336	35.0534	0.301	13.5159	5.5001	0.9356	178.3119	91474	46.1889	254	34	220	206.7135	106044	28.5921	247	109	138	209.1813	107310	23.8092	245	82	163	84.6144	44.5193	0.5365	16.7252	8.533	0.8848	154.728	49.3404	254	9	135.6465	68.2742	247	9	152.7646	61.2487	248	26
D1_E1_ROI.tif	67b1a8de-a76d-4679-afc5-0068ed8b93cb	Fibers: Positive	Fibers: Positive	PathAnnotationObject	Polygon	270.4	136.87	78.3936	32.8634	0.9121	11.5687	9.1146	0.6086	211.9494	289311	13.772	253	145	108	220.4806	300956	20.4311	254	125	129	214.5985	292927	20.2465	255	143	112	130.2336	42.9056	0.889	15.1174	11.5768	0.6111	191.5236	36.7109	254	9	194.5837	46.1124	254	20	193.1467	42.65	255	15
D1_E1_ROI.tif	11c0dc24-648a-48ab-bd49-48fb547f83d7	Fibers: Positive	Fibers: Positive	PathAnnotationObject	Polygon	228.12	136.54	17.4528	17.9034	0.6842	7.2747	2.9818	0.9256	210.7662	64916	19.3296	252	145	107	223.2662	68766	21.0812	252	150	102	230.4935	70992	15.406	255	171	84	47.2896	28.1772	0.7485	10.9918	6.151	0.8654	178.9114	41.6209	252	61	165.6796	62.1084	255	13	178.7451	57.1293	255	31
D1_E1_ROI.tif	d6899257-27e4-443b-8a6d-55a269cd4beb	Axial_parenchyma	Axial_parenchyma	PathAnnotationObject	Polygon	438.14	138.01	58.1184	30.0841	0.807	11.5736	6.7619	0.8072	219.5427	221299	11.9817	246	147	99	230.3929	232236	12.5764	252	135	117	218.8522	220603	9.0417	248	164	84	115.9488	40.9401	0.8693	15.5424	10.1422	0.7082	181.1612	48.4839	246	12	174.4975	64.2034	252	25	179.443	48.5243	248	64
D1_E1_ROI.tif	208a04f3-ca60-4e39-b58f-3b58a2567f3e	Axial_parenchyma	Axial_parenchyma	PathAnnotationObject	Polygon	379.18	140.09	53.1072	30.7967	0.7036	12.8586	5.7664	0.9068	217.68	202007	16.6721	247	62	185	227.0431	210696	14.4251	254	153	101	215.2629	199764	16.8817	255	139	116	112.8384	42.7937	0.7743	17.1979	9.1796	0.8594	177.7599	53.1608	247	0	174.5356	63.622	254	5	179.7869	51.4594	255	28
D1_E1_ROI.tif	412f6060-7edb-4419-9ca1-4b2e22dc9db7	Axial_parenchyma	Axial_parenchyma	PathAnnotationObject	Polygon	369.62	141.11	62.9568	31.7692	0.7839	11.4115	7.1213	0.8018	217.9435	239302	14.5352	252	129	123	231.2004	253858	12.0404	254	184	70	222.9262	244773	12.6784	255	171	84	122.5152	42.4249	0.8554	14.941	10.6085	0.6625	183.6471	52.7892	252	10	185.5978	62.3707	254	5	190.0023	49.2572	255	24
D1_E1_ROI.tif	6029a4aa-6c62-488f-aca0-e8ed49c02d48	Fibers: Positive	Fibers: Positive	PathAnnotationObject	Polygon	388.55	141.28	65.0304	32.6691	0.7657	12.0329	7.0533	0.8113	221.8837	249841	10.5557	252	178	74	234.6154	264177	10.3845	255	169	86	227.0027	255605	16.4312	255	103	152	126.144	44.0189	0.8181	15.3714	10.1193	0.7429	199.2897	39.4931	253	22	194.7112	50.8448	255	25	193.0306	47.6338	255	40
D1_E1_ROI.tif	99e17c75-48f4-4ff5-8ccf-8a8e14cbf1d0	Fibers: Positive	Fibers: Positive	PathAnnotationObject	Polygon	508.23	138.57	12.1536	13.588	0.8272	4.9144	3.36	0.7354	225.5701	48272	17.5412	252	173	79	233.1589	49896	19.5809	253	181	72	232.972	49856	20.1746	253	170	83	34.4448	23.1069	0.8107	8.7978	5.4714	0.778	199.6965	39.3145	253	56	190.9718	47.1616	253	21	186.3864	49.8266	253	37
D1_E1_ROI.tif	7d6f9489-386e-4110-b0fc-b22059b5958e	Fibers: Positive	Fibers: Positive	PathAnnotationObject	Polygon	194.93	141.74	36.9216	25.3692	0.7209	9.6894	4.564	0.8959	221.5093	142209	12.4943	253	152	101	237.1417	152245	16.428	255	134	121	232.6122	149337	20.2871	255	109	146	84.7872	35.8478	0.8291	12.9397	7.8008	0.7839	206.817	28.8446	255	116	202.0231	43.8553	255	59	189.9166	50.4347	255	46
D1_E1_ROI.tif	42c7631f-90e9-4eca-a673-6f6f7ed8ce54	Misdetection: Positive	Misdetection: Positive	PathAnnotationObject	Polygon	487.76	142.02	54.0864	48.2368	0.2921	15.2601	9.3251	0.8469	187.8754	176415	40.953	250	38	212	200.3706	188148	33.1214	251	102	149	205.3419	192816	31.7378	250	101	149	140.4288	58.126	0.5223	18.6284	13.0349	0.7677	167.8031	49.2573	250	0	151.5178	51.8528	251	29	166.1633	47.3226	250	38
D1_E1_ROI.tif	afb0a051-ecf9-4ae3-8bd3-2e42fe6a13b0	Fibers: Positive	Fibers: Positive	PathAnnotationObject	Polygon	283.64	143.92	98.9568	38.3916	0.8437	14.869	8.2978	0.8205	221.6785	380622	10.0627	251	152	99	234.9249	403366	11.8203	255	128	127	227.2382	390168	16.3539	255	95	160	172.0512	49.9461	0.8667	18.1685	11.8448	0.742	206.251	31.7609	255	1	202.6644	45.6373	255	38	192.4017	48.7365	255	3
D1_E1_ROI.tif	aff3d1d0-4f84-43a1-8cd3-691f01dd46b8	Fibers: Positive	Fibers: Positive	PathAnnotationObject	Polygon	244.87	140.73	26.2656	19.0329	0.9111	6.9886	4.9051	0.693	226.4541	103716	16.4257	255	137	118	244.5611	112009	15.0976	255	143	112	240.286	110051	21.7962	255	115	140	60.8256	29.9239	0.8536	10.1695	8.0212	0.5706	190.3088	55.0975	255	0	177.2805	74.3339	255	3	177.4098	65.1346	255	34
D1_E1_ROI.tif	99829e74-38f2-4013-8a9b-f39180cf72f8	Fibers: Positive	Fibers: Positive	PathAnnotationObject	Polygon	261.47	144.82	71.5968	33.7031	0.7921	13.1836	7.732	0.8355	224.1509	279292	10.474	255	177	78	236.3427	294483	11.9035	255	158	97	226.3547	282038	15.8344	255	119	136	130.0032	44.1566	0.8379	16.0914	11.2615	0.7314	195.4005	53.4363	255	0	194.122	60.5142	255	13	190.4585	49.3913	255	53
D1_E1_ROI.tif	ab5aaa4f-77e9-4b85-bbfb-b45f34af1545	Ray_parenchyma	Ray_parenchyma	PathAnnotationObject	Polygon	543.37	147.94	53.856	42.3639	0.3771	18.7542	3.9913	0.9808	207.0353	193578	36.4528	255	41	214	223.1497	208645	24.0522	253	128	125	217.354	203226	23.8326	254	120	134	130.752	52.5971	0.5939	22.9293	7.4688	0.9503	169.7052	61.8041	255	0	160.2904	66.2644	253	0	173.7035	54.7137	254	31
D1_E1_ROI.tif	4e9686cc-0fd4-40e4-a708-ec3d19b8aa19	Misdetection: Positive	Misdetection: Positive	PathAnnotationObject	Polygon	513.69	143.81	61.8624	40.2974	0.4787	11.5192	8.88	0.7051	219.6104	236740	12.8276	249	134	115	230.2236	248181	15.6819	253	135	118	221.1391	238388	14.7124	253	166	87	115.6032	42.6721	0.7978	14.3677	11.6415	0.5987	194.411	41.4738	249	41	197.2311	50.5653	253	39	196	44.4273	253	36
D1_E1_ROI.tif	6936a9f2-2266-4fb0-8a18-1a436df74f5b	Fibers: Positive	Fibers: Positive	PathAnnotationObject	Polygon	221.86	140.45	6.6816	9.4567	0.9389	3.1167	2.797	0.4856	231.5882	27559	24.2537	255	167	88	203.958	24271	17.6882	247	154	93	170.0252	20233	29.2202	222	116	106	26.8416	19.3785	0.8982	6.7701	5.6307	0.5086	180.0597	48.4604	255	76	140.8593	60.6122	247	9	146.1492	48.3997	253	16
D1_E1_ROI.tif	c811c733-2c6e-4871-b491-9905feb4dfd8	Axial_parenchyma	Axial_parenchyma	PathAnnotationObject	Polygon	398.11	146.74	86.5728	38.3629	0.7392	14.932	8.0919	0.8288	224.0797	337240	10.0662	253	149	104	236.5814	356055	9.5372	255	174	81	226.7688	341287	13.0449	255	167	88	162.6048	50.2362	0.8097	19.0205	11.856	0.7614	204.2791	34.3249	253	44	198.5211	50.947	255	26	194.4237	42.8703	255	29
D1_E1_ROI.tif	c22f9b69-64c3-471a-b80f-a55e9c08e811	Parenchyma: Positive	Parenchyma: Positive	PathAnnotationObject	Polygon	427.08	142.68	14.688	18.883	0.5176	8.4819	2.4085	0.9659	182.8555	46811	41.627	237	21	216	201.8945	51685	38.8609	250	88	162	214.0586	54799	33.4034	255	98	157	45.504	27.7776	0.7411	10.6449	5.6415	0.8596	141.8463	61.0591	237	1	134.67	63.2936	250	25	160.6637	62.6512	255	22
D1_E1_ROI.tif	2a2e41dc-a3a8-4a69-8026-0a9b67bc6ddb	Fibers: Positive	Fibers: Positive	PathAnnotationObject	Polygon	203.83	144.01	51.8976	27.129	0.8861	9.7423	7.1722	0.5945	220.2862	199359	11.7453	255	154	101	235.7912	213391	13.5381	255	138	117	229.5094	207706	17.1984	255	118	137	110.1312	38.9778	0.9109	13.4086	11.0203	0.4168	203.0543	30.9286	255	72	199.7046	46.7102	255	41	188.5183	51.024	255	50
D1_E1_ROI.tif	863b2e63-562a-40f3-b6d8-921c459a20c5	Fibers: Positive	Fibers: Positive	PathAnnotationObject	Polygon	235.76	147.77	105.8688	39.7066	0.8438	14.7116	8.7709	0.7874	221.1298	407100	8.9378	255	157	98	236.1727	434794	9.5473	255	166	89	229.5774	422652	14.2505	255	156	99	178.0416	51.397	0.8469	18.5427	12.4113	0.7215	207.0637	29.571	255	77	204.9218	47.2701	255	29	196.1037	51.162	255	21
D1_E1_ROI.tif	0f5c17d9-2feb-4793-ad4f-eb7efa1a941f	Fibers: Positive	Fibers: Positive	PathAnnotationObject	Polygon	534.88	148.91	87.0336	39.2239	0.7109	14.7611	7.7565	0.8281	227.0483	343297	11.8253	255	178	77	236.9173	358219	14.0725	254	167	87	230.6481	348740	17.7385	254	137	117	153.792	48.845	0.81	18.3777	11.2398	0.7526	201.6619	53.0588	255	0	198.4858	58.9644	254	1	193.758	52.3295	254	9
D1_E1_ROI.tif	e9419b92-c8ba-4443-a87f-699baa363cb0	Fibers: Positive	Fibers: Positive	PathAnnotationObject	Polygon	226.13	147.13	37.5552	25.8098	0.7085	10.3756	4.9097	0.8756	218.147	142450	13.9286	254	151	103	232.7029	151955	20.1607	255	133	122	230.0934	150251	27.73	255	105	150	80.8128	35.2583	0.8169	13.1951	8.3805	0.7632	205.6479	29.0458	254	86	196.1166	51.2129	255	17	186.697	54.1489	255	33
D1_E1_ROI.tif	242f2c8c-5338-495e-b9e0-ef8dc325d710	Fibers: Positive	Fibers: Positive	PathAnnotationObject	Polygon	272.28	148.85	83.4048	34.5836	0.8763	11.6897	10.0441	0.5334	221.719	321936	9.1516	253	150	103	237.2631	344506	9.1033	255	197	58	232.4807	337562	13.0719	255	177	78	141.984	44.7201	0.8922	15.5836	12.9663	0.4708	209.3036	25.5272	255	70	209.2344	42.5184	255	26	199.2664	50.4754	255	9
D1_E1_ROI.tif	56e45ec3-be68-4833-b051-7bedd4c3f89d	Fibers: Positive	Fibers: Positive	PathAnnotationObject	Polygon	214.81	148.02	73.6704	31.9717	0.9057	11.6554	8.6712	0.6565	221.484	284164	9.7451	253	168	85	237.1777	304299	11.5109	255	150	105	228.7498	293486	17.6755	255	118	137	136.8	43.5375	0.9069	15.2882	12.0458	0.5906	207.3288	28.307	254	95	203.5547	45.9936	255	57	189.2464	54.0735	255	26
D1_E1_ROI.tif	f2961f1f-55ea-4e17-a65c-2d2d3e308089	Parenchyma: Positive	Parenchyma: Positive	PathAnnotationObject	Polygon	300.3	149.1	25.4016	28.2934	0.3988	12.3487	2.7653	0.9829	207.3159	91219	38.942	255	25	230	209.45	92158	38.452	255	59	196	206.2318	90742	39.2312	255	111	144	70.5024	37.2657	0.638	15.5369	5.9124	0.9342	166.7046	63.3031	255	0	157.1969	58.127	255	12	164.2205	45.9232	255	56
D1_E1_ROI.tif	dba3f715-abf2-426d-ae91-efe46eaad6f9	Fibers: Positive	Fibers: Positive	PathAnnotationObject	Polygon	501.37	145.93	29.7792	21.0652	0.8433	7.9296	4.6304	0.8281	228.4701	118576	14.9448	253	171	82	237.2197	123117	18.7403	254	174	80	234.0848	121490	23.7595	253	152	101	69.3504	32.1084	0.8453	11.4713	7.44	0.7021	205.0298	35.1095	253	62	195.2892	46.784	254	46	184.1011	52.8018	253	55
D1_E1_ROI.tif	c2e95a81-87aa-43bd-9ed6-655e97a8594b	Fibers: Positive	Fibers: Positive	PathAnnotationObject	Polygon	480.47	149.69	29.2608	24.6451	0.6054	10.7662	3.9172	0.9372	215.611	109746	11.7854	242	159	83	227.7249	115912	11.8687	249	180	69	220.9332	112455	13.0065	252	167	85	70.56	35.596	0.6998	14.9864	6.8999	0.9011	189.7583	35.6337	251	19	183.5793	45.2928	249	59	184.6485	39.1449	252	75
D1_E1_ROI.tif	bb6df6c0-82ec-47ec-9720-3c243e739b3a	Parenchyma: Positive	Parenchyma: Positive	PathAnnotationObject	Polygon	524.02	150.41	45.216	43.2682	0.3035	12.2375	7.2766	0.8266	192.0357	150556	51.7608	254	18	236	183.8712	144155	31.0623	250	62	188	183.9975	144254	36.7789	254	88	166	114.1632	43.6774	0.752	15.5281	10.9379	0.7501	165.939	59.3767	254	0	135.7234	53.0367	250	14	152.4786	50.0135	254	29
D1_E1_ROI.tif	db59d2f4-a3f0-4a33-bcdc-f9f5d15bb5ec	Parenchyma: Positive	Parenchyma: Positive	PathAnnotationObject	Polygon	430.72	147.97	19.1232	16.7658	0.8549	6.2977	3.7455	0.7925	226.0363	74818	31.049	253	77	176	204.4381	67669	46.1856	255	88	167	200.1752	66258	46.1033	254	84	170	50.112	26.8062	0.8764	10.3789	6.5472	0.773	164.1697	66.9736	253	27	117.5161	78.9451	255	9	128.5264	68.9076	254	16
D1_E1_ROI.tif	1b490260-148b-4f36-9dfe-81d2bfa881cc	Misdetection: Positive	Misdetection: Positive	PathAnnotationObject	Polygon	437.71	154.72	87.552	75.7909	0.1915	18.8039	10.2376	0.8156	209.5669	319380	20.3112	250	130	120	214.0059	326145	27.3423	255	104	151	211.3773	322139	28.4046	255	83	172	203.04	62.4934	0.6533	22.5989	13.5171	0.7957	176.2385	49.0942	250	9	172.9142	53.4196	255	21	181.6785	45.1849	255	38
D1_E1_ROI.tif	f6d3290d-5922-4ce9-9c38-043fd434ac58	Parenchyma: Positive	Parenchyma: Positive	PathAnnotationObject	Polygon	493.03	148.44	16.7616	17.3472	0.6999	7.0549	3.2434	0.8795	194.2458	58468	28.9892	245	116	129	181.8106	54725	28.3153	234	121	113	188.0764	56611	31.7269	240	102	138	59.4432	29.3922	0.8647	11.376	7.1232	0.7962	171.0705	45.3451	248	10	139.001	46.0883	242	43	152.9391	42.9221	242	42
D1_E1_ROI.tif	4f8280f8-e2a4-4d69-be96-533bd997c885	Fibers: Positive	Fibers: Positive	PathAnnotationObject	Polygon	421.43	148.69	15.84	16.7302	0.7112	6.8791	3.0579	0.9102	224.192	61877	16.0819	249	154	95	234.0652	64602	19.3083	255	166	89	222.8188	61498	28.088	255	115	140	42.9696	25.9482	0.802	10.206	6.1161	0.823	191.0971	49.0482	249	5	185.484	49.3251	255	29	179.5053	48.1104	255	26
D1_E1_ROI.tif	e1759989-1b24-4cf9-96bc-2f38d2e185fb	Fibers: Positive	Fibers: Positive	PathAnnotationObject	Polygon	245.32	150.12	35.4816	24.0328	0.772	9.1349	4.9018	0.854	222.6068	137571	16.8349	254	140	114	237.1149	146537	18.7089	255	144	111	235.3074	145420	21.1698	255	115	140	77.9904	34.5314	0.8219	12.1924	8.1519	0.7072	197.9602	44.8082	255	29	189.9558	58.9661	255	25	184.3935	57.5947	255	31
D1_E1_ROI.tif	649d162b-a0ed-4a37-aa52-7f51dc04fe92	Parenchyma: Positive	Parenchyma: Positive	PathAnnotationObject	Polygon	254.24	151.93	37.9008	33.7563	0.418	12.8009	5.6148	0.9206	157.8587	103871	22.7612	203	71	132	164.2629	108085	27.7497	212	104	108	190.0426	125048	21.4094	243	133	110	105.1776	42.3254	0.7378	16.3617	8.7157	0.8711	129.1391	39.36	203	0	130.7109	38.4704	212	16	172.4075	30.0681	243	45
D1_E1_ROI.tif	17fab739-04f4-4c4b-91e5-f07b590b2503	Parenchyma: Positive	Parenchyma: Positive	PathAnnotationObject	Polygon	294.03	150.96	26.208	26.8413	0.4571	9.596	5.5328	0.8499	164.4803	75003	24.6905	253	85	168	152.6228	69596	24.1711	218	63	155	175.7654	80149	23.4489	240	71	169	78.4512	35.2823	0.7919	12.5578	8.8752	0.7544	137.5642	33.0429	253	35	133.854	32.2384	218	35	173.5172	32.2169	255	52
D1_E1_ROI.tif	f95deac3-12fe-4628-8bb6-b29c296f2c91	Fibers: Positive	Fibers: Positive	PathAnnotationObject	Polygon	361.45	152.23	69.12	34.0695	0.7483	13.2851	7.5735	0.8442	218.9767	263648	10.3973	252	171	81	229.7973	276676	11.3029	254	162	92	219.4452	264212	13.0733	255	151	104	134.0352	44.1864	0.8627	15.929	11.2155	0.7397	204.5187	27.86	253	32	199.0133	41.6916	254	39	191.2994	40.5928	255	37
D1_E1_ROI.tif	1838f212-6307-4eb9-95e2-fae766ae123b	Fibers: Positive	Fibers: Positive	PathAnnotationObject	Polygon	382.64	149.1	17.1648	15.3691	0.9132	5.771	3.8467	0.7466	225.7705	68860	16.1372	253	165	88	232.259	70839	23.8915	255	159	96	227.1377	69277	31.7362	255	67	188	45.2736	25.6764	0.863	9.1939	6.758	0.5266	192.8217	41.186	253	16	177.7611	56.5022	255	40	169.5082	59.8486	255	31
D1_E1_ROI.tif	e6b7b4f1-a5fa-4115-9201-e78275fad77a	Parenchyma: Positive	Parenchyma: Positive	PathAnnotationObject	Polygon	426.63	153.06	15.8976	17.5071	0.6518	7.4599	2.7848	0.9275	200.9061	55651	39.4556	250	72	178	224.9206	62303	21.9685	254	144	110	224.7654	62260	21.1189	254	138	116	41.76	26.083	0.7714	9.8094	5.7323	0.8374	151.2479	63.4068	250	0	162.4055	61.6541	254	16	180.0767	54.4789	254	21
D1_E1_ROI.tif	3ccb3d18-5e71-4118-b133-aa07d7183a4c	Fibers: Positive	Fibers: Positive	PathAnnotationObject	Polygon	193.64	152.79	42.2208	25.3032	0.8287	9.0456	6.461	0.722	222.8872	164045	11.2536	253	152	101	238.7147	175694	13.4355	255	148	107	232.9361	171441	18.4336	255	116	139	93.024	37.0976	0.8494	13.1991	10.0707	0.5887	207.1698	30.4759	255	71	199.7062	48.5076	255	19	187.3778	53.6985	255	29
D1_E1_ROI.tif	c216c227-8ad8-4283-9962-ca0515e81bce	Fibers: Positive	Fibers: Positive	PathAnnotationObject	Polygon	370.54	154.18	34.2144	24.4727	0.7179	9.101	5.4424	0.8174	211.3144	126366	13.6052	246	158	88	225.7642	135007	14.9061	254	143	111	229.7408	137385	14.8971	255	135	120	86.2848	35.6953	0.851	12.7745	8.7271	0.7098	186.0414	38.84	254	27	182.5871	50.4977	254	16	190.3576	46.748	255	28
D1_E1_ROI.tif	7bfded95-f569-4965-8a36-550d7b63d0fb	Fibers: Positive	Fibers: Positive	PathAnnotationObject	Polygon	513.72	152.59	44.928	29.8072	0.6355	12.3101	4.7793	0.931	216.5083	169093	16.1857	243	133	110	239.8809	187347	11.5125	254	173	81	235.7708	184137	10.7081	253	173	80	93.312	39.6563	0.7456	16.1358	8.1418	0.8619	182.5059	45.9926	243	29	189.4301	62.185	254	22	193.6408	54.7583	253	29
D1_E1_ROI.tif	904445f6-11bc-4928-a831-0336fcd7861a	Fibers: Positive	Fibers: Positive	PathAnnotationObject	Polygon	182.58	157.39	86.3424	38.9158	0.7164	15.1788	8.6583	0.8242	221.4021	332546	8.7737	251	168	83	235.2956	353414	12.1931	254	143	111	226.269	339856	16.5589	254	83	171	163.4112	50.3326	0.8106	18.7504	12.3319	0.7608	208.4009	23.7598	253	88	202.7687	42.9663	254	36	191.616	46.3122	254	31
D1_E1_ROI.tif	6e54e7e0-be5d-45f8-acf7-cd6702f8f7ce	Fibers: Positive	Fibers: Positive	PathAnnotationObject	Polygon	390.66	155.45	51.7248	27.8298	0.8392	10.8809	6.323	0.8105	224.6722	202879	13.0889	252	143	109	238.8594	215690	14.8621	255	135	120	233.5293	210877	19.7126	255	116	139	103.8528	38.3115	0.8891	13.902	10.0523	0.6871	210.0626	31.1604	252	78	203.2765	48.5989	255	30	192.0133	52.1579	255	42
D1_E1_ROI.tif	2f70aa81-321e-49cb-8c20-5aea48880b1c	Axial_parenchyma	Axial_parenchyma	PathAnnotationObject	Polygon	500.33	153.74	43.4304	28.1075	0.6908	10.7921	5.3874	0.8964	221.7992	167902	11.8403	250	138	112	235.0159	177907	11.777	253	149	104	229.4267	173676	12.6164	251	134	117	94.4064	39.5345	0.759	14.6682	8.2893	0.8438	188.0293	48.7896	254	11	182.4613	64.3818	253	7	187.1408	52.8847	251	35
D1_E1_ROI.tif	1c45baf9-ed85-4205-9407-900b6ab48c01	Fibers: Positive	Fibers: Positive	PathAnnotationObject	Polygon	412.32	153.61	46.1376	28.0784	0.7354	11.2853	4.9314	0.9005	222.3387	178538	10.5028	252	178	74	238.5816	191581	12.1249	255	156	99	234.5442	188339	15.6377	255	147	108	95.7888	38.8065	0.7993	15.1035	7.88	0.843	205.4799	28.9853	252	95	198.4823	50.831	255	28	189.9064	55.2519	255	17
D1_E1_ROI.tif	75647ca4-2a1e-49ac-80ae-c710ba4dc688	Fibers: Positive	Fibers: Positive	PathAnnotationObject	Polygon	202.96	154.86	43.3152	25.1328	0.8617	9.1432	6.6498	0.6551	220.6906	166180	10.6136	253	182	71	235.9535	177673	14.5336	255	157	98	231.0651	173992	18.133	255	122	133	95.616	37.0086	0.8773	12.7737	10.349	0.5707	204.4558	29.5582	254	88	198.7535	45.5928	255	31	186.6723	51.7766	255	8
D1_E1_ROI.tif	b2a428aa-fd49-445f-809d-be1d90997f06	Fibers: Positive	Fibers: Positive	PathAnnotationObject	Polygon	222.56	153.12	9.216	11.4899	0.8772	4.2589	3.028	0.6731	223.8374	37157	20.1874	255	175	80	223.3072	37069	27.1174	255	152	103	218.1084	36206	31.2701	255	136	119	30.7008	20.8174	0.8902	7.4203	5.2043	0.652	206.2365	27.3535	255	128	190.1061	38.1803	255	90	179.8957	41.9626	255	71
D1_E1_ROI.tif	9d3d1e5d-26da-4d00-9a7f-3ed39a182ae3	Fibers: Positive	Fibers: Positive	PathAnnotationObject	Polygon	281.32	153.81	8.9856	12.4074	0.7335	4.9394	2.3339	0.8987	218.0621	35108	26.1143	255	128	127	229.2174	36904	24.9644	255	161	94	225.0435	36232	32.9024	255	128	127	33.5808	22.1033	0.8638	8.1802	5.379	0.6785	189.0273	41.0742	255	80	173.3788	51.203	255	46	167.6297	51.1539	255	33
D1_E1_ROI.tif	d7b17b43-4f69-457c-87cd-7cc4e7186060	Fibers: Positive	Fibers: Positive	PathAnnotationObject	Polygon	349.65	157.37	41.8176	30.038	0.5824	12.8697	3.9256	0.948	215.4341	156836	11.0683	249	157	92	229.7102	167229	12.8441	252	145	107	226.25	164710	20.1944	255	110	145	102.0672	41.7736	0.735	16.6696	7.6355	0.8915	203.0023	25.5835	254	92	190.0676	46.0499	252	26	183.8761	49.4417	255	45
D1_E1_ROI.tif	d85a07fd-0f48-4cb5-974b-961dd342ef35	Fibers: Positive	Fibers: Positive	PathAnnotationObject	Polygon	379.79	157.4	60.0768	30.1918	0.8282	10.7522	7.7955	0.6424	220.6076	231638	13.6407	253	153	100	234.1543	245862	17.4603	255	140	115	228.3038	239719	22.6025	255	123	132	116.1792	40.8404	0.8753	14.3637	11.2507	0.5679	200.3966	41.4066	254	0	197.3556	50.6061	255	24	190.867	51.0076	255	35
D1_E1_ROI.tif	b3091cd8-d621-4c1d-bc8f-06f72e7d376c	Parenchyma: Positive	Parenchyma: Positive	PathAnnotationObject	Polygon	487.12	158.53	55.008	31.5307	0.6953	10.8486	7.9953	0.6518	221.0042	211943	15.8941	252	99	153	217.3869	208474	28.4472	251	91	160	201.5704	193306	21.9099	248	108	140	111.744	40.316	0.8639	14.0708	10.988	0.5489	185.7838	51.3191	252	14	164.7185	65.7023	251	10	168.773	47.1747	251	33
D1_E1_ROI.tif	eacaedc9-56fd-4153-8510-c7d764bd90a7	Fibers: Positive	Fibers: Positive	PathAnnotationObject	Polygon	264.55	159.72	84.1536	35.9743	0.8171	13.2296	8.359	0.7732	216.067	316106	12.8274	247	127	120	231.7608	339066	11.1649	255	177	78	223.3083	326700	13.3219	255	177	78	144.9792	45.6309	0.875	16.7011	11.4045	0.6676	187.4183	43.8995	247	23	190.7811	61.3836	255	20	191.6713	52.2489	255	5
D1_E1_ROI.tif	a75b8d41-c1f0-4946-8073-bb943461b422	Fibers: Positive	Fibers: Positive	PathAnnotationObject	Polygon	289.23	159.79	75.1104	35.4982	0.749	11.7078	9.8967	0.6037	218.0054	284715	14.8052	255	155	100	230.3047	300778	19.7523	255	154	101	223.3675	291718	26.4308	255	114	141	143.424	46.6206	0.8292	15.558	13.6771	0.4578	202.8092	37.4866	255	47	194.412	53.9525	255	8	187.7062	51.2688	255	18
D1_E1_ROI.tif	cc5c15f4-2135-48ae-acca-01846d0a47d0	Fibers: Positive	Fibers: Positive	PathAnnotationObject	Polygon	228.43	156.72	14.5152	14.0049	0.93	4.5519	4.2917	0.2769	222.144	57091	14.9242	254	181	73	235.9183	60631	18.1594	255	168	87	236.2062	60705	22.1686	255	150	105	37.3248	22.9525	0.8903	7.8857	6.5186	0.469	204.3185	33.8371	255	74	191.8985	50.5926	255	37	183.9708	56.0468	255	44
D1_E1_ROI.tif	6eec3edd-90a8-4a34-817b-cdc0205a3e92	Fibers: Positive	Fibers: Positive	PathAnnotationObject	Polygon	422.17	158.73	25.5168	19.7763	0.8199	7.7022	4.2425	0.8356	226.7815	100691	10.5768	250	177	73	239.6734	106415	16.8599	255	157	98	233.732	103777	25.5632	255	120	135	60.8256	30.3062	0.8322	11.4671	7.5145	0.7848	205.7375	32.8928	251	69	194.9972	52.9109	255	18	184.0954	55.5756	255	36
D1_E1_ROI.tif	f9fb6c58-f76a-4896-b17c-e537e0dd7099	Parenchyma: Positive	Parenchyma: Positive	PathAnnotationObject	Polygon	300.14	157.02	5.0112	8.6002	0.8514	3.2653	1.9623	0.7957	136.9889	12329	22.9119	169	66	103	161.2889	14516	23.3071	224	118	106	198.3111	17848	24.8192	252	148	104	22.1184	17.3159	0.927	5.7387	5.0717	0.2399	121.8886	32.5644	170	0	123.7798	34.9024	224	22	169.0466	36.2863	254	63
D1_E1_ROI.tif	4ea2c915-edef-4bfa-9da4-6d6361b64039	Parenchyma: Positive	Parenchyma: Positive	PathAnnotationObject	Polygon	528.69	156.27	5.5872	9.4619	0.7842	3.5327	2.2332	0.7591	168.8	16880	39.1614	236	87	149	170.4	17040	31.4209	223	100	123	189.42	18942	31.3108	237	110	127	27.936	19.6116	0.9127	6.5031	5.6692	0.3872	141.7947	42.4551	239	18	107.883	51.5311	223	21	138.8337	53.4542	247	13
D1_E1_ROI.tif	e245f333-b4b6-4b78-a7df-9ae53fc921e8	Fibers: Positive	Fibers: Positive	PathAnnotationObject	Polygon	402.07	159.84	63.936	29.3871	0.9303	10.2111	8.5889	0.4611	224.0063	249095	10.7832	253	159	94	239.4442	266262	10.2801	255	170	85	232.5746	258623	14.8394	255	132	123	119.232	41.2138	0.8821	14.454	11.5792	0.4078	207.2337	32.5824	253	51	201.6279	52.6041	255	7	191.6492	54.741	255	1
D1_E1_ROI.tif	1efa545c-e61b-473c-94bd-a5b09dbf3db9	Axial_parenchyma	Axial_parenchyma	PathAnnotationObject	Polygon	216.26	158.44	56.0448	36.8768	0.5179	14.9329	5.04	0.9554	216.2678	209996	21.2036	255	59	196	232.4058	225666	16.5964	255	160	95	226.621	220049	17.7306	255	146	109	126.3168	47.5332	0.7025	18.6223	8.64	0.8955	182.9705	54.5991	255	0	180.2318	60.7453	255	17	184.7209	51.3804	255	36
D1_E1_ROI.tif	a7584c2a-b75a-4fde-9471-437ba76b8f62	Fibers: Positive	Fibers: Positive	PathAnnotationObject	Polygon	276.02	158.43	31.7952	22.0668	0.8205	8.3701	4.9635	0.7951	212.5252	118164	20.0727	253	114	139	239.5701	133201	13.8309	255	173	82	241.1655	134088	14.4114	255	171	84	72.6912	32.8627	0.8458	12.3453	7.7452	0.761	186.5553	42.2609	253	0	193.4882	50.5538	255	58	192.7709	55.4549	255	44
D1_E1_ROI.tif	8e064971-c619-4cd9-ba3b-4205b23e0983	Fibers: Positive	Fibers: Positive	PathAnnotationObject	Polygon	250.32	159.13	16.416	16.3149	0.775	6.6511	3.3481	0.8679	202.969	58861	38.4991	254	45	209	215.0448	62363	35.8549	255	108	147	224.9172	65226	30.329	255	125	130	48.8448	27.7178	0.7989	9.8467	6.9483	0.7694	156.4871	64.1469	254	0	152.6279	58.15	255	33	174.4237	49.7843	255	53
D1_E1_ROI.tif	324f8ca0-dd47-45e3-a8c5-96957185601e	Fibers: Positive	Fibers: Positive	PathAnnotationObject	Polygon	244.94	158.35	7.9488	10.4349	0.9173	3.4665	3.1135	0.4492	210.4648	29886	31.8923	251	93	158	216.0704	30682	32.1882	255	122	133	217.0916	30827	30.2202	255	140	115	29.7216	20.2744	0.9086	6.7376	6	0.1827	167.4509	60.061	255	0	162.3449	55.2302	255	27	172.9171	45.6368	255	38
D1_E1_ROI.tif	5236fa47-b774-4cb9-9c0c-d07bba3e6d95	Fibers: Positive	Fibers: Positive	PathAnnotationObject	Polygon	308.93	161.25	38.6496	28.7434	0.5879	11.9967	4.5163	0.9361	221.8508	148640	17.1281	255	144	111	235.2702	157631	18.3032	255	162	93	235.7507	157953	21.0453	255	130	125	92.3904	38.5629	0.7807	15.174	8.0209	0.8493	200.1536	44.0947	255	0	189.2954	54.3416	255	0	186.6119	53.46	255	49
D1_E1_ROI.tif	c63d36f0-e090-465e-aee7-4cc5d9668950	Axial_parenchyma	Axial_parenchyma	PathAnnotationObject	Polygon	515.56	159.86	30.4704	23.2858	0.7062	9.2823	4.9372	0.8886	224.2322	119740	14.0381	254	154	100	238.412	127312	12.4918	254	182	72	230.7378	123214	14.8931	253	150	103	71.6544	34.0099	0.7785	12.8975	8.1397	0.8237	180.9511	57.1407	254	0	182.7532	61.3803	254	21	188.8446	50.2427	253	55
D1_E1_ROI.tif	f5866f80-c161-4206-b0ae-41ff9fe34be2	Fibers: Positive	Fibers: Positive	PathAnnotationObject	Polygon	235.39	159.32	17.856	15.6251	0.9191	5.078	4.5255	0.3104	199.8058	61740	25.5515	252	87	165	219.0518	67687	26.901	253	154	99	222.7767	68838	24.4807	255	161	94	46.944	24.8933	0.952	8.3319	7.2408	0.4766	165.5797	46.2492	252	0	167.087	54.7496	253	21	181.9326	48.8828	255	19
D1_E1_ROI.tif	5bc6faf6-6a0a-41c1-8b7e-5505ab957d4b	Misdetection: Positive	Misdetection: Positive	PathAnnotationObject	Polygon	477.05	161.88	39.5136	29.4186	0.5737	10.3201	5.1413	0.8925	212.2882	145842	28.9493	247	59	188	226.7176	155755	25.3757	250	85	165	221.2038	151967	21.8507	252	122	130	89.0496	37.3817	0.8008	14.0164	8.5622	0.8097	191.3917	39.5956	247	46	182.2805	56.194	250	30	182.83	46.6699	252	72
D1_E1_ROI.tif	0e2db7ab-6b81-4abe-aed6-1dd3334dde0f	Vessels: Positive	Vessels: Positive	PathAnnotationObject	Polygon	502.54	170.32	426.4128	78.8742	0.8613	25.9487	22.2236	0.3426	220.0829	1629274	7.0833	251	168	83	232.2979	1719701	7.7404	253	168	85	218.5009	1617562	10.0234	253	141	112	559.4688	88.4464	0.8987	29.4898	25.91	0.3271	210.1687	30.633	255	9	216.7808	35.5269	253	17	206.3025	28.6411	253	61
D1_E1_ROI.tif	f0110937-626d-4853-b744-a88f3b868f74	Fibers: Positive	Fibers: Positive	PathAnnotationObject	Polygon	536.86	161.34	61.056	33.5587	0.6813	11.8357	7.6231	0.7694	224.0047	238341	18.0621	255	153	102	233.3759	248312	24.126	254	137	117	227.6645	242235	32.4606	254	121	133	118.4256	42.1089	0.8393	15.1905	10.3322	0.6774	203.0815	44.1121	255	0	197.4791	54.1541	254	26	190.8952	53.8577	254	46
D1_E1_ROI.tif	476dfcf8-a8b3-431f-a4ff-b8f7afd6cdf2	Parenchyma: Positive	Parenchyma: Positive	PathAnnotationObject	Polygon	428.15	162.17	26.0352	23.6555	0.5847	9.5052	4.0343	0.9265	204.739	93361	29.4778	246	80	166	224.1952	102233	23.5671	254	115	139	222.0658	101262	17.7575	253	138	115	63.4752	31.2148	0.8186	12.0089	6.6838	0.8323	158.3038	55.326	246	8	156.9177	67.9743	254	14	174.4873	56.2815	253	9
D1_E1_ROI.tif	e4d52de7-0046-4492-a7b8-b04cf49fcfc9	Fibers: Positive	Fibers: Positive	PathAnnotationObject	Polygon	413.84	160.88	31.7376	22.3571	0.7979	8.597	4.3961	0.8606	222.1772	122864	14.1684	250	152	98	241.8083	133720	12.8085	255	156	99	238.481	131880	16.5666	255	136	119	70.9056	33.0726	0.8146	12.1236	6.981	0.7962	205.9513	31.1456	252	69	201.5958	49.1779	255	21	188.3839	60.7252	255	37
D1_E1_ROI.tif	255f7e20-599e-4e24-9e3c-0e3612bd4688	Fibers: Positive	Fibers: Positive	PathAnnotationObject	Polygon	364.99	162.53	25.4592	19.1892	0.8688	7.214	4.5521	0.7887	211.8032	93617	21.3832	250	114	136	229.7896	101567	25.1942	255	122	133	232.1267	102600	23.4763	255	144	111	66.0096	30.5072	0.8913	10.8098	8.5163	0.5868	176.6562	47.2738	254	0	178.9861	53.1722	255	37	192.2089	46.797	255	37
D1_E1_ROI.tif	4fe1da7a-b386-4c88-8e41-d72e96e48e78	Fibers: Positive	Fibers: Positive	PathAnnotationObject	Polygon	193.44	162.95	39.9168	23.5121	0.9074	8.463	6.0491	0.6859	219.0432	152235	15.8148	243	105	138	234.5281	162997	9.4754	252	177	75	225.4187	156666	12.1168	251	167	84	79.8336	33.9082	0.8725	11.9636	8.9923	0.6124	191.9777	41.3798	245	22	189.4939	54.3129	252	38	188.1689	48.3619	251	34
D1_E1_ROI.tif	1ddfd2d8-be51-4c0e-bd23-ec97e6cc8757	Fibers: Positive	Fibers: Positive	PathAnnotationObject	Polygon	354.36	164.24	54.3168	31.6078	0.6832	12.1353	7.065	0.8286	219.3949	207767	9.8507	254	176	78	233.7888	221398	9.9467	254	190	64	226.6072	214597	12.7874	255	177	78	110.9376	41.7851	0.7984	15.7423	10.2995	0.7433	210.472	22.9633	254	97	206.1434	38.9938	254	42	195.6335	43.3136	255	32
D1_E1_ROI.tif	ab78b80f-d76e-44cf-844b-271c5a7a1fc9	Misdetection: Positive	Misdetection: Positive	PathAnnotationObject	Polygon	171.31	164.05	29.4336	26.0669	0.5443	8.8367	5.1625	0.8797	220.5039	112898	17.3459	250	156	94	222.123	113727	26.2765	252	115	137	218.2949	111767	31.4624	251	107	144	75.8592	33.9983	0.8247	11.8573	8.8429	0.6814	200.78	28.8876	250	100	182.6236	46.0725	252	50	176.5178	48.5609	251	47
D1_E1_ROI.tif	15e391d5-b33f-4ab4-a1fe-3881e1f1d2cb	Parenchyma: Positive	Parenchyma: Positive	PathAnnotationObject	Polygon	526.05	163.78	35.424	23.0664	0.8367	7.9435	6.4993	0.5089	226.2843	140070	21.971	255	120	135	225.7997	139770	27.3257	253	62	191	206.8756	128056	18.8499	249	96	153	82.656	33.6034	0.9199	11.4869	9.489	0.5139	173.1793	61.4786	255	2	156.9479	73.5945	253	13	164.6102	53.3207	249	6
D1_E1_ROI.tif	e85056ff-1c24-4097-af31-d10dc6670922	Misdetection: Positive	Misdetection: Positive	PathAnnotationObject	Polygon	237.96	165.82	59.8464	47.1082	0.3389	19.96	5.1029	0.9758	225.9166	235631	15.0754	255	158	97	235.2167	245331	21.323	255	129	126	230.5753	240490	28.7879	255	84	171	142.4448	56.6124	0.5585	23.5563	8.7164	0.9412	206.6209	33.8031	255	40	191.9992	51.4416	255	18	181.7323	55.4576	255	42
D1_E1_ROI.tif	9ad5d130-4c75-43ed-8ab2-6789ca371365	Fibers: Positive	Fibers: Positive	PathAnnotationObject	Polygon	386.96	162.08	6.4512	9.7122	0.8594	3.3637	2.65	0.6199	226.9826	26103	18.807	254	168	86	226.1739	26010	23.2844	255	177	78	220.1304	25315	27.6296	255	165	90	22.5216	17.9011	0.8832	6.2593	4.6287	0.5217	200.8883	35.8268	254	66	179.0127	50.8715	255	18	176.8579	48.1114	255	18
D1_E1_ROI.tif	54e7d1f1-a070-45fc-b65f-712c966d338e	Misdetection: Positive	Misdetection: Positive	PathAnnotationObject	Polygon	201.02	166.56	47.3472	37.1342	0.4315	14.1293	5.6344	0.9536	215.2174	178200	18.6367	253	89	164	220.3575	182456	26.1816	253	100	153	215.651	178559	29.5179	253	75	178	115.776	47.0363	0.6576	18.0039	8.9776	0.9091	190.7953	43.5239	253	0	178.7342	52.1495	253	12	177.2216	49.6702	253	31
D1_E1_ROI.tif	a728a809-4f9c-4e1e-abd2-1cea7fa77541	Ray_parenchyma	Ray_parenchyma	PathAnnotationObject	Polygon	301.91	166.78	63.8784	34.7168	0.666	12.9113	7.2387	0.851	165.8796	184624	32.416	255	5	250	169.1536	188268	29.4853	250	44	206	187.0296	208164	29.2313	253	67	186	127.3536	44.3735	0.8128	16.9014	10.6775	0.7859	137.1128	48.1002	255	0	132.255	50.7731	250	5	165.0772	40.3762	253	40
D1_E1_ROI.tif	52468cef-c2a2-41d6-b0fc-b15ea67a5caf	Ray_parenchyma	Ray_parenchyma	PathAnnotationObject	Polygon	546.03	163.96	15.4368	14.2503	0.9552	5.2621	3.8053	0.7008	234.6381	62883	17.3682	255	159	96	188.0709	50403	20.589	225	132	93	170.8246	45781	17.0852	227	122	105	49.3632	26.1628	0.9062	9.6063	7.2756	0.6763	154.3477	74.0717	255	4	112.4994	65.9322	225	0	131.1097	42.2167	227	26
D1_E1_ROI.tif	b7baefab-e4ad-4910-b821-5754f67f87da	Parenchyma: Positive	Parenchyma: Positive	PathAnnotationObject	Polygon	257.04	165.13	19.1808	18.5508	0.7004	7.2805	3.5121	0.9043	126.8125	42609	30.8435	200	52	148	149.503	50233	15.1451	185	87	98	189.7173	63745	22.0764	254	118	136	57.7152	29.5962	0.828	10.8039	6.5171	0.7851	115.9861	31.8753	241	42	121.3082	30.4453	193	28	165.9264	35.4794	255	21
D1_E1_ROI.tif	84d3428b-1518-4b6e-8961-2c558e588676	Fibers: Positive	Fibers: Positive	PathAnnotationObject	Polygon	374.11	166.24	33.5232	22.011	0.8695	8.1554	5.6714	0.686	217.0836	127211	11.2392	246	171	75	232.1792	136057	13.9978	253	172	81	225.6792	132248	12.3099	255	189	66	86.0544	34.474	0.9099	12.3989	9.4532	0.6026	187.5761	37.0925	253	41	188.1282	47.5751	254	55	192.0374	44.089	255	45
D1_E1_ROI.tif	1bfed084-8871-4a1f-a0d9-9d0c1b7d700e	Fibers: Positive	Fibers: Positive	PathAnnotationObject	Polygon	392.87	165.95	38.0736	22.852	0.9162	8.1947	5.9616	0.6778	215.65	142329	17.6272	252	126	126	240.4424	158692	9.2864	255	181	74	236.9242	156370	13.0356	255	154	101	76.3776	33.6502	0.8476	11.8349	8.7026	0.6593	184.7383	45.4819	252	14	191.4534	58.4122	255	43	191.6752	58.9163	255	29
D1_E1_ROI.tif	c06c0962-57b1-415a-896c-4e6de6c8a257	Fibers: Positive	Fibers: Positive	PathAnnotationObject	Polygon	276.65	165.56	41.9904	26.9834	0.7247	10.5558	4.6583	0.9081	214.7883	157225	17.4238	255	124	131	240.6448	176152	12.4297	255	171	84	238.6981	174727	13.6952	255	155	100	89.1648	37.6837	0.789	14.1778	8.0089	0.837	186.3915	45.0367	255	8	187.2975	63.5414	255	22	186.5287	61.2423	255	12
D1_E1_ROI.tif	9dde4186-5018-4b91-a751-3d462af5cd6f	Fibers: Positive	Fibers: Positive	PathAnnotationObject	Polygon	323.61	165.36	41.9904	33.6775	0.4652	14.48	4.0845	0.9722	216.498	159126	24.977	255	48	207	232.0204	170535	21.9198	255	135	120	226.6871	166615	29.5894	255	92	163	104.1408	45.2291	0.6397	17.7199	7.889	0.9197	196.4478	39.9965	255	8	186.2402	53.398	255	18	181.5152	55.1802	255	26
D1_E1_ROI.tif	2f827cec-40bd-4738-a500-c13c0260b9b6	Fibers: Positive	Fibers: Positive	PathAnnotationObject	Polygon	339.39	166.13	43.0848	28.6531	0.6595	11.5945	5.7282	0.8848	214.7483	161276	17.8105	254	148	106	230.1451	172839	20.4761	255	138	117	226.4887	170093	26.1471	255	95	160	96.2496	38.7919	0.8038	14.781	9.4923	0.7896	202.4439	34.7702	255	75	193.71	51.0317	255	22	188.2291	52.7115	255	38
D1_E1_ROI.tif	b052d847-e27f-4076-81dd-252c34c504b6	Fibers: Positive	Fibers: Positive	PathAnnotationObject	Polygon	440.63	168.77	58.0608	29.4532	0.8411	10.2498	7.6136	0.6638	222.6117	225283	9.9997	250	174	76	234.3123	237124	16.6327	255	156	99	229.9674	232727	23.0592	255	113	142	107.3664	39.9193	0.8467	13.4669	11.2281	0.5358	208.7389	26.5728	252	63	202.4549	44.1667	255	41	191.3273	51.7383	255	16
D1_E1_ROI.tif	868cdd3f-dc6d-418e-a21d-7dad291beb4a	Vessels: Positive	Vessels: Positive	PathAnnotationObject	Polygon	218.15	178.63	780.6528	100.9172	0.9632	34.2214	29.8764	0.4524	221.0986	2996549	6.4325	254	179	75	232.7851	3154937	5.6863	254	182	72	217.3978	2946392	7.6171	251	153	98	972.1728	114.2854	0.9353	38.4999	33.9117	0.4363	215.2353	17.6793	254	99	218.2197	32.6654	254	64	203.9365	31.1693	251	39
D1_E1_ROI.tif	da95700f-973d-43f4-abf2-4aa02085bd74	Parenchyma: Positive	Parenchyma: Positive	PathAnnotationObject	Polygon	484.55	166.1	17.7408	17.313	0.7438	6.4936	3.8076	0.8559	210.7404	65751	22.4717	252	148	104	220.4006	68765	19.6122	249	160	89	213.8205	66712	14.9898	244	170	74	48.5568	27.8149	0.7887	10.3828	6.6598	0.7671	185.327	34.4696	252	68	172.1936	50.951	249	30	177.6482	41.1267	244	58
D1_E1_ROI.tif	b365b9cc-4171-4ff0-a548-9962621f9f46	Fibers: Positive	Fibers: Positive	PathAnnotationObject	Polygon	182.49	168.88	74.7648	33.5705	0.8337	12.0469	8.0327	0.7573	202.8982	263159	18.3873	239	127	112	219.7062	284959	20.5836	253	151	102	224.8635	291648	14.8732	252	168	84	137.4336	44.4739	0.8732	15.6145	11.3484	0.6614	177.5529	38.4826	249	71	180.0025	52.2836	253	49	186.5622	51.5685	252	53
D1_E1_ROI.tif	802d18a3-73dc-4659-a669-93924f09d9dc	Misdetection: Positive	Misdetection: Positive	PathAnnotationObject	Polygon	250.59	170.61	38.9376	32.1349	0.4738	12.6026	4.4518	0.9547	205.7304	138868	29.1904	254	71	183	215.6904	145591	30.839	255	65	190	213.9585	144422	30.5618	255	69	186	91.872	40.391	0.7077	15.0397	8.3892	0.8738	170.6358	48.7266	254	0	162.8548	58.68	255	31	170.8029	53.693	255	33
D1_E1_ROI.tif	84a78b95-b60b-4f80-8330-7df90c2e5e36	Misdetection: Positive	Misdetection: Positive	PathAnnotationObject	Polygon	467.81	171.76	50.5728	41.7549	0.3645	16.7428	5.0199	0.9727	221.5641	195198	12.648	247	166	81	221.118	194805	20.4497	254	156	98	213.3178	187933	26.9785	254	124	130	121.0752	50.3423	0.6003	20.4754	8.6209	0.9276	198.6736	31.9732	247	92	176.4553	51.6972	254	39	170.0552	49.4824	254	53
D1_E1_ROI.tif	aa4c0515-2495-449a-a714-e3dceae4e18f	Fibers: Positive	Fibers: Positive	PathAnnotationObject	Polygon	383.01	169.61	47.6352	25.7101	0.9056	8.8097	7.2	0.5667	215.0532	177849	23.4862	253	78	175	240.1137	198574	10.8523	255	174	81	238.3204	197091	12.322	255	182	73	97.5744	37.6255	0.8661	12.5354	10.9727	0.3012	179.2364	53.1501	253	29	181.2641	68.0078	255	14	183.2895	65.5583	255	20
D1_E1_ROI.tif	91089747-f999-4a73-aed1-2eafc87f28b0	Fibers: Positive	Fibers: Positive	PathAnnotationObject	Polygon	448.74	167.92	14.6304	17.1911	0.6221	7.484	2.9247	0.9322	223.4264	57644	17.3686	252	173	79	223.8992	57766	24.6511	255	164	91	223.7868	57737	28.0964	255	149	106	47.3472	28.1479	0.751	11.6608	6.1094	0.8658	199.8816	30.1675	253	115	178.3696	44.5435	255	48	173.5954	46.5325	255	46
D1_E1_ROI.tif	413ea06d-eda7-4439-9c20-799fd1d9b522	Fibers: Positive	Fibers: Positive	PathAnnotationObject	Polygon	415.32	169.62	64.1088	31.7271	0.8003	11.6582	8.0632	0.6256	220.9498	246580	13.5413	246	134	112	237.2751	264799	13.3444	255	153	102	231.3351	258170	16.1169	255	139	116	120.6144	43.1321	0.8147	15.2253	11.759	0.4113	187.8069	50.4595	247	9	188.175	63.2746	255	22	190.0768	56.2735	255	32
D1_E1_ROI.tif	98e2bb17-7e8a-4924-aca2-87378bcd6f29	Fibers: Positive	Fibers: Positive	PathAnnotationObject	Polygon	518.33	170.52	32.6016	25.1422	0.6481	10.5797	3.8334	0.9443	225.321	127757	10.9926	254	184	70	238.3033	135118	11.7754	254	173	81	230.1058	130470	16.7595	253	142	111	75.3408	34.9408	0.7755	13.8877	7.2302	0.8701	196.6616	36.299	254	75	186.6738	53.0495	254	35	180.6006	53.0783	253	28
D1_E1_ROI.tif	7afe0768-b236-4a8d-985b-b57b94e6c761	Parenchyma: Positive	Parenchyma: Positive	PathAnnotationObject	Polygon	430.95	170.81	41.2416	28.8882	0.621	10.7238	6.7802	0.7614	218.6025	156738	19.625	247	115	132	223.8549	160504	19.4357	246	127	119	209.8466	150460	14.7472	238	123	115	91.1232	38.0246	0.792	14.2561	9.231	0.7684	176.0775	52.3185	247	32	163.8105	67.448	246	19	173.1159	50.1296	242	27
D1_E1_ROI.tif	5602cf01-f899-4367-b754-e6cf727d66bc	Fibers: Positive	Fibers: Positive	PathAnnotationObject	Polygon	403.99	170.19	50.0544	25.8895	0.9384	8.8486	7.3864	0.4335	216.931	188730	20.549	252	88	164	235.4103	204807	13.1499	255	162	93	230.0345	200130	13.8541	255	189	66	100.2816	37.5561	0.8934	12.9843	10.1433	0.4356	177.9879	54.3426	252	35	177.876	68.0289	255	13	183.9099	60.5292	255	27
D1_E1_ROI.tif	218e0900-b341-48d8-90af-e8bd43047e10	Fibers: Positive	Fibers: Positive	PathAnnotationObject	Polygon	554.31	169.47	49.0176	29.1393	0.7254	10.8465	5.5552	0.8765	226.4754	192957	15.543	255	142	113	238.2207	202964	18.6671	254	154	100	236.6972	201666	25.738	255	109	146	104.0832	40.0186	0.8167	14.725	9.0341	0.7942	201.011	42.5663	255	34	191.1801	59.3573	254	3	188.4028	59.0537	255	6
D1_E1_ROI.tif	b06c6058-ac9c-4583-aed6-eed89187b5fa	Fibers: Positive	Fibers: Positive	PathAnnotationObject	Polygon	291.94	169.99	48.384	28.6313	0.7417	11.4874	5.6819	0.8531	207.8407	174794	25.1986	254	85	169	237.8347	200019	16.6782	255	109	146	239.2652	201222	14.0904	255	139	116	101.4336	39.8592	0.8023	15.5442	8.9607	0.7729	185.4524	43.0005	254	54	192.0822	55.6602	255	15	194.377	55.314	255	37
D1_E1_ROI.tif	7f36d78b-70f4-495e-80f2-00b90e7af84a	Fibers: Positive	Fibers: Positive	PathAnnotationObject	Polygon	536.85	171.83	68.544	36.5048	0.6464	12.9018	8.2387	0.734	225.2075	269123	17.1757	255	148	107	233.451	278974	21.8804	254	128	126	227.7682	272183	28.5606	254	101	153	137.7792	46.8908	0.7874	16.7667	11.7096	0.6561	200.937	46.8684	255	1	192.7148	57.3053	254	25	187.823	55.2753	254	37
D1_E1_ROI.tif	6f758aa7-7096-464d-9033-ad8a9e0e8950	Fibers: Positive	Fibers: Positive	PathAnnotationObject	Polygon	423.29	168.87	8.4672	11.1234	0.86	3.9476	2.8737	0.6684	200.6536	30700	23.6171	235	127	108	212.8758	32570	29.5587	254	139	115	212.6993	32543	32.5285	255	124	131	27.2448	19.7606	0.8768	7.3405	5.1056	0.6913	161.313	49.9559	243	19	150.5273	58.2788	254	45	168.6786	46.4158	255	45
D1_E1_ROI.tif	2a478863-8e4f-4621-994e-ef4fc10d17a2	Fibers: Positive	Fibers: Positive	PathAnnotationObject	Polygon	311.75	169.83	20.7936	16.9478	0.9097	5.8395	4.853	0.5628	207.7036	74981	19.0715	251	146	105	218.759	78972	18.2131	253	160	93	224.3767	81000	20.3468	255	129	126	52.8768	27.2832	0.8927	9.6218	7.3092	0.608	189.2061	33.4569	255	87	181.1952	45.4817	253	19	185.7983	46.4408	255	56
D1_E1_ROI.tif	7d72d136-a6f2-4ad6-8bb3-241050016ee2	Fibers: Positive	Fibers: Positive	PathAnnotationObject	Polygon	266.15	172.55	63.5328	30.1943	0.8757	10.2253	7.8302	0.6371	219.5893	242207	14.8212	253	94	159	238.3445	262894	10.8895	255	181	74	230.8821	254663	14.348	255	180	75	118.3104	41.3183	0.8709	14.1484	11.5874	0.4467	192.0641	48.3078	253	1	193.0675	61.2843	255	11	192.0248	54.8744	255	24
D1_E1_ROI.tif	940ba394-ecd6-499c-a056-928a764066d5	Fibers: Positive	Fibers: Positive	PathAnnotationObject	Polygon	283.57	170.65	7.5456	10.9867	0.7855	4.3868	2.2596	0.8526	205.5693	28163	13.8907	249	162	87	215.0146	29457	24.4579	254	158	96	227.6788	31192	23.1428	255	178	77	30.7008	21.7567	0.815	8.4576	4.7462	0.8099	170.825	42.0456	255	63	150.4022	54.7755	254	13	164.1937	51.2732	255	25
D1_E1_ROI.tif	675e15d4-249f-4ef8-b179-fe6b6a23fc11	Fibers: Positive	Fibers: Positive	PathAnnotationObject	Polygon	166.98	170.39	6.5664	10.8422	0.7019	4.5201	2.032	0.8905	224.75	26970	31.4945	251	110	141	197.35	23682	37.9045	248	100	148	181.125	21735	36.4444	228	83	145	26.208	20.0206	0.8217	7.1206	4.9588	0.701	192.1921	44.1449	251	72	161.4891	50.3494	248	15	155.9629	42.677	243	28
D1_E1_ROI.tif	42cf5818-1a80-45bb-acad-149761cfec06	Fibers: Positive	Fibers: Positive	PathAnnotationObject	Polygon	192.51	170.12	5.8752	8.6974	0.976	2.8647	2.674	0.2617	209.3558	21773	28.178	247	128	119	202.9038	21102	44.046	252	106	146	201.7981	20987	44.2768	250	105	145	24.7104	18.9074	0.8686	6.4116	5.4075	0.5045	185.1042	39.1856	252	92	145.3495	59.3046	252	23	150.8611	52.9078	250	56
D1_E1_ROI.tif	58fe0958-0ba7-4dd6-8599-20a0554e39fb	Fibers: Positive	Fibers: Positive	PathAnnotationObject	Polygon	363.68	172.39	67.104	30.6972	0.8949	11.0445	7.5811	0.6889	211.9271	247107	19.8166	250	79	171	237.4168	276828	11.552	255	168	87	232.8945	271555	13.6115	255	158	97	128.5632	42.6583	0.8878	14.4944	11.0393	0.6129	185.3196	41.1532	250	25	190.6974	56.6118	255	23	191.2193	51.757	255	37
D1_E1_ROI.tif	4a41a16d-71bd-408b-bb4f-5bff7fe06551	Fibers: Positive	Fibers: Positive	PathAnnotationObject	Polygon	474.61	172.74	33.408	21.7978	0.8836	8.4927	5.6569	0.7576	224.446	130852	9.0425	252	183	69	239.7359	139766	8.812	254	204	50	235.7221	137426	12.495	253	175	78	67.7952	31.3066	0.8692	11.7522	8.3464	0.6768	210.6058	23.1277	252	105	205.0348	40.9867	254	75	191.5319	51.1854	253	45
D1_E1_ROI.tif	331a2d84-f582-429f-ba7c-0e5ea7901ba6	Fibers: Positive	Fibers: Positive	PathAnnotationObject	Polygon	324.35	171.61	30.1824	22.4643	0.7516	9.1216	4.0134	0.9031	207.0076	109093	29.2194	253	59	194	240.0664	126515	13.1096	255	166	89	242.4971	127796	11.8392	255	164	91	72.3456	33.557	0.8073	12.8966	6.6892	0.8531	167.9857	53.3322	255	4	177.5754	64.5458	255	31	184.9055	64.3772	255	22
D1_E1_ROI.tif	ba00442f-5f77-4d1d-9ae3-f867994583b8	Fibers: Positive	Fibers: Positive	PathAnnotationObject	Polygon	349.62	173.46	62.6688	33.8394	0.6877	12.1574	7.2305	0.8514	217.3569	236267	13.6903	254	143	111	229.8638	249862	13.9775	255	179	76	223.6256	243081	15.7233	255	175	80	127.0656	44.9818	0.7892	16.0501	10.5137	0.7753	190.8963	42.8225	255	9	188.1757	56.7069	255	12	189.4742	50.2834	255	26
D1_E1_ROI.tif	8d88d4dc-1a47-45a8-baa6-b9cd3d7dd85f	Misdetection: Positive	Misdetection: Positive	PathAnnotationObject	Polygon	483.74	174.51	43.8336	42.0557	0.3114	11.8355	7.9083	0.7896	216.834	165878	25.1689	252	98	154	216.0928	165311	25.8298	251	117	134	206.2131	157753	26.1628	249	117	132	114.4512	42.5133	0.7958	15.0916	11.394	0.6841	189.5993	39.3154	252	31	158.1589	58.9134	251	21	159.7883	51.701	249	34
D1_E1_ROI.tif	79b8ce31-b193-4853-8799-3304842d6598	Ray_parenchyma	Ray_parenchyma	PathAnnotationObject	Polygon	524.95	175.25	55.6416	34.6418	0.5827	11.7293	7.5583	0.7397	220.0258	212765	26.2457	255	11	244	223.0279	215668	23.8676	254	92	162	208.4354	201557	17.9825	253	107	146	119.6928	43.1602	0.8074	15.5323	11.0822	0.6811	182.4267	56.3434	255	0	166.012	66.1318	254	3	172.4873	45.8047	253	39
D1_E1_ROI.tif	042bbf34-5f0b-4e10-97a7-49d2b957ba4e	Misdetection: Positive	Misdetection: Positive	PathAnnotationObject	Polygon	173.23	176.1	26.7264	27.5075	0.4439	11.4652	3.7293	0.9698	207.9488	97528	27.36	250	115	135	206.6994	96942	37.4446	251	79	172	204.4798	95901	41.4033	250	76	174	77.0112	36.6044	0.7223	14.1495	7.6254	0.8866	189.7444	32.2118	250	90	166.2975	46.6043	251	31	162.0329	46.0528	250	50
D1_E1_ROI.tif	73c02060-27b8-48cc-bc38-85ac41f5b4de	Fibers: Positive	Fibers: Positive	PathAnnotationObject	Polygon	276.97	173.86	34.0992	24.6648	0.7044	8.1525	5.9107	0.7219	207.3664	123383	23.7346	243	93	150	221.0824	131544	22.5184	255	159	96	220.5109	131204	19.8094	255	166	89	81.216	35.368	0.8159	12.1149	8.7234	0.6418	169.4047	53.8788	255	0	172.3083	57.759	255	29	184.6471	51.4917	255	46
D1_E1_ROI.tif	676eab97-559e-40f2-8da4-ce6e41255658	Fibers: Positive	Fibers: Positive	PathAnnotationObject	Polygon	394.43	172.5	17.1648	16.3254	0.8093	6.4772	3.5773	0.8389	203.2706	61591	36.8509	250	27	223	235.0132	71209	20.5026	255	152	103	237.9802	72108	14.8212	255	161	94	49.3632	27.3086	0.8318	10.4475	6.045	0.8041	156.1294	61.1602	250	7	162.8159	69.0061	255	7	178.3497	59.3874	255	45
D1_E1_ROI.tif	7c2de68b-cc75-4fa7-983d-dba75e7c1f6a	Axial_parenchyma	Axial_parenchyma	PathAnnotationObject	Polygon	240.91	175.27	52.1856	30.4257	0.7084	12.0933	6.677	0.8434	220.9119	200588	12.8559	254	111	143	235.7952	214102	8.8044	255	201	54	226.9978	206114	11.0195	255	184	71	104.3712	40.3835	0.8042	15.5507	9.9996	0.7762	189.0413	52.263	254	4	193.6441	56.4669	255	29	193.659	49.41	255	32
D1_E1_ROI.tif	ce4bf996-241a-4a3d-abdc-9b3e71c1a6a0	Fibers: Positive	Fibers: Positive	PathAnnotationObject	Polygon	336.26	173.29	34.56	24.3767	0.7309	9.4165	4.5288	0.9036	214.2487	128335	21.4723	254	138	116	238.2454	142709	12.4004	255	170	85	236.4675	141644	15.7074	255	143	112	77.5296	35.2909	0.7823	12.8888	7.2738	0.8178	193.4139	40.8014	254	49	190.9243	58.1676	255	25	185.2196	60.2423	255	19
D1_E1_ROI.tif	164c6204-d616-4cd9-a095-0d3d71032c56	Ray_parenchyma	Ray_parenchyma	PathAnnotationObject	Polygon	257.77	178.78	62.6688	34.0266	0.6802	13.6935	5.9975	0.9073	171.0703	187322	18.9609	201	84	117	184.9845	202558	16.2084	224	136	88	197.7114	216494	12.9703	240	160	80	129.888	45.4936	0.7886	17.7909	9.8106	0.8602	148.5713	33.7362	202	43	151.0496	44.1119	224	29	179.2347	31.2838	246	66
D1_E1_ROI.tif	6a1c5e17-b340-4522-9afc-37471b10c575	Ray_parenchyma	Ray_parenchyma	PathAnnotationObject	Polygon	545.18	174.75	15.84	14.9245	0.8936	5.5959	3.7601	0.715	192.8714	54004	57.3109	255	23	232	221.5536	62035	24.3679	254	149	105	219.0928	61346	17.8612	249	139	110	47.5776	26.1616	0.8735	9.8458	6.1855	0.7797	137.5349	64.0385	255	11	138.3048	71.3886	254	0	169.5145	50.2986	251	42
D1_E1_ROI.tif	419ed37d-7809-4a06-a0ff-21925ebfca26	Fibers: Positive	Fibers: Positive	PathAnnotationObject	Polygon	449.71	175.75	25.8048	19.4461	0.8575	7.2897	4.7314	0.7783	215.221	96419	18.0783	244	133	111	232.6987	104249	21.9728	255	146	109	234.3237	104977	25.4167	255	113	142	63.0144	30.4947	0.8515	10.8539	8.467	0.6417	187.206	38.7782	249	42	176.0137	58.5158	255	41	175.7311	58.5491	255	47
D1_E1_ROI.tif	1ed2504b-cbab-4873-877c-46ac59dab49d	Fibers: Positive	Fibers: Positive	PathAnnotationObject	Polygon	424.46	176.29	19.6416	17.3686	0.8182	6.9606	3.712	0.8497	211.1948	73707	22.7957	239	128	111	236.3725	82494	24.1755	255	149	106	238.702	83307	23.5684	255	148	107	52.5312	27.3857	0.8802	9.9701	7.0705	0.6563	173.0338	45.9659	242	42	168.7718	64.1359	255	18	177.5895	56.5697	255	30
D1_E1_ROI.tif	57ba64f7-7a7e-450a-ba07-61342699e267	Fibers: Positive	Fibers: Positive	PathAnnotationObject	Polygon	188.97	177.2	20.2752	17.8082	0.8034	7.0755	3.4586	0.8745	215.8045	76179	15.4115	243	145	98	232.8045	82180	16.0781	251	157	94	231.7139	81795	12.6489	249	178	71	50.8032	28.1908	0.8033	10.4121	6.6473	0.8044	187.5102	39.4923	245	45	176.8623	56.7965	251	30	180.0316	49.6102	249	65
D1_E1_ROI.tif	dbd6dda6-993b-4d50-bfde-6ae86354314d	Fibers: Positive	Fibers: Positive	PathAnnotationObject	Polygon	436.26	176.99	11.52	13.4007	0.8061	5.495	2.8242	0.8632	184.925	36985	28.3082	227	112	115	214.305	42861	35.9036	254	100	154	223.51	44702	33.9124	255	112	143	33.2928	22.9814	0.7921	8.7599	5.3283	0.7866	158.3613	45.4411	246	4	154.0188	60.9823	254	21	166.4144	55.06	255	48
D1_E1_ROI.tif	67846c90-5e43-486f-89c0-8df91a520bb0	Misdetection: Positive	Misdetection: Positive	PathAnnotationObject	Polygon	165.07	178.26	30.4128	27.5305	0.5042	9.1912	5.5992	0.848	211.3195	112422	20.7541	245	121	124	223.6729	118994	26.4329	250	81	169	221.5301	117854	21.7578	246	110	136	85.9392	36.5756	0.8073	12.4296	9.145	0.7314	181.8352	37.5972	250	65	165.0255	60.0796	250	23	162.7026	56.5611	247	47
D1_E1_ROI.tif	f80be5d7-a3c9-44ad-ba51-07148f91c717	Fibers: Positive	Fibers: Positive	PathAnnotationObject	Polygon	314.32	176.57	29.4336	20.5835	0.873	7.5024	4.8	0.7592	204.6809	105206	29.6929	247	112	135	236.3949	121507	18.2614	255	158	97	236.9339	121784	17.7133	255	158	97	72.1152	32.5071	0.8576	11.5958	8.2633	0.7016	179.3054	49.6079	252	6	184.8389	57.5495	255	30	187.5016	55.0005	255	41
D1_E1_ROI.tif	db981a4c-84db-490e-91f4-5d1bdc0a484b	Fibers: Positive	Fibers: Positive	PathAnnotationObject	Polygon	458.45	175.98	23.5008	19.6079	0.7681	7.6297	3.7317	0.8744	224.0608	92089	18.7182	252	148	104	232.1971	95433	26.6114	254	122	132	230.9854	94935	31.6077	254	99	155	64.5696	30.3048	0.8835	10.7307	7.4745	0.6491	199.8987	34.235	252	65	176.8782	54.9411	254	34	169.8356	58.9084	254	27
D1_E1_ROI.tif	1b9e3c1a-65aa-4953-addf-22489a329ce5	Parenchyma: Positive	Parenchyma: Positive	PathAnnotationObject	Polygon	300.64	179.13	29.1456	26.8147	0.5094	10.5022	4.4786	0.9333	200.4784	102244	36.5579	250	25	225	206.3941	105261	30.7219	253	69	184	202.7745	103415	26.6216	255	101	154	78.5664	36.756	0.7308	13.7566	7.9177	0.8588	158.7991	60.2905	252	0	147.184	60.3042	253	23	165.555	43.4211	255	53
D1_E1_ROI.tif	ef8d73f2-eb92-47a4-9a6d-2055547c4052	Fibers: Positive	Fibers: Positive	PathAnnotationObject	Polygon	553.09	177.53	33.0624	26.5113	0.5911	10.1315	4.6219	0.9276	221.7175	127931	18.3267	251	136	115	237.5997	137095	16.3622	254	165	89	236.7556	136608	17.5594	255	147	108	79.9488	36.6597	0.7476	13.8401	7.694	0.8513	180.435	52.5298	255	18	173.8169	68.6172	254	5	179.0983	61.535	255	27
D1_E1_ROI.tif	b38bbc35-117b-42a7-9a67-149a0658e374	Fibers: Positive	Fibers: Positive	PathAnnotationObject	Polygon	374.22	177.61	29.4912	20.8083	0.8559	7.5183	5.1605	0.7271	206.3476	106269	22.9037	241	138	103	227.3495	117085	22.2586	255	140	115	227.8757	117356	17.8392	255	168	87	77.9328	32.2933	0.9391	10.9394	9.2102	0.4024	164.8996	51.6183	253	4	164.2097	62.9211	255	15	175.503	52.923	255	22
D1_E1_ROI.tif	d467f338-1374-464f-98ae-00ccf3768f90	Fibers: Positive	Fibers: Positive	PathAnnotationObject	Polygon	195.18	179.44	23.6736	19.8163	0.7576	8.2074	3.6731	0.8957	224.1473	92797	11.7951	247	171	76	228.8454	94742	20.9241	251	148	103	227.6836	94261	25.7551	250	128	122	67.2192	31.4063	0.8564	12.2047	7.2264	0.8174	203.8813	29.7196	248	95	173.6738	53.4381	251	25	172.8343	49.277	250	48
D1_E1_ROI.tif	afa6e0ac-94d6-42ba-95b3-056a968ccef9	Fibers: Positive	Fibers: Positive	PathAnnotationObject	Polygon	291.05	177.93	42.4512	25.5972	0.8142	9.8843	5.2272	0.8587	206.4268	152343	33.4409	248	48	200	238.393	175934	14.7335	255	158	97	241.2168	178018	12.184	255	164	91	91.1808	37.0392	0.8352	13.5623	8.1292	0.784	174.0586	55.2287	254	26	181.2809	64.5569	255	34	189.1266	61.503	255	38
D1_E1_ROI.tif	29f3b45c-f401-4a8d-9518-8c55c3c3158f	Fibers: Positive	Fibers: Positive	PathAnnotationObject	Polygon	384.04	178.7	31.7376	21.0286	0.9019	7.9244	5.4412	0.7189	201.7663	111375	33.53	253	71	182	238.288	131535	15.7435	255	167	88	244.2246	134812	14.9749	255	141	114	71.3088	32.2491	0.8616	11.9017	9.04	0.5806	175.9059	45.4648	253	47	183.4469	57.6009	255	40	185.6021	62.829	255	42
D1_E1_ROI.tif	1b6397cc-47ba-471a-a178-ecc6c2033024	Fibers: Positive	Fibers: Positive	PathAnnotationObject	Polygon	181.14	179.59	46.1952	24.8853	0.9374	9.168	6.3326	0.6836	221.3313	177729	7.7789	245	186	59	236.2976	189747	7.0345	251	189	62	230.0548	184734	7.5339	250	191	59	88.704	35.0966	0.9049	12.2961	9.8429	0.4919	197.754	30.938	245	102	196.9683	49.1749	251	37	193.5275	46.9843	250	53
D1_E1_ROI.tif	44d952f5-158d-4a42-a6a9-071940be6924	Misdetection: Positive	Misdetection: Positive	PathAnnotationObject	Polygon	395.38	179.91	46.368	31.6121	0.5831	12.1355	6.7882	0.7773	210.8634	169745	26.8598	253	73	180	234.4708	188749	25.9342	255	66	189	234.2298	188555	27.0855	255	60	195	110.4192	42.8041	0.7573	16.3461	10.287	0.7826	179.9166	44.9289	253	24	176.9072	61.1119	255	6	177.3976	61.1457	255	35
D1_E1_ROI.tif	7a22861c-0680-4c0e-8775-3cd93c1921c4	Fibers: Positive	Fibers: Positive	PathAnnotationObject	Polygon	442.64	178.09	19.6416	17.169	0.8373	6.6303	3.84	0.7786	203.4506	69987	30.4912	239	92	147	237.5	81700	21.4282	255	157	98	242.343	83366	14.916	255	164	91	48.096	26.6515	0.8509	9.2459	6.4265	0.6553	155.1615	52.6428	239	47	166.1818	68.8738	255	30	180.0167	64.6743	255	42
D1_E1_ROI.tif	8e798ce5-930b-40b2-8201-c6d97867791c	Fibers: Positive	Fibers: Positive	PathAnnotationObject	Polygon	325.29	178.31	32.9472	22.8472	0.7932	8.9321	4.32	0.8726	198.099	114105	37.8841	255	65	190	235.7483	135791	20.1486	255	129	126	240.9496	138787	15.3497	255	155	100	75.2256	34.491	0.7946	12.6573	7.1684	0.8162	168.6128	54.0284	255	20	173.2439	67.6928	255	3	179.7942	64.0317	255	24
D1_E1_ROI.tif	314a4f19-e355-40c6-a34c-d54bda1219cb	Fibers: Positive	Fibers: Positive	PathAnnotationObject	Polygon	406.95	178.94	34.7328	22.8785	0.8339	8.885	5.4945	0.7882	211.4942	128377	23.5016	245	124	121	238.6227	144844	17.4078	255	141	114	241.0016	146288	14.8366	255	131	124	81.4464	35.0031	0.8353	13.0545	9.0947	0.6887	183.0374	49.7353	250	18	184.8794	60.914	255	9	188.3582	57.8199	255	24
D1_E1_ROI.tif	05f2c97c-7fed-47e4-b973-0bbc093ce47b	Fibers: Positive	Fibers: Positive	PathAnnotationObject	Polygon	417.34	180.24	41.0112	24.5176	0.8573	9.7051	5.8977	0.7959	213.8333	152677	19.5337	240	104	136	237.6443	169678	10.9	254	170	84	236.2409	168676	9.8337	254	200	54	86.5728	35.3102	0.8726	13.2263	9.4508	0.6854	168.8187	56.1368	240	17	176.0936	69.0107	254	2	186.4157	58.787	254	59
D1_E1_ROI.tif	8e22ccd0-8d38-446e-95f6-d366a5883bb4	Fibers: Positive	Fibers: Positive	PathAnnotationObject	Polygon	336.77	179.99	30.528	22.7818	0.7391	9.0583	4.2752	0.9036	206.5208	109043	27.0282	241	89	152	239.6004	126509	13.9888	255	176	79	240.5152	126992	13.4065	255	180	75	71.2512	33.6928	0.7887	12.9046	6.72	0.8518	177.4484	46.6197	250	59	188.1371	56.965	255	51	191.6153	57.7818	255	48
D1_E1_ROI.tif	520ae191-fb10-4372-bbde-2ad583af1147	Parenchyma: Positive	Parenchyma: Positive	PathAnnotationObject	Polygon	488.9	180.31	10.8864	12.5971	0.8621	4.7342	2.8284	0.7895	204.0692	38365	24.7274	248	103	145	194.6223	36589	25.6088	248	104	144	197.1543	37065	24.1467	246	118	128	33.3504	22.4812	0.8292	8.4285	5.6834	0.6866	177.1048	41.893	253	32	154.6564	47.9621	248	26	167.5361	40.8686	246	46
D1_E1_ROI.tif	f8a48c00-bdb8-4b9d-beaa-3fcb8bcf6546	Misdetection: Positive	Misdetection: Positive	PathAnnotationObject	Polygon	476.83	182.71	66.6432	40.6135	0.5077	15.5504	6.927	0.9238	214.0328	247636	20.9912	252	128	124	224.0631	259241	24.3243	253	133	120	218.8185	253173	24.1434	253	108	145	132.1344	50.7415	0.6449	18.6124	10.43	0.8708	193.9263	33.9182	252	71	187.6842	51.3991	253	33	190.672	46.7488	253	51
D1_E1_ROI.tif	9656a392-357c-49e3-8ccb-c10a4224167b	Fibers: Positive	Fibers: Positive	PathAnnotationObject	Polygon	250.54	181.9	17.856	16.5757	0.8167	6.5391	3.6575	0.8398	221.3891	68852	13.6488	253	173	80	237.4019	73832	19.7135	255	154	101	238.3183	74117	23.3328	255	128	127	47.9808	26.7426	0.8431	9.963	6.9575	0.7237	196.0861	34.6191	253	80	182.5993	52.6702	255	52	176.0132	57.8212	255	24
D1_E1_ROI.tif	90772e77-7e29-4912-a0eb-900fbbdedfdc	Fibers: Positive	Fibers: Positive	PathAnnotationObject	Polygon	363.26	181.79	45.5616	28.1453	0.7228	10.2785	5.9031	0.8499	206.232	163542	21.4659	242	107	135	227.3329	180275	19.7	255	169	86	230.7705	183001	17.5424	255	178	77	99.4176	39.1068	0.8169	14.0499	9.0795	0.7742	174.7632	43.9496	251	51	181.4024	54.3879	255	26	187.9653	53.5866	255	11
D1_E1_ROI.tif	6916509c-0d38-4ca2-b9c5-4dae0cc05d40	Parenchyma: Positive	Parenchyma: Positive	PathAnnotationObject	Polygon	431.48	180.66	9.5616	11.8615	0.854	4.0496	3.1062	0.6278	156.3663	26895	26.6179	235	83	152	156.6105	26937	24.7803	227	93	134	179.4593	30867	28.1301	239	96	143	36.6336	22.5784	0.903	7.7444	6.5917	0.4887	141.0282	33.1548	239	31	125.2335	33.3517	227	38	156.0862	32.2207	241	76
D1_E1_ROI.tif	c72ddad5-8cfe-4052-9227-ccedf9af03e7	Fibers: Positive	Fibers: Positive	PathAnnotationObject	Polygon	277.39	181.8	36.1728	22.2695	0.9166	7.3593	6.4646	0.2981	211.7365	133394	18.5907	243	119	124	240.1413	151289	10.7483	255	192	63	241.2873	152011	11.8575	255	204	51	74.7072	32.6221	0.8822	11.3092	9.12	0.4079	174.7346	49.1044	244	53	192.3585	54.8586	255	48	197.3923	54.7702	255	47
D1_E1_ROI.tif	3361c5ad-8459-4825-a4f7-d1c44bf978ee	Parenchyma: Positive	Parenchyma: Positive	PathAnnotationObject	Polygon	305.93	183.13	33.8688	23.0207	0.8031	8.9254	5.3104	0.8222	204.603	121125	30.8359	255	94	161	223.2973	132192	19.3517	254	124	130	210.4628	124594	17.799	252	122	130	76.1472	33.5759	0.8488	12.5572	8.0063	0.7885	167.4913	53.1618	255	8	164.486	65.4751	254	11	175.9766	48.5428	252	13
D1_E1_ROI.tif	0130f7d0-e7cd-40fb-a959-69b44d0a5294	Fibers: Positive	Fibers: Positive	PathAnnotationObject	Polygon	267.54	184.14	56.0448	28.0532	0.8949	10.2998	7.8229	0.6204	213.393	208485	16.6507	250	97	153	235.5476	230130	10.3705	255	189	66	228.956	223690	14.9246	255	180	75	107.6544	39.3958	0.8716	14.0103	11.0956	0.512	189.5395	38.8436	255	51	193.7532	53.1157	255	43	192.2735	49.5359	255	45
D1_E1_ROI.tif	0d4f5519-c29f-4024-9326-c49085ab8f00	Fibers: Positive	Fibers: Positive	PathAnnotationObject	Polygon	350.17	182.09	49.9968	28.9403	0.7501	11.1563	5.5543	0.8863	204.953	178719	26.29	254	103	151	232.2443	202517	15.1935	254	166	88	233.3027	203440	13.2982	255	166	89	106.5024	40.111	0.8318	14.8182	8.9414	0.7974	173.7474	50.7036	255	23	181.5607	62.4887	254	18	188.6131	56.1588	255	27
D1_E1_ROI.tif	2a6563ad-3b43-40ba-95a1-25517065ad03	Fibers: Positive	Fibers: Positive	PathAnnotationObject	Polygon	512.09	183.7	47.4624	30.2311	0.6526	13.0328	4.6317	0.9379	223.9794	185231	7.5824	252	187	65	233.4389	193054	12.8941	252	155	97	227.5115	188152	13.0965	253	157	96	101.8368	41.6069	0.7392	16.772	7.5536	0.8939	207.9881	30.1612	255	82	197.0288	43.8603	253	63	193.6311	38.9303	253	92
D1_E1_ROI.tif	c2611217-7ea8-45d2-9da9-494e96deab61	Fibers: Positive	Fibers: Positive	PathAnnotationObject	Polygon	535.54	181.63	39.3984	25.4451	0.7647	9.6048	5.1957	0.8612	221.6841	152297	22.6601	253	110	143	240.9345	165522	19.6494	254	149	105	242.5007	166598	19.3891	254	140	114	90.7776	37.1827	0.8251	13.8801	8.0606	0.7986	181.4651	55.0959	253	0	176.6534	67.0897	254	18	181.9284	62.6598	254	39
D1_E1_ROI.tif	aa56a6d8-75a2-4abb-8fef-00b2fded36c9	Fibers: Positive	Fibers: Positive	PathAnnotationObject	Polygon	284.13	184.46	17.5104	18.7666	0.6248	7.8155	3.2265	0.9296	203.6343	62923	20.2146	251	146	105	215.9676	66734	23.3161	255	148	107	226.1003	69865	23.0051	255	148	107	51.1488	29.8394	0.7219	11.9057	6.1246	0.8792	185.1803	33.3719	254	82	167.2307	50.5759	255	31	172.3438	50.2668	255	52
D1_E1_ROI.tif	e00cbb59-4022-4a62-b138-f59132a22cff	Fibers: Positive	Fibers: Positive	PathAnnotationObject	Polygon	457.82	182.8	25.632	19.9248	0.8113	7.8683	3.9622	0.8584	203.3132	90881	22.3624	235	113	122	237.1387	106001	18.2098	253	161	92	242.123	108229	13.9212	254	168	86	62.208	30.2559	0.854	11.0664	6.7971	0.76	161.7731	47.5449	235	34	168.6836	65.42	253	19	178.5489	61.4509	254	45
D1_E1_ROI.tif	d476cb28-8167-40a5-9a10-f1ff4df70a05	Ray_parenchyma	Ray_parenchyma	PathAnnotationObject	Polygon	544.46	186.34	34.0416	25.0982	0.6791	10.5606	4.5094	0.9188	204.3716	120988	38.6582	255	48	207	222.2939	131598	27.161	254	101	153	213.7365	126532	28.4379	254	82	172	80.0064	35.7725	0.7857	14.3416	8.2487	0.8311	173.8226	53.9283	255	32	168.972	58.6477	254	19	178.4713	46.696	254	56
D1_E1_ROI.tif	190195d2-ad0b-44be-85af-eb146390a919	Fibers: Positive	Fibers: Positive	PathAnnotationObject	Polygon	314.24	183.49	17.6256	15.8501	0.8816	5.8923	3.7043	0.785	196.9118	60255	40.3399	250	50	200	234.4543	71743	20.976	255	155	100	243.1503	74404	14.7512	255	170	85	47.232	26.0158	0.8769	9.2207	6.6501	0.6948	168.3512	45.9727	250	50	175.3815	55.7746	255	48	185.3767	59.3082	255	46
D1_E1_ROI.tif	deb0ae3c-b8d9-40b5-92c5-36c4b1057245	Fibers: Positive	Fibers: Positive	PathAnnotationObject	Polygon	241.45	185.21	44.1216	24.7129	0.9078	8.8342	7.0533	0.5953	221.1788	169423	11.4206	250	166	84	238.9465	183033	10.2884	254	172	82	236.4556	181125	12.2976	254	172	82	92.16	35.8608	0.9006	12.4782	10.3522	0.4795	205.0219	26.3503	250	97	197.9732	46.775	254	70	187.7041	55.0842	254	37
D1_E1_ROI.tif	fbcf6d0b-905f-4bda-b821-f236fe02b404	Fibers: Positive	Fibers: Positive	PathAnnotationObject	Polygon	425.3	185.78	23.5008	19.6463	0.7651	8.2064	3.8293	0.8861	206.0607	84897	22.9127	236	130	106	239.9223	98848	17.5039	255	167	88	240.5971	99126	17.1009	255	155	100	59.3856	30.7488	0.7893	11.8138	7.3418	0.803	171.8754	44.1148	246	62	172.885	62.3869	255	30	180.401	58.3864	255	52
D1_E1_ROI.tif	adb39e97-65a4-4d32-b3e2-fae6c4ec6e0e	Fibers: Positive	Fibers: Positive	PathAnnotationObject	Polygon	554.17	184.87	42.5664	25.4087	0.8285	9.9653	5.3916	0.8227	221.1485	163871	17.1379	250	96	154	241.0351	178607	11.9529	254	165	89	242.9015	179990	12.4567	255	158	97	91.008	36.6799	0.85	13.6776	8.68	0.7613	182.6326	56.7111	255	0	187.1742	63.5759	254	16	191.3712	60.7273	255	33
D1_E1_ROI.tif	d5da0d09-2bdc-4396-af80-2d77c4a65edc	Fibers: Positive	Fibers: Positive	PathAnnotationObject	Polygon	449.89	186.08	30.1824	21.1834	0.8452	8.4318	4.8	0.8315	216.6183	113508	14.3005	239	139	100	239.2386	125361	13.0212	254	177	77	238.8263	125145	12.7127	254	175	79	68.3712	31.9759	0.8403	11.4233	8.2436	0.7234	185.3484	39.2534	239	26	184.487	56.7269	254	38	185.2452	55.3576	254	41
D1_E1_ROI.tif	f38dcade-3695-4d62-9edd-7fdd50faa364	Fibers: Positive	Fibers: Positive	PathAnnotationObject	Polygon	465.44	184.91	16.416	17.7606	0.654	6.3503	3.7731	0.8754	217.6934	62478	20.0209	254	143	111	213.5017	61275	28.8067	254	125	129	209.4181	60103	32.9075	254	112	142	43.2	25.9646	0.8053	8.9834	7.0901	0.7026	198.0477	30.2468	254	94	171.8793	46.4681	254	41	164.2016	50.5795	254	33
D1_E1_ROI.tif	0b28f8cc-f8a3-4985-8357-de638fddbe78	Fibers: Positive	Fibers: Positive	PathAnnotationObject	Polygon	497.31	186.01	39.9168	29.1637	0.5898	12.1549	5.0886	0.9315	226.3827	157336	25.0176	255	112	143	228.8115	159024	27.6456	254	85	169	223.2504	155159	32.6509	254	77	177	91.1232	39.6	0.7302	15.5694	8.7259	0.8611	196.201	51.9904	255	2	185.2628	55.4167	254	13	183.1695	50.4176	254	37
D1_E1_ROI.tif	124f7229-8bea-4d53-b5e1-047837ff1a5b	Fibers: Positive	Fibers: Positive	PathAnnotationObject	Polygon	440.88	184.44	28.9152	20.6974	0.8482	7.8933	4.504	0.8116	207.9105	104579	21.7586	232	125	107	240.169	120805	17.8568	254	155	99	242.328	121891	13.9143	255	167	88	69.0048	31.7982	0.8576	11.617	7.0785	0.7838	153.9659	56.1354	232	12	166.4468	70.8418	254	39	183.2379	62.0528	255	42
D1_E1_ROI.tif	0621ef64-de9e-47c8-9b36-34353da2f274	Fibers: Positive	Fibers: Positive	PathAnnotationObject	Polygon	380.76	187.57	61.9776	31.0458	0.808	10.8401	8.1966	0.6736	219.5014	236842	10.5616	253	139	114	236.4912	255174	8.5681	255	187	68	229.4467	247573	12.9564	255	184	71	114.5088	41.4344	0.8382	14.107	11.9287	0.4645	202.7472	29.5686	253	87	200.5878	48.1549	255	30	192.4524	51.49	255	27
D1_E1_ROI.tif	2e8fd7aa-b6c9-46f3-a28d-8102deb30d63	Fibers: Positive	Fibers: Positive	PathAnnotationObject	Polygon	324.91	184.39	21.3696	20.2811	0.6529	8.6715	3.25	0.9403	171.3528	64600	39.9043	240	61	179	222.2016	83770	31.9867	255	106	149	236.4218	89131	24.3127	255	135	120	57.4272	31.2817	0.7375	12.0086	6.0438	0.8883	158.3483	45.1862	251	31	176.2502	52.2346	255	53	190.1612	50.9222	255	66
D1_E1_ROI.tif	de522a28-c915-4338-9ba7-653a54495756	Fibers: Positive	Fibers: Positive	PathAnnotationObject	Polygon	390.44	185.5	18.6624	16.3972	0.8722	6.3967	3.7139	0.8164	199.4693	65027	31.1189	251	83	168	239.0429	77928	25.3069	255	85	170	242.4816	79049	25.3316	255	90	165	52.8768	27.6477	0.8693	10.0792	6.8548	0.7113	178.5778	39.6009	251	78	178.1404	59.0163	255	14	178.2448	61.7121	255	21
D1_E1_ROI.tif	4b507a1b-a41d-4001-b42e-0ddf73250544	Misdetection: Positive	Misdetection: Positive	PathAnnotationObject	Polygon	522.5	187.16	51.7248	40.8702	0.3891	12.9693	7.5901	0.8492	200.2808	179051	41.6441	254	30	224	201.0112	179704	31.5685	252	41	211	202.4407	180982	29.3796	254	67	187	122.976	44.0694	0.7957	16.585	11.2797	0.7269	184.3402	42.2043	255	30	166.701	46.2809	252	25	172.2873	41.9127	254	50
D1_E1_ROI.tif	eae809f6-5117-41cf-a2b6-11a519f412dd	Fibers: Positive	Fibers: Positive	PathAnnotationObject	Polygon	166.5	186.42	43.0848	24.9173	0.872	9.2214	5.5516	0.796	225.8282	169597	12.035	246	182	64	236.4527	177576	12.8335	249	172	77	232.0599	174277	14.0474	247	144	103	89.568	35.8259	0.8769	12.7753	8.8738	0.6832	208.161	24.8631	247	142	200.5208	41.0973	249	107	185.7781	51.86	247	75
D1_E1_ROI.tif	1b5ed59e-32ae-45d7-a386-2441409740c1	Misdetection: Positive	Misdetection: Positive	PathAnnotationObject	Polygon	291.96	186.81	35.2512	33.1725	0.4026	8.9985	6.7006	0.7164	185.6228	114158	33.9311	243	35	208	209.1902	128652	27.6618	255	89	166	218.0163	134080	26.4216	255	88	167	91.9296	36.3492	0.8743	12.6273	9.36	0.6241	165.1558	47.0749	252	31	166.5707	52.2217	255	16	179.1108	51.148	255	27
D1_E1_ROI.tif	7a12ec8e-c4e2-4b51-9745-67d355570a6b	Fibers: Positive	Fibers: Positive	PathAnnotationObject	Polygon	186.72	187.28	61.1712	32.2312	0.74	12.3735	5.7759	0.883	223.2785	237345	8.9927	252	187	65	233.3772	248080	12.7675	250	184	66	226.4817	240750	17.2884	248	151	97	115.8912	42.097	0.8218	15.89	9.3604	0.8102	206.1492	29.3303	252	64	199.7387	47.0459	250	23	187.5999	52.6491	248	48
D1_E1_ROI.tif	cc81359e-cd8d-4231-8eab-f6d838a882e5	Fibers: Positive	Fibers: Positive	PathAnnotationObject	Polygon	371.77	186.93	25.8048	18.9211	0.9058	6.8747	4.7305	0.7235	208.2284	93911	32.5721	250	42	208	239.8559	108175	16.4118	255	153	102	241.071	108723	15.1848	255	151	104	61.1712	29.7014	0.8714	10.3873	7.7536	0.6922	168.3949	48.5074	250	23	180.4653	58.4917	255	42	190.5066	53.4266	255	46
D1_E1_ROI.tif	b678e108-053d-45fe-b746-f8f6155e8df9	Fibers: Positive	Fibers: Positive	PathAnnotationObject	Polygon	407.59	187.26	41.2416	26.4993	0.738	10.2947	6.1024	0.814	223.2424	161181	11.6487	250	177	73	239.2701	172753	12.4626	255	167	88	238.5235	172214	16.1266	255	150	105	92.6208	38.3102	0.793	14.2738	9.8429	0.7368	207.2548	29.0992	252	94	197.4891	48.3616	255	50	189.4438	54.0519	255	45
D1_E1_ROI.tif	db8a66f4-5192-48a5-8e5a-475bc8a5f56d	Fibers: Positive	Fibers: Positive	PathAnnotationObject	Polygon	336.45	187.07	49.4208	32.6225	0.5836	12.1774	6.0556	0.9202	215.2151	185085	16.1793	255	109	146	228.2628	196306	15.2915	255	141	114	224.8442	193366	17.3015	255	121	134	101.8368	43.2944	0.6827	16.3912	9.2635	0.8774	190.158	40.4565	255	34	189.8279	49.6068	255	28	190.7342	48.7557	255	51
D1_E1_ROI.tif	4452095b-c2b6-4d13-97f2-d13a5ff251b6	Fibers: Positive	Fibers: Positive	PathAnnotationObject	Polygon	175.77	187.15	17.3952	15.5053	0.9092	5.5545	3.8546	0.7144	232.8251	70546	11.0108	248	192	56	236.967	71801	15.3995	250	183	67	230.5016	69842	19.9002	247	169	78	45.504	25.3509	0.8898	9.0676	6.8544	0.6359	202.9622	31.0864	248	111	187.0832	47.1863	250	65	173.6772	53.3388	247	53
D1_E1_ROI.tif	8f4be7b2-aff0-4e7e-abc3-0de5b04120ea	Parenchyma: Positive	Parenchyma: Positive	PathAnnotationObject	Polygon	432.07	191.6	47.9232	34.9706	0.4924	13.5692	5.9532	0.913	167.4552	140160	18.8722	200	108	92	174.3728	145950	16.4915	210	77	133	191.3835	160188	16.5599	229	114	115	114.7392	43.9476	0.7465	15.9877	9.4307	0.8311	151.6941	28.6971	210	61	139.7553	40.5959	210	31	165.3551	36.8329	244	66
D1_E1_ROI.tif	f123781c-2447-4db3-be47-dd64108c1ee4	Parenchyma: Positive	Parenchyma: Positive	PathAnnotationObject	Polygon	488.67	186.8	6.624	9.9368	0.843	3.4288	2.7613	0.5511	222.9412	26530	24.8235	254	147	107	191.7395	22817	42.4101	248	85	163	189.7899	22585	30.6533	244	108	136	31.0464	20.4253	0.9352	6.8132	6.1183	0.3553	189.663	39.5758	254	63	131.9742	51.6449	248	20	140.6519	45.717	244	26
D1_E1_ROI.tif	cbfebe88-f12a-4446-aaee-a06d22415969	Fibers: Positive	Fibers: Positive	PathAnnotationObject	Polygon	201.96	188.93	15.7824	20.2925	0.4816	8.7299	2.8731	0.9597	224.9061	62299	13.9898	250	183	67	224.2744	62124	18.8239	251	170	81	214.7076	59474	25.9935	249	148	101	54.144	30.7377	0.7201	12.0957	5.451	0.9067	199.1992	30.3564	252	77	170.8475	49.1144	251	17	160.6345	46.5802	249	34
D1_E1_ROI.tif	cd6f1843-cac6-48f0-a047-4e8bfff47495	Fibers: Positive	Fibers: Positive	PathAnnotationObject	Polygon	248.74	188.83	14.1696	14.0394	0.9034	5.0124	3.7227	0.6649	222.3173	55357	18.5579	252	134	118	221.747	55215	26.823	254	113	141	214.4659	53402	32.5329	254	129	125	44.8704	24.9163	0.9082	8.4935	7.2523	0.3628	189.6181	39.8084	252	46	176.6322	50.5401	254	13	178.4955	46.8722	254	46
D1_E1_ROI.tif	15d23323-6213-4995-9454-d833c91ed81b	Fibers: Positive	Fibers: Positive	PathAnnotationObject	Polygon	418.98	191.92	76.3776	33.5138	0.8545	12.1761	7.6279	0.7643	220.1312	291894	13.3034	251	144	107	236.6176	313755	13.4838	255	162	93	230.9683	306264	15.9295	255	129	126	136.5696	45.0231	0.8466	16.2851	10.8278	0.7222	189.3968	43.6862	251	60	180.7376	69.374	255	27	180.0893	66.2629	255	3
D1_E1_ROI.tif	758080d0-4732-4631-8bbe-ca465ada2318	Fibers: Positive	Fibers: Positive	PathAnnotationObject	Polygon	362.29	192.07	90.7776	37.3945	0.8158	14.657	8.7911	0.7851	217.475	343393	12.9411	252	121	131	235.582	371984	9.8457	255	178	77	227.8955	359847	13.973	255	169	86	155.1168	48.517	0.8281	18.0967	11.7047	0.7559	194.0693	37.6988	252	74	199.8254	51.6566	255	29	195.7564	50.2866	255	22
D1_E1_ROI.tif	180c4dd6-003d-4dd3-b242-6079ef8b4cbb	Fibers: Positive	Fibers: Positive	PathAnnotationObject	Polygon	321.44	188.66	17.9136	20.51	0.5351	8.3505	3.2581	0.9506	168.5449	52586	34.6565	236	44	192	219.7885	68574	22.7206	254	151	103	239.6282	74764	15.5711	255	176	79	48.7872	29.8885	0.6863	12.428	6.1593	0.8998	141.3106	47.8296	255	25	166.9024	55.4195	255	45	193.0471	52.0293	255	61
D1_E1_ROI.tif	1564e558-1688-42df-89da-038334d7cf21	Fibers: Positive	Fibers: Positive	PathAnnotationObject	Polygon	534.7	189.9	42.1056	24.9786	0.848	9.4358	5.7101	0.8102	210.8562	155401	28.2903	249	54	195	240.7571	177438	14.1781	254	151	103	244.2985	180048	10.5357	255	194	61	87.7248	35.9844	0.8513	12.9315	8.8467	0.7602	168.464	58.9529	255	1	180.2398	67.8507	254	5	189.2418	62.5684	255	21
D1_E1_ROI.tif	2d34ed04-9036-4926-8e49-bbe5e9f420be	Fibers: Positive	Fibers: Positive	PathAnnotationObject	Polygon	311.61	191.06	43.1424	25.1106	0.8598	8.6441	7.3368	0.4857	214.9429	161852	16.172	250	135	115	234.6003	176654	10.4165	255	185	70	224.498	169047	13.4133	255	172	83	84.2112	34.489	0.8896	11.4897	10.1515	0.3274	191.916	34.4984	253	69	191.4334	54.5302	255	39	188.4621	49.6437	255	42
D1_E1_ROI.tif	8ad09cd0-bcd3-42f4-898e-b817787cf8a2	Fibers: Positive	Fibers: Positive	PathAnnotationObject	Polygon	561.75	189.63	16.992	14.8221	0.9719	5.1266	4.2642	0.4948	216.0738	64390	31.994	253	100	153	243.3154	72508	16.7028	255	179	76	248.9765	74195	12.094	255	186	69	43.9488	24.8683	0.893	8.265	7.5735	0.2261	175.7604	46.5176	253	69	175.2747	61.9551	255	25	180.9479	62.2464	255	37
D1_E1_ROI.tif	4af82a3e-b8c9-4135-915b-c51daefe9ed1	Fibers: Positive	Fibers: Positive	PathAnnotationObject	Polygon	198.9	194.9	45.6768	32.8078	0.5333	14.2774	4.6844	0.9584	223.3697	178249	14.3593	250	159	91	228.2995	182183	21.2566	250	133	117	221.0414	176391	27.9278	249	102	147	111.0528	44.9167	0.6917	18.201	8.6409	0.903	208.3622	24.0469	250	106	193.5321	43.4089	250	34	180.487	46.9448	249	37
D1_E1_ROI.tif	711cc5d3-d7ed-4182-8f52-ad5506aa388b	Fibers: Positive	Fibers: Positive	PathAnnotationObject	Polygon	349.74	189.4	23.2704	19.1856	0.7944	7.4222	4.1321	0.8221	199.1474	81053	37.647	249	66	183	233.2285	94924	23.0472	255	136	119	239.1081	97317	18.1528	255	167	88	61.056	29.6824	0.8708	10.8451	6.8623	0.7717	162.9079	52.8212	252	13	167.688	62.3807	255	34	179.8684	59.0916	255	44
D1_E1_ROI.tif	dc7ce404-0c04-46e7-818d-66213f00a631	Fibers: Positive	Fibers: Positive	PathAnnotationObject	Polygon	277.25	190.53	35.136	22.2424	0.8925	8.1034	5.8115	0.702	198.5155	121293	39.3838	252	35	217	238.2766	145587	15.9532	255	165	90	241.617	147628	13.4156	255	161	94	77.2416	33.5614	0.8618	11.9183	8.8052	0.638	170.9584	53.1557	255	33	183.3658	60.1237	255	47	187.3405	59.8976	255	43
D1_E1_ROI.tif	ca48def0-9f4f-40f0-89f0-4ac0759ec8b5	Fibers: Positive	Fibers: Positive	PathAnnotationObject	Polygon	400.25	190.83	28.8	20.4518	0.8652	7.478	5.0806	0.7258	214.4076	107847	14.1358	247	162	85	228.0477	114708	13.7121	253	156	97	225.3578	113355	12.5845	254	165	89	66.7008	31.0894	0.8672	10.8737	8.3565	0.6141	188.907	35.2834	251	82	185.708	49.9422	253	47	190.4686	43.9233	254	42
D1_E1_ROI.tif	44a9defd-9ec3-4ecf-9158-2303d8c1ea1b	Fibers: Positive	Fibers: Positive	PathAnnotationObject	Polygon	458.38	192	59.9616	28.5722	0.923	9.6551	8.3125	0.4308	219.9005	229796	6.4732	237	185	52	236.4823	247124	6.4146	253	198	55	230.4277	240797	9.7508	253	183	70	102.9312	38.2282	0.8851	12.9953	11.2489	0.3863	199.1977	31.4868	245	95	205.4394	47.2028	253	57	203.2038	45.0731	253	64
D1_E1_ROI.tif	b7ae789f-9677-420f-b46d-a0900a621bc8	Fibers: Positive	Fibers: Positive	PathAnnotationObject	Polygon	475.13	190.43	35.3664	21.8487	0.931	8.0749	5.8717	0.6873	215.8176	132512	16.552	243	119	124	242.7801	149067	10.4938	254	183	71	241.101	148036	12.2641	254	161	93	70.4448	31.8756	0.8712	11.5254	8.7669	0.6408	171.6373	52.9972	243	56	181.3806	69.3947	254	47	183.5461	68.8659	254	17
D1_E1_ROI.tif	a0e6a7c3-ee4a-405a-b50a-ca9641fee4fe	Fibers: Positive	Fibers: Positive	PathAnnotationObject	Polygon	467.67	191.48	18.8352	16.4373	0.876	6.372	3.84	0.7917	214.0758	70645	18.0709	244	128	116	235.6182	77754	15.2162	253	167	86	235.9727	77871	12.3121	252	179	73	46.656	26.2196	0.8528	9.7804	6.1731	0.7297	181.6946	42.9348	249	64	173.3461	65.9787	253	32	180.931	58.5616	252	40
D1_E1_ROI.tif	cd8ab9f3-b798-480d-9895-4e8ebcf4bc31	Misdetection: Positive	Misdetection: Positive	PathAnnotationObject	Polygon	233.95	194.69	39.2256	36.4353	0.3713	12.1969	6.6223	0.8808	216.7279	149759	14.4583	249	161	88	221.0767	152764	18.7575	252	151	101	219.1693	151446	23.6954	251	131	120	100.1664	43.8154	0.6557	15.7544	10.8141	0.782	199.9496	28.5561	250	90	181.6441	46.1882	252	35	176.5329	46.1518	251	49
D1_E1_ROI.tif	8ce3a842-4ce2-4715-8b01-adb00c6552a0	Ray_parenchyma	Ray_parenchyma	PathAnnotationObject	Polygon	259.22	195.95	70.9632	41.7311	0.5121	14.7595	6.8807	0.8941	205.1787	253806	30.0912	246	61	185	213.4341	264018	27.6311	251	120	131	208.4996	257914	24.8792	251	132	119	156.7296	49.7332	0.7963	18.8561	11.0081	0.8002	168.1757	55.2994	246	16	165.2059	57.6063	251	30	177.9879	43.3648	251	36
D1_E1_ROI.tif	f11c73d3-dc6c-471d-9e97-02c98e2112a1	Fibers: Positive	Fibers: Positive	PathAnnotationObject	Polygon	160.35	191.44	8.4672	11.9183	0.7491	4.6193	2.3613	0.8776	217.5067	32626	12.6075	240	182	58	216.0133	32402	15.6222	243	173	70	212.2733	31841	17.8479	242	165	77	32.0256	22.0942	0.8244	8.5446	5.591	0.7752	197.5492	26.8715	245	123	174.7782	41.8863	243	48	170.0233	39.8008	242	69
D1_E1_ROI.tif	26b6aaa3-216d-4a1a-8d24-9105b8d2ca64	Parenchyma: Positive	Parenchyma: Positive	PathAnnotationObject	Polygon	302.22	193.51	40.2624	29.2084	0.5931	9.4924	7.3033	0.7718	206.5085	145382	20.3961	252	131	121	196.3267	138214	29.4452	252	77	175	194.4119	136866	33.0727	253	35	218	95.904	37.7774	0.8445	13.3701	10.6658	0.6373	177.5665	43.755	254	1	154.1193	50.9971	252	8	165.3393	44.5462	253	35
D1_E1_ROI.tif	11d8415a-9e89-4ad4-a2b9-080602d9c26c	Fibers: Positive	Fibers: Positive	PathAnnotationObject	Polygon	442.57	192.27	43.6032	24.4245	0.9185	9.1709	6.3997	0.7376	211.5539	160781	19.8389	235	114	121	240.2066	182557	13.3081	254	161	93	240.5066	182785	11.2974	255	175	80	84.5568	34.6218	0.8865	12.4104	9.4422	0.6545	173.0897	49.2025	235	59	183.3984	66.0165	254	40	188.6193	60.9766	255	45
D1_E1_ROI.tif	f0283c3c-8f22-4d62-a097-48b8774516f7	Misdetection: Positive	Misdetection: Positive	PathAnnotationObject	Polygon	487.12	196.27	69.2928	48.6975	0.3672	15.8983	7.818	0.8832	212.4074	257013	26.8407	255	92	163	213.243	258024	29.2668	249	64	185	209.5322	253534	25.1628	252	98	154	157.1904	51.0534	0.7579	19.7782	11.6664	0.821	183.0055	42.6494	255	29	161.0421	58.8631	249	13	169.744	50.5584	252	17
D1_E1_ROI.tif	ffbafed4-347d-4ffb-9990-9a922f771fc1	Fibers: Positive	Fibers: Positive	PathAnnotationObject	Polygon	509.38	192.47	32.7744	25.0957	0.654	10.4712	3.9353	0.9366	230.0981	131386	19.4493	255	157	98	234.0473	133641	26.1502	254	129	125	231.2032	132017	33.1677	254	99	155	75.456	35.0131	0.7735	13.6095	7.5771	0.832	210.9757	36.5389	255	41	192.311	53.2751	254	3	184.2152	56.5445	254	23
D1_E1_ROI.tif	da98ae32-41fe-4aba-a519-983c4b2ae122	Fibers: Positive	Fibers: Positive	PathAnnotationObject	Polygon	268.4	194.89	40.7808	24.74	0.8373	9.5222	5.2732	0.8359	213.5437	151616	18.8194	246	108	138	238.4944	169331	9.7854	254	194	60	234.7211	166652	13.3754	255	196	59	85.8816	34.9668	0.8827	12.794	9.2977	0.6262	174.0697	50.3917	246	38	184.1253	63.3743	254	37	189.4095	56.8124	255	33
D1_E1_ROI.tif	c2771c88-d010-462b-91fc-e99203909d00	Fibers: Positive	Fibers: Positive	PathAnnotationObject	Polygon	340.02	192.6	23.9616	26.5473	0.4273	10.7012	4.0675	0.9614	210.2133	88710	17.2264	253	165	88	219.4289	92599	19.3766	253	150	103	221.2085	93350	23.0816	255	151	104	62.5536	35.3464	0.6292	14.4577	7.4204	0.9016	196.5862	35.4308	253	27	185.3945	43.9	253	12	184.1339	45.7893	255	58
D1_E1_ROI.tif	c158585e-c7cd-4ee9-8a4d-b358038ebe59	Fibers: Positive	Fibers: Positive	PathAnnotationObject	Polygon	552.93	194.13	56.9664	27.8862	0.9206	9.971	6.8403	0.7264	215.8091	213651	17.5439	244	92	152	241.6535	239237	9.0077	254	197	57	242.3455	239922	11.4336	255	188	67	106.848	38.7832	0.8927	13.621	9.84	0.6326	178.1926	53.3888	244	32	189.7864	63.3449	254	45	193.4847	63.0887	255	24
D1_E1_ROI.tif	96152899-7974-4bdc-b0f8-ad058f949baa	Fibers: Positive	Fibers: Positive	PathAnnotationObject	Polygon	170.04	194.88	70.0992	33.5641	0.7819	13.2042	6.9434	0.8475	223.977	272804	5.9538	249	207	42	236.702	288303	6.8826	247	182	65	231.0049	281364	8.4173	245	177	68	117.5616	42.9728	0.8	16.0119	9.9725	0.7596	211.5081	21.726	249	104	207.7878	43.3615	248	56	199.9276	47.036	245	51
D1_E1_ROI.tif	86c14078-2ba3-4e91-87f0-350664a9c628	Axial_parenchyma	Axial_parenchyma	PathAnnotationObject	Polygon	390.24	193.32	36.6912	25.5749	0.7049	10.5619	4.4634	0.9114	212.4122	135519	24.0727	246	89	157	232.5455	148364	11.9327	254	161	93	225.9467	144154	12.4579	254	147	107	81.7344	35.5299	0.8136	13.2102	7.9865	0.8219	167.3713	61.5568	246	2	178.1217	62.8851	254	4	189.0387	48.9682	254	53
D1_E1_ROI.tif	0fd03594-a7b6-451d-8a24-91a3ccf77093	Fibers: Positive	Fibers: Positive	PathAnnotationObject	Polygon	497.81	192.94	27.7632	21.6832	0.742	8.6498	3.922	0.9035	212.6826	102513	28.7593	250	73	177	238.8444	115123	20.9717	254	151	103	242.0768	116681	19.2449	254	124	130	66.9888	32.3734	0.8032	11.9515	6.72	0.8292	165.1885	59.9028	253	0	166.0034	70.7276	254	10	174.7292	68.1508	254	16
D1_E1_ROI.tif	b21d73a5-3cbd-45be-b1c6-4e1a65bc29e1	Fibers: Positive	Fibers: Positive	PathAnnotationObject	Polygon	323.27	194	44.352	30.3026	0.607	13.1574	4.4811	0.9502	214.9096	166340	16.3761	254	156	98	230.8411	178671	11.7282	255	177	78	224.5982	173839	12.2573	255	176	79	84.6144	40.5262	0.6474	16.7202	7.0913	0.9264	192.6398	34.3191	254	99	194.0163	48.7416	255	75	193.5278	46.5042	255	53
D1_E1_ROI.tif	5bea0b9d-07bf-4245-ab17-ed9a6f986beb	Fibers: Positive	Fibers: Positive	PathAnnotationObject	Polygon	516.86	194.39	12.1536	13.0178	0.9012	4.7529	3.4078	0.688	207.2419	44557	20.0634	247	162	85	221.3814	47597	21.674	253	168	85	227.4605	48904	21.3889	254	164	90	35.5968	22.696	0.8684	8.0789	5.3087	0.7219	182.4839	34.1437	252	73	172.2444	48.9334	253	38	175.6174	52.3456	254	41
D1_E1_ROI.tif	2806b857-72a5-4962-bd02-21d583818044	Fibers: Positive	Fibers: Positive	PathAnnotationObject	Polygon	179.54	194.12	8.1216	10.5881	0.9104	3.9109	2.7274	0.7081	217.774	31795	18.4682	245	170	75	216.5616	31618	18.3393	248	175	73	214.2397	31279	21.7025	246	164	82	29.0304	20.7557	0.8468	7.7746	5.4067	0.7325	199.4802	27.2474	248	104	171.9249	45.0208	248	52	165.3142	44.0448	246	62
D1_E1_ROI.tif	165bcf76-15c9-4e81-b7c5-16e3b05fbc09	Fibers: Positive	Fibers: Positive	PathAnnotationObject	Polygon	188.23	195.95	49.7664	28.7353	0.7574	10.8507	5.8749	0.869	226.0821	195561	10.2491	249	185	64	237.4775	205418	12.7198	250	145	105	231.4093	200169	16.5994	248	115	133	107.712	40.7815	0.8139	14.802	9.1214	0.8008	210.8927	23.6043	249	105	201.2231	41.9332	250	48	187.2652	48.2677	248	70
D1_E1_ROI.tif	ef234da7-efdb-4581-816c-f6a0425cea34	Fibers: Positive	Fibers: Positive	PathAnnotationObject	Polygon	284.19	193.59	7.0272	9.6374	0.9508	3.4502	2.6981	0.6191	199.1452	24694	30.4675	251	97	154	219.5323	27222	17.5798	253	160	93	224.5565	27845	15.3662	253	169	84	27.072	19.8655	0.862	7.6111	4.5027	0.7875	175.839	38.9931	251	76	159.5381	52.9122	253	44	169.1314	48.5789	254	77
D1_E1_ROI.tif	fa703d92-605d-4aa9-a344-d5d0d903aef6	Axial_parenchyma	Axial_parenchyma	PathAnnotationObject	Polygon	291.57	196.14	55.3536	28.7535	0.8413	9.8434	7.5702	0.592	220.4314	212055	11.2283	250	143	107	233.9106	225022	11.3584	255	169	86	223.4127	214923	13.0602	255	152	103	98.3232	38.7285	0.8238	13.2945	10.9375	0.4778	199.0216	47.8951	254	0	197.2792	56.3363	255	12	194.1051	47.1047	255	28
D1_E1_ROI.tif	13865d86-f909-4115-8853-c365e046fc82	Fibers: Positive	Fibers: Positive	PathAnnotationObject	Polygon	242.22	195.21	37.3824	22.7826	0.905	8.1304	5.6614	0.6756	208.4339	135482	24.9687	244	96	148	230.8815	150073	19.8229	252	153	99	229.3846	149100	18.3469	252	164	88	80.5824	33.3506	0.9104	11.3692	9.1107	0.5381	175.1133	50.5951	251	28	177.1953	61.0121	252	16	180.2245	58.2013	252	44
D1_E1_ROI.tif	176b5ef1-208e-49cb-89c7-588780ae8b73	Misdetection: Positive	Misdetection: Positive	PathAnnotationObject	Polygon	540.29	194.89	14.688	21.1315	0.4133	7.0646	3.7566	0.9238	207.668	53786	29.7309	254	94	160	207.1274	53646	33.4203	254	114	140	209.0425	54142	39.0791	255	105	150	45.9648	27.2684	0.7768	10.2935	6.3209	0.7668	181.3387	42.4459	254	42	162.3711	51.779	254	20	164.5766	50.8543	255	41
D1_E1_ROI.tif	9608d885-cdbe-4621-8d53-9f0270ec004e	Fibers: Positive	Fibers: Positive	PathAnnotationObject	Polygon	451.04	196.51	27.5904	19.4912	0.9126	7.3074	4.9719	0.7112	219.3167	105272	15.2633	242	129	113	241.2229	115787	9.7904	254	172	82	241.0583	115708	9.1654	254	191	63	59.04	29.3551	0.861	10.4374	7.9016	0.5658	194.0029	33.9279	242	90	192.1311	56.8263	254	47	191.733	58.4125	254	54
D1_E1_ROI.tif	6b2f68ec-a91d-4f32-be28-0b96bdbff744	Fibers: Positive	Fibers: Positive	PathAnnotationObject	Polygon	372.22	195.06	13.5936	13.3574	0.9574	4.9005	3.5902	0.6715	210.5168	50103	25.3348	252	117	135	235.7773	56115	13.1834	254	163	91	233.1176	55482	11.1799	255	190	65	35.1936	22.549	0.8698	7.9408	5.8068	0.5999	169.8518	46.5579	252	74	173.5619	60.4606	254	51	183.9104	53.1553	255	60
D1_E1_ROI.tif	d3f934cc-5a7e-40ef-b36a-ecda61910703	Fibers: Positive	Fibers: Positive	PathAnnotationObject	Polygon	407.15	196.43	22.8096	18.7994	0.811	7.6	3.8966	0.8455	223.5425	89417	12.1533	250	162	88	237.73	95092	14.0556	255	177	78	235.135	94054	17.3818	255	120	135	52.992	28.5695	0.8159	9.9766	7.1735	0.6448	200.7584	34.4441	250	72	186.974	56.0545	255	38	183.0943	55.0525	255	37
D1_E1_ROI.tif	ae3637d6-30f4-4e79-af66-455b2239289b	Fibers: Positive	Fibers: Positive	PathAnnotationObject	Polygon	478.83	196.05	9.792	11.6579	0.9054	3.8507	3.423	0.2948	213.431	37137	31.7043	252	125	127	219.3563	38168	39.3684	254	103	151	214.1379	37260	50.1325	254	76	178	30.0672	20.4109	0.9069	7.0103	5.7667	0.5082	186.3187	48.5547	252	12	167.063	56.5749	254	30	168.8168	50.4593	254	76
D1_E1_ROI.tif	aa304697-a4ee-4184-8abb-2efe53d9da66	Parenchyma: Positive	Parenchyma: Positive	PathAnnotationObject	Polygon	523.71	197.65	43.488	27.8509	0.7045	10.0024	6.8513	0.6638	196.3149	149003	22.8684	251	60	191	188.1752	142825	18.9611	239	112	127	194.3715	147528	20.6248	254	125	129	94.0032	37.4728	0.8412	14.1812	9.6154	0.7319	170.6371	42.8826	252	0	145.6377	50.7459	239	14	161.0557	45.1939	255	38
D1_E1_ROI.tif	a1179dc5-10ff-4ad4-bc7a-742eafa956ac	Fibers: Positive	Fibers: Positive	PathAnnotationObject	Polygon	249.81	196.81	13.248	14.3486	0.8086	5.7517	3.0929	0.8514	211.4249	49262	22.4066	243	144	99	232.9227	54271	24.9555	253	149	104	231.3434	53903	27.2081	252	137	115	44.928	25.7101	0.8541	9.8037	6.3052	0.7641	187.6194	32.1548	250	102	184.4751	45.3581	253	81	179.4534	49.1373	253	33
D1_E1_ROI.tif	330d1fbb-0bd4-4885-aacf-338492eb97c0	Fibers: Positive	Fibers: Positive	PathAnnotationObject	Polygon	208.79	196.61	20.2752	17.3151	0.8498	6.5417	4.1827	0.7878	223.7003	79861	12.6003	246	176	70	230.3109	82221	17.6129	249	176	73	224.1232	80012	22.77	248	143	105	56.16	28.3064	0.8808	10.2628	7.6648	0.6962	208.1861	21.3454	246	112	191.7168	40.1917	249	29	179.18	44.1588	248	53
D1_E1_ROI.tif	d7d4647f-dcb5-40d3-94d5-737a9fb2bea3	Fibers: Positive	Fibers: Positive	PathAnnotationObject	Polygon	351.01	198.19	68.0832	31.1399	0.8823	11.25	8.4	0.6765	218.3533	258967	16.8734	253	98	155	236.1863	280117	9.3927	254	184	70	224.7074	266503	11.0586	255	187	68	122.7456	42.2741	0.8631	14.1067	12.1028	0.5572	199.4822	34.9248	255	53	203.6119	47.3599	254	26	198.213	42.5584	255	15
D1_E1_ROI.tif	87cb575e-031c-4933-a807-96b07f1a633d	Axial_parenchyma	Axial_parenchyma	PathAnnotationObject	Polygon	378.96	197.53	32.3712	24.2121	0.6939	8.1462	6.3249	0.5842	200.8564	113283	15.6816	246	117	129	206.7766	116622	11.4591	239	170	69	198.4805	111943	11.3483	227	169	58	77.0688	33.5438	0.8607	11.7933	9.4803	0.5845	176.7954	51.9569	250	0	183.8504	39.3535	240	16	190.5022	25.646	255	92
D1_E1_ROI.tif	e6ce1387-de46-4aee-9acd-0d3b2f5b6b09	Fibers: Positive	Fibers: Positive	PathAnnotationObject	Polygon	562.01	198.91	38.1888	23.8953	0.8405	9.216	5.1698	0.8269	213.9008	142244	22.4059	248	108	140	241.3759	160515	12.9943	255	182	73	245.5549	163294	10.046	255	187	68	80.7552	34.7685	0.8395	12.441	8.6817	0.7338	175.3632	51.0461	251	36	181.9289	65.8585	255	32	193.4073	60.8886	255	42
D1_E1_ROI.tif	592e4e17-5c9e-4b7e-b70c-643dd1662627	Axial_parenchyma	Axial_parenchyma	PathAnnotationObject	Polygon	337.35	198.3	38.9952	27.4849	0.6487	11.5063	4.5746	0.9094	211.0602	143732	33.9808	255	5	250	229.1747	156068	20.78	255	100	155	220.0749	149871	17.2528	255	119	136	88.7616	38.6897	0.7452	15.6052	7.5094	0.8785	177.0415	61.9948	255	0	174.5496	65.2798	255	6	179.0324	54.1293	255	20
D1_E1_ROI.tif	2ffe9c2b-affa-485b-adc4-6c47e01cd66b	Axial_parenchyma	Axial_parenchyma	PathAnnotationObject	Polygon	414.68	199.24	19.4688	19.9533	0.6145	8.4943	3.2117	0.9325	202.924	69400	44.9861	251	16	235	230.3012	78763	21.4584	253	138	115	228.1257	78019	15.3686	252	158	94	57.2544	30.8077	0.7581	12.4195	6.6699	0.839	170.0391	61.5731	252	0	171.1334	62.1728	253	14	183.8165	50.2453	253	41
D1_E1_ROI.tif	eca5a319-5c46-491d-8491-683aa3ce5869	Fibers: Positive	Fibers: Positive	PathAnnotationObject	Polygon	438.15	197.24	5.9328	8.903	0.9406	3.1038	2.4788	0.6031	189.9533	20325	33.8494	242	79	163	221.6355	23715	28.9728	254	147	107	232.8878	24919	19.2542	253	165	88	23.5584	18.1842	0.8953	6.4281	4.7518	0.4579	158.3317	44.6252	248	26	152.6439	53.9342	254	53	168.3707	48.6752	253	64
D1_E1_ROI.tif	45d5bd61-dc09-40dd-9921-cdb4fdb2e64a	Fibers: Positive	Fibers: Positive	PathAnnotationObject	Polygon	533.69	199.86	44.9856	25.8943	0.8431	9.783	6.3617	0.7743	217.7826	170306	21.4193	254	89	165	243.7238	190592	12.5379	255	167	88	245.5051	191985	11.4891	255	156	99	90.2592	36.6927	0.8424	13.5306	9.6562	0.7039	173.6983	57.5319	254	30	181.3794	70.5848	255	22	189.0859	66.5842	255	30
D1_E1_ROI.tif	60bb5ff3-5e53-4c9a-9639-6fbbd7dcf3a2	Ray_parenchyma	Ray_parenchyma	PathAnnotationObject	Polygon	543.68	200.63	25.8048	21.5156	0.7005	8.7051	3.9871	0.8961	207.811	94554	30.7822	255	108	147	214.5363	97614	35.6347	254	82	172	219.1275	99703	28.8353	255	104	151	63.3024	31.6229	0.7955	12.1863	7.0549	0.8146	174.3848	52.424	255	9	155.3412	69.306	255	10	166.0272	59.3478	255	26
D1_E1_ROI.tif	a37253e6-934e-4eea-a069-72b4c61ebb91	Fibers: Positive	Fibers: Positive	PathAnnotationObject	Polygon	464.05	197.94	15.552	14.4137	0.9407	5.0569	3.9599	0.5968	205.9632	56022	16.0903	233	147	86	238.6066	64901	15.1899	253	186	67	243.8346	66323	12.5926	254	188	66	38.8224	23.2915	0.8993	8.1611	6.3379	0.6217	179.8481	28.7707	233	112	184.3083	50.8243	253	82	186.0678	55.3552	254	60
D1_E1_ROI.tif	b2cb9b8c-9900-48ce-8761-a9c9276bf421	Fibers: Positive	Fibers: Positive	PathAnnotationObject	Polygon	277.18	198.64	28.0512	19.4552	0.9313	6.8286	5.1682	0.6274	209.3422	102159	22.2132	252	128	124	234.6926	114530	10.9649	254	182	72	236.207	115269	13.753	254	143	111	66.0672	30.3312	0.9024	10.5028	8.1563	0.6028	195.9453	32.0862	252	91	191.3753	46.1436	254	60	184.4231	56.3875	254	48
D1_E1_ROI.tif	a93992aa-467a-492c-8da2-02c31f4c2c0d	Fibers: Positive	Fibers: Positive	PathAnnotationObject	Polygon	220.41	199.03	41.2416	25.9698	0.7684	10.38	4.8445	0.8818	223.9306	161454	9.1201	246	179	67	236.473	170497	12.1403	251	157	94	232.0652	167319	16.6553	250	127	123	92.5056	37.5447	0.8247	14.4016	8.0845	0.802	208.4338	23.2997	250	97	196.3499	42.8233	251	43	182.2567	51.7888	250	61
D1_E1_ROI.tif	18dece62-93f6-4ca3-9486-460660b99875	Fibers: Positive	Fibers: Positive	PathAnnotationObject	Polygon	472.79	199.74	34.848	21.2825	0.9668	7.4847	5.7959	0.6193	207.2125	125778	32.6181	241	45	196	240.6244	146059	15.9073	254	157	97	243.0247	147516	13.6722	254	126	128	70.6176	31.2641	0.9079	10.939	8.6081	0.5561	167.9025	56.3911	247	37	173.2599	72.8624	254	31	179.8253	70.8655	254	16
D1_E1_ROI.tif	429e9491-803d-4d09-8369-add487f174bc	Mis_vessel: Positive	Mis_vessel: Positive	PathAnnotationObject	Polygon	396.81	220.5	1383.3217	215.6152	0.3739	49.1436	40.767	0.5555	219.2579	5266793	6.3553	252	65	187	231.5826	5562845	6.5857	254	51	203	214.9395	5163062	7.6323	255	65	190	1746.6624	162.7575	0.8286	52.1436	44.9033	0.5315	213.779	17.843	252	16	220.5295	27.6838	254	18	206.1991	23.8846	255	22
D1_E1_ROI.tif	37367098-e8e8-4db1-8fab-5486f61f3f16	Parenchyma: Positive	Parenchyma: Positive	PathAnnotationObject	Polygon	327.09	199.23	13.1328	13.2211	0.9441	4.5897	3.5806	0.6209	203.8777	46688	39.3808	247	81	166	218.131	49952	35.9747	254	106	148	213.5589	48905	25.1679	252	121	131	38.8224	23.2599	0.9017	8.0934	5.8478	0.6421	178.5406	53.3915	250	6	166.9512	57.5894	254	31	171.3515	41.1208	252	76
D1_E1_ROI.tif	e0f17c57-f3ff-4d84-b6dd-bdb282a9345c	Misdetection: Positive	Misdetection: Positive	PathAnnotationObject	Polygon	308.36	204.88	97.8048	76.9957	0.2073	28.2713	8.6529	0.9657	200.7795	342329	42.3995	254	3	251	211.7935	361108	28.8006	253	61	192	205.237	349929	25.4363	255	63	192	234.144	80.4701	0.4544	31.8273	12.6178	0.9434	177.5091	55.1308	254	0	169.3556	54.4341	253	10	175.282	41.4648	255	31
D1_E1_ROI.tif	e4846501-d228-4792-baca-67395d31457e	Fibers: Positive	Fibers: Positive	PathAnnotationObject	Polygon	498.02	199.47	22.464	18.1776	0.8543	6.948	4.0528	0.8084	208.8147	82273	31.7065	245	75	170	236.5634	93206	24.4654	254	135	119	238.665	94034	20.717	254	116	138	54.2016	28.3928	0.8449	10.5111	6.5102	0.7309	158.3344	61.3108	247	23	158.2857	76.4732	254	15	167.3005	71.7351	254	22
D1_E1_ROI.tif	487f9d1d-5e46-48c2-b7af-cf58ef738850	Fibers: Positive	Fibers: Positive	PathAnnotationObject	Polygon	507.69	200.13	33.9264	23.2692	0.7874	8.6948	5.472	0.7937	206.8613	122255	22.8706	237	92	145	233.2775	137867	20.7573	255	157	98	238.0981	140716	16.1357	255	173	82	76.9536	34.3542	0.8194	12.8033	8.2102	0.7276	166.9955	55.055	241	6	169.3007	69.38	255	12	180.3373	65.786	255	22
D1_E1_ROI.tif	7a0b8091-0fa1-4bde-8c98-7c98decde0a8	Fibers: Positive	Fibers: Positive	PathAnnotationObject	Polygon	362.69	202.37	35.2512	25.428	0.6851	10.6466	4.2992	0.9198	219.839	135201	17.9373	253	116	137	234.4065	144160	18.4426	255	102	153	227.278	139776	21.6957	255	98	157	77.2992	34.7338	0.8052	13.7074	7.6936	0.8071	195.8936	36.5237	253	79	189.8512	54.1859	255	37	185.6838	53.8286	255	44
D1_E1_ROI.tif	f77c8440-6335-4e88-bde2-253bc1d9158a	Fibers: Positive	Fibers: Positive	PathAnnotationObject	Polygon	228.66	201.06	15.2064	14.8779	0.8633	5.6729	3.823	0.7194	217.1896	58424	16.66	250	166	84	217.9665	58633	26.0714	251	129	122	210.1822	56539	34.8964	250	98	152	40.4928	24.5699	0.8429	9.0972	6.0106	0.7279	201.8331	29.5259	250	93	182.6096	47.3174	251	34	170.5941	49.5125	250	40
D1_E1_ROI.tif	050870d6-e435-4466-a056-c892a65b0861	Fibers: Positive	Fibers: Positive	PathAnnotationObject	Polygon	163.9	200.79	12.0384	14.9752	0.6746	6.02	2.9126	0.9077	222.7056	47659	14.067	244	184	60	221.9907	47506	21.5661	247	159	88	214.8224	45972	26.2111	243	139	104	42.5088	25.8626	0.7986	10.0555	5.0989	0.856	201.5724	26.5691	246	117	166.5277	49.1743	247	46	161.9242	45.5331	243	51
D1_E1_ROI.tif	bbd77ac4-2c7d-4520-9073-cb60e32ce294	Fibers: Positive	Fibers: Positive	PathAnnotationObject	Polygon	424.18	202.47	45.3312	24.8158	0.925	8.0829	7.4734	0.2687	219.0926	172645	8.8859	238	142	96	235.4822	185560	6.9947	255	195	60	224.8579	177188	10.7415	255	179	76	91.296	35.8846	0.8909	12.1352	10.7454	0.4241	194.8112	35.7414	247	70	196.7055	51.7199	255	39	195.5721	42.927	255	50
D1_E1_ROI.tif	9cd312c6-4cb3-4316-aba1-beec42fece91	Fibers: Positive	Fibers: Positive	PathAnnotationObject	Polygon	284.64	201.09	14.2848	14.0744	0.9062	4.8894	3.9174	0.6119	218.9	54725	15.5368	252	174	78	233.752	58438	14.1941	255	184	71	232.18	58045	14.7025	255	176	79	39.1104	23.5782	0.8841	8.2179	6.3714	0.5458	206.5279	26.8303	252	97	193.1965	42.676	255	60	178.8563	49.9335	255	61
D1_E1_ROI.tif	3515e15f-ccf1-4cb9-b457-af25f6cb33cf	Fibers: Positive	Fibers: Positive	PathAnnotationObject	Polygon	443.44	202.06	35.5968	21.5108	0.9667	7.0468	6.6266	0.2349	212.9064	132002	18.113	234	108	126	238.9145	148127	10.309	254	167	87	238.6532	147965	9.2237	254	178	76	74.304	32.0816	0.9072	10.4104	9.6	0.2572	171.6409	49.1254	247	49	174.295	71.6511	254	11	181.1452	67.5057	254	13
D1_E1_ROI.tif	0db79594-6bab-4254-845e-20cfe649e4c1	Misdetection: Positive	Misdetection: Positive	PathAnnotationObject	Polygon	298.77	202.81	24.5952	32.3783	0.2948	9.2268	6.0289	0.7968	183.9838	79481	53.5381	255	0	255	191.8102	82862	49.1025	254	45	209	195.2454	84346	48.5789	254	36	218	82.8864	35.224	0.8395	12.808	9.0827	0.6662	156.8279	60.789	255	0	145.6093	55.146	254	15	163.2207	49.2782	254	15
D1_E1_ROI.tif	fe0b540e-3533-437f-abeb-42b511988fe7	Ray_parenchyma	Ray_parenchyma	PathAnnotationObject	Polygon	433.68	208.31	70.7904	58.4706	0.2602	18.2209	7.1754	0.8946	164.4575	203105	24.1107	232	49	183	164.9449	203707	18.7578	229	93	136	184.4162	227754	19.3215	247	118	129	163.4112	54.0507	0.7029	21.5855	10.4661	0.8819	152.6109	30.0365	232	42	138.5504	34.8	229	18	163.3497	33.3517	247	60
D1_E1_ROI.tif	1ba96031-fdba-4cf2-bccd-40909f24b9d1	Fibers: Positive	Fibers: Positive	PathAnnotationObject	Polygon	173.97	203	50.7456	28.2475	0.7992	11.1422	6.6465	0.7991	223.5506	196501	10.5141	249	158	91	235.694	207175	12.2399	249	129	120	230.6712	202760	14.8266	245	120	125	98.7264	38.9445	0.818	15.2536	9.6875	0.7748	204.9039	31.0144	249	22	199.5859	47.637	249	38	188.5376	54.1107	245	48
D1_E1_ROI.tif	895546f5-a193-4dcd-8f29-0edd99b74542	Fibers: Positive	Fibers: Positive	PathAnnotationObject	Polygon	371.94	203.04	25.2864	20.0165	0.7931	7.4752	4.667	0.7651	224.7347	99108	12.3544	254	191	63	231.3741	102036	12.499	255	167	88	223.6712	98639	17.0523	255	147	108	63.648	30.5438	0.8573	10.8536	8.2977	0.6428	189.5312	53.1831	254	0	183.1647	54.096	255	51	178.6896	49.3943	255	34
D1_E1_ROI.tif	2c4e1f25-b114-4f84-8d2f-4fdc93bc8476	Fibers: Positive	Fibers: Positive	PathAnnotationObject	Polygon	515.3	202.23	19.4688	16.286	0.9224	5.7369	4.4333	0.641	218.576	74753	27.8601	254	106	148	240.9415	82402	17.9981	255	159	96	238.7485	81652	17.2936	255	165	90	48.7872	26.4224	0.8782	9.1836	7.4986	0.5943	169.3419	58.3582	254	0	171.3678	68.9789	255	10	180.5629	58.6007	255	41
D1_E1_ROI.tif	1a8c23de-9ae5-4d52-ad98-2e3fef5621db	Fibers: Positive	Fibers: Positive	PathAnnotationObject	Polygon	458.19	204.68	42.1632	25.1593	0.837	9.6541	5.6682	0.8042	218.0492	159612	11.6043	240	164	76	237.6926	173991	11.2585	253	171	82	236.4481	173080	12.418	254	151	103	87.2064	35.9462	0.8481	13.2711	8.9442	0.7393	185.0527	41.4721	240	65	183.0435	61.7247	253	37	183.5063	62.7919	254	23
D1_E1_ROI.tif	12b51223-98e4-4d73-9cc4-43648b580e13	Fibers: Positive	Fibers: Positive	PathAnnotationObject	Polygon	251.69	203.84	24.5952	18.6879	0.885	7.0221	4.6605	0.7734	209.9837	90083	16.8363	237	150	87	237.1282	101728	12.0284	253	171	82	237.5618	101914	11.304	252	177	75	55.4688	29.1713	0.8191	11.1094	7.0338	0.7675	177.5041	43.3798	250	27	186.1284	54.4081	253	40	190.2484	50.3124	252	52
D1_E1_ROI.tif	77ada49a-ae11-4462-b20b-e79b0ac58a90	Fibers: Positive	Fibers: Positive	PathAnnotationObject	Polygon	551.94	203.71	52.128	28.4767	0.8078	10.9503	5.9181	0.85	218.4675	198150	16.6267	251	108	143	242.2106	219685	11.2621	255	174	81	241.6714	219196	13.7464	255	169	86	101.5488	39.4272	0.8209	14.7339	8.9071	0.7815	183.3232	49.8401	251	42	190.6355	62.3368	255	37	191.1154	63.9075	255	32
D1_E1_ROI.tif	d47d1129-e763-4b14-985e-b973989fd02f	Fibers: Positive	Fibers: Positive	PathAnnotationObject	Polygon	241.97	204.98	51.1488	26.6415	0.9056	9.8761	6.5518	0.7398	215.2263	191121	16.999	239	110	129	238.4865	211776	10.5689	252	164	88	233.5563	207398	11.8454	251	173	78	103.2768	38.6345	0.8695	13.8189	9.8343	0.6856	172.6516	54.2237	242	41	178.3812	68.7983	252	37	181.0573	65.6118	251	30
D1_E1_ROI.tif	70da4035-6540-4888-8c43-57ad7a581844	Fibers: Positive	Fibers: Positive	PathAnnotationObject	Polygon	269.25	205.46	46.4256	27.3463	0.7801	9.7571	6.638	0.7758	215.1719	172783	10.2149	242	178	64	227.0361	182310	15.8205	254	178	76	218.5504	175496	16.6695	252	173	79	88.8768	36.3902	0.8434	12.829	9.828	0.6134	199.2566	26.3297	242	105	197.2573	45.5759	254	40	195.5941	41.4911	252	44
D1_E1_ROI.tif	b4a96c4a-402e-4111-a7b3-56e789b5c592	Fibers: Positive	Fibers: Positive	PathAnnotationObject	Polygon	191.18	203.78	46.7712	26.961	0.8086	10.5674	5.7973	0.8488	209.6316	171269	28.7711	238	76	162	236.0796	192877	17.8287	249	130	119	234.2583	191389	10.2485	247	137	110	102.7584	38.8139	0.8571	14.2388	8.9556	0.7903	162.4044	58.4225	242	14	163.3216	74.8449	249	7	170.1426	67.019	247	36
D1_E1_ROI.tif	1c7a7a30-f72e-4cc3-88a7-ed928429ca06	Fibers: Positive	Fibers: Positive	PathAnnotationObject	Polygon	211.08	204.22	32.1408	21.6877	0.8587	8.6149	5.0912	0.8102	224.7491	126309	12.1366	247	174	73	233.8452	131421	13.9109	250	172	78	229.6512	129064	16.6811	248	161	87	76.032	33.4135	0.8558	12.5229	8.5536	0.714	207.5572	23.7917	247	105	193.6548	43.0197	250	50	181.5723	48.9042	248	34
D1_E1_ROI.tif	9c0253ed-4cb0-42a7-a7f1-d75057142d41	Fibers: Positive	Fibers: Positive	PathAnnotationObject	Polygon	466.35	204.07	17.4528	15.0165	0.9726	5.1212	4.32	0.5113	212.3246	64759	24.0645	244	129	115	240.8492	73459	17.2082	254	165	89	245.2885	74813	13.1718	254	189	65	43.7184	24.5494	0.9116	8.1873	7.35	0.3835	177.1073	38.9437	245	74	176.1243	60.3723	254	39	181.0406	61.5803	254	42
D1_E1_ROI.tif	f710bfbf-d7f2-4c19-bc1d-6651c44ca34e	Fibers: Positive	Fibers: Positive	PathAnnotationObject	Polygon	480.39	203.45	18.72	16.022	0.9164	5.4161	4.7272	0.4588	186.0578	61213	37.9783	236	39	197	226.0638	74375	27.2536	254	145	109	235.6231	77520	21.1039	254	160	94	52.704	27.2411	0.8925	9.3921	7.5221	0.5643	149.8455	48.6648	252	39	158.9489	61.4248	254	18	180.2699	57.0675	254	60
D1_E1_ROI.tif	f16c7292-d857-4fe8-a8c9-91fe06e4d09e	Fibers: Positive	Fibers: Positive	PathAnnotationObject	Polygon	450.75	204.87	19.8144	16.974	0.8642	6.5241	4.0694	0.7953	221.56	77546	14.2489	248	168	80	231.76	81116	19.4697	254	177	77	228.02	79807	25.7401	254	145	109	48.7872	26.1931	0.8936	9.0735	7.1635	0.5582	199.9624	29.7545	248	100	189.3776	46.2569	254	47	179.5965	51.217	254	53
D1_E1_ROI.tif	e1e377f0-3f6f-4911-a1f6-4070c4b94eb3	Ray_parenchyma	Ray_parenchyma	PathAnnotationObject	Polygon	159.14	206.93	62.8416	32.4792	0.7486	12.0575	7.9182	0.697	228.2727	248589	12.0721	249	137	112	228.1368	248441	19.1579	247	97	150	209.9614	228648	13.925	238	126	112	131.6736	44.2197	0.8462	16.2695	11.7076	0.7052	190.7496	50.2655	249	11	164.0883	71.1572	247	14	169.4742	48.6216	238	17
D1_E1_ROI.tif	68876d07-8db1-4318-bd18-c57d3277f112	Fibers: Positive	Fibers: Positive	PathAnnotationObject	Polygon	181.04	205.05	12.7872	15.2026	0.6953	6.2152	2.886	0.8978	219.5848	49187	14.1729	245	166	79	223.75	50120	20.3007	246	154	92	226.1295	50653	16.931	243	167	76	40.9536	25.4022	0.7976	9.9136	5.6167	0.8407	196.2073	30.414	247	96	178.6429	42.2227	246	80	176.4664	43.7572	243	58
D1_E1_ROI.tif	344491a0-fbb6-4245-a9dc-34b9a3bb2d48	Fibers: Positive	Fibers: Positive	PathAnnotationObject	Polygon	526.36	205.17	11.52	12.7844	0.8857	4.6029	3.2152	0.7175	175.4167	35785	41.1885	253	54	199	191.4461	39055	54.6147	255	35	220	210.5735	42957	44.7432	255	53	202	39.5136	23.9703	0.8642	8.3012	6.6005	0.6552	159.3025	40.627	253	54	142.2301	55.1876	255	27	165.068	50.4281	255	53
D1_E1_ROI.tif	4a49f3dc-43d5-4e65-ae83-3a9b9c1bdbfd	Fibers: Positive	Fibers: Positive	PathAnnotationObject	Polygon	233.72	204.37	7.3152	10.0124	0.917	3.6394	2.6615	0.6842	178.4231	23195	25.143	226	104	122	215.4077	28003	25.7085	249	155	94	226.6846	29469	19.272	250	168	82	26.6688	19.5494	0.8769	6.8757	5.3246	0.5685	147.2435	43.6825	241	48	155.3987	50.7807	249	60	174.0776	45.3079	250	78
D1_E1_ROI.tif	c1b484aa-da9a-4309-af0a-3f3cea5c012e	Vessels: Positive	Vessels: Positive	PathAnnotationObject	Polygon	333.55	236.79	3157.344	232.6544	0.733	71.2079	57.8746	0.5415	220.4515	12079639	4.2931	255	202	53	232.1881	12722749	4.4412	255	189	66	213.6456	11706712	5.4698	254	161	93	3580.9343	226.1854	0.8796	74.9457	61.8003	0.5361	218.017	12.4538	255	3	227.4774	18.5259	255	41	209.9877	16.6214	254	52
D1_E1_ROI.tif	7a64bbe7-674c-4b1a-a208-1f78dd3c98d6	Fibers: Positive	Fibers: Positive	PathAnnotationObject	Polygon	203.84	208.33	40.2624	25.9046	0.754	10.2537	5.2801	0.8822	205.3661	144167	29.2276	244	110	134	226.9915	159348	24.7515	249	110	139	229.8476	161353	15.8899	247	104	143	97.4592	38.0451	0.8461	14.4319	9.1429	0.7854	168.5407	49.1028	249	50	158.4315	67.03	249	20	166.5071	60.8227	247	32
D1_E1_ROI.tif	5faf171b-b96a-452c-bd40-d0cfa2f50410	Fibers: Positive	Fibers: Positive	PathAnnotationObject	Polygon	278.43	207.93	49.4784	25.9906	0.9204	9.1791	6.9485	0.6039	217.1953	186788	13.0723	253	164	89	235.4791	202512	9.5126	254	195	59	231.2477	198873	12.2516	252	148	104	97.344	37.0862	0.8894	12.7408	10.2604	0.4979	207.151	23.4936	253	101	203.3233	40.9928	254	55	193.1475	48.5115	252	51
D1_E1_ROI.tif	8eb3a2f5-708d-4d40-97ca-70c410b7f96c	Misdetection: Positive	Misdetection: Positive	PathAnnotationObject	Polygon	288.53	216.36	140.6016	81.4464	0.2664	26.9716	9.1509	0.9637	219.7885	537163	10.5601	253	160	93	229.5565	561036	14.2446	253	105	148	218.3298	533598	16.0768	253	88	165	278.2656	75.2902	0.6169	30.8349	12.9059	0.9316	202.5293	35.4864	253	4	196.8843	45.647	253	16	191.2065	39.2736	253	29
D1_E1_ROI.tif	bc68e689-fb2a-4f67-9f5b-cfc191a0ac0e	Axial_parenchyma	Axial_parenchyma	PathAnnotationObject	Polygon	357.12	207.82	39.8016	26.6916	0.702	11.127	4.755	0.9136	211.6017	147698	33.3358	253	14	239	236.8438	165317	12.9097	254	150	104	228.5372	159519	12.1038	255	166	89	85.6512	35.5764	0.8504	13.7716	8.0327	0.7861	188.0107	59.5568	253	0	199.5054	55.0163	255	23	197.5705	44.2439	255	36
D1_E1_ROI.tif	012020bd-6544-436d-8aff-dacc5a488425	Fibers: Positive	Fibers: Positive	PathAnnotationObject	Polygon	498.04	206.7	36.5184	22.6054	0.898	8.393	5.6535	0.7	200.8518	128746	31.0685	236	68	168	231.5694	148436	23.1125	255	142	113	239.6365	153607	19.2595	255	131	124	80.8128	33.7441	0.8919	11.7669	8.8111	0.6774	157.4019	56.2109	246	27	159.2838	74.4421	255	2	174.9588	68.5301	255	12
D1_E1_ROI.tif	f2f1eb3e-254d-4944-9758-242d6ca10a11	Fibers: Positive	Fibers: Positive	PathAnnotationObject	Polygon	221.73	207.63	43.6608	24.1438	0.9412	8.8575	6.1945	0.6872	210.9895	160563	20.8129	238	112	126	236.8804	180266	13.9486	250	163	87	235.7438	179401	11.0671	249	178	71	89.3952	35.4654	0.8931	12.8605	9.0487	0.6202	177.482	46.1635	246	70	178.3723	64.0315	250	42	178.69	64.3284	249	42
D1_E1_ROI.tif	3c35e2a3-647c-49be-82c5-f8f162d145cc	Ray_parenchyma	Ray_parenchyma	PathAnnotationObject	Polygon	262.22	211.08	47.9808	29.2938	0.7026	11.5189	5.9792	0.8764	209.5348	174752	23.0464	250	99	151	205.2962	171217	31.6285	250	77	173	200.8837	167537	31.5187	249	93	156	91.8144	37.5841	0.8168	14.1084	9.1851	0.7995	173.1351	49.8787	250	61	162.6485	58.4251	250	35	175.0944	44.8734	249	65
D1_E1_ROI.tif	8d82cf4e-a947-4c6f-85e6-39d5d3280cfd	Fibers: Positive	Fibers: Positive	PathAnnotationObject	Polygon	472.78	208.14	18.5472	15.9138	0.9203	5.685	4.1859	0.653	206.0308	66960	39.1526	248	71	177	239.9015	77968	20.7579	254	166	88	243.7908	79232	17.6666	254	165	89	47.4624	26.3838	0.8568	9.0372	7.5241	0.2722	155.8747	55.7928	248	33	158.4265	71.5873	254	45	167.6855	69.9442	254	24
D1_E1_ROI.tif	2ccf220f-8da8-4ab2-bc1c-1d8993817034	Ray_parenchyma	Ray_parenchyma	PathAnnotationObject	Polygon	488.43	212.81	61.9776	38.0754	0.5372	15.6073	5.76	0.9445	184.9065	199699	25.7824	253	102	151	177.2722	191454	16.461	237	114	123	186.488	201407	15.7868	242	130	112	135.8208	49.4018	0.6993	19.3771	9.9638	0.89	165.2367	38.1597	253	46	146.8738	38.7948	237	28	164.5872	34.9917	247	49
D1_E1_ROI.tif	4695575e-4086-4b48-9828-792323ef81f6	Fibers: Positive	Fibers: Positive	PathAnnotationObject	Polygon	508.81	209.88	49.4784	26.2682	0.9011	9.2765	6.812	0.6651	208.3221	179157	30.4618	241	30	211	241.1872	207421	13.3577	255	161	94	242.1814	208276	9.5466	255	204	51	92.9088	37.0234	0.8518	12.6378	10.1765	0.6069	169.5346	57.4446	253	30	188.7855	65.7875	255	12	196.4289	61.3031	255	19
D1_E1_ROI.tif	c67f995e-eaeb-45c4-bc55-10508895a28a	Fibers: Positive	Fibers: Positive	PathAnnotationObject	Polygon	255.29	208.84	16.1856	15.1327	0.8882	5.7915	4.0238	0.7013	201.4397	56806	31.5871	237	84	153	232.4645	65555	20.8038	252	147	105	235.5177	66416	16.6006	251	165	86	42.3936	25.3343	0.83	9.1425	6.8111	0.6484	155.4973	53.2681	237	21	164.8081	66.2523	252	28	176.3473	58.7372	251	47
D1_E1_ROI.tif	ff94946c-ab29-45c1-8c68-41f6c05fcc13	Fibers: Positive	Fibers: Positive	PathAnnotationObject	Polygon	534	208.38	37.5552	23.155	0.8802	8.6475	5.4462	0.7833	212.5658	139018	28.7182	245	65	180	242.3379	158489	18.2202	255	152	103	247.0229	161553	16.2094	255	146	109	77.8176	33.4029	0.8764	12.2104	8.7129	0.6656	174.2217	54.8586	254	46	176.9438	71.796	255	21	180.932	73.1912	255	21
D1_E1_ROI.tif	7693e57b-eefc-49a0-90a7-159e55490c29	Fibers: Positive	Fibers: Positive	PathAnnotationObject	Polygon	517.04	208.79	13.7664	13.8781	0.8982	5.1408	3.5078	0.7078	192.5328	46978	40.8168	255	82	173	220.3033	53754	43.4306	255	60	195	225.6598	55061	42.5387	255	66	189	40.7232	23.7349	0.9084	8.207	6.8865	0.5507	151.7415	48.6508	255	44	149.1257	66.5616	255	29	165.2161	60.5478	255	34
D1_E1_ROI.tif	51d244b3-57b0-4ec8-86cf-6542387552c0	Fibers: Positive	Fibers: Positive	PathAnnotationObject	Polygon	560.91	210.97	24.9408	20.7726	0.7263	8.6951	3.84	0.8964	226.0938	98803	17.7753	255	172	83	239.714	104755	18.5558	255	167	88	238.8879	104394	18.5692	255	144	111	63.5328	31.4874	0.8053	12.3162	7.1619	0.8382	190.8181	47.1763	255	57	180.1204	65.2662	255	13	174.0986	66.4272	255	33
D1_E1_ROI.tif	60e0b1ac-021f-4b12-aa7e-0d57b604c305	Misdetection: Positive	Misdetection: Positive	PathAnnotationObject	Polygon	443.17	212.9	64.9152	35.5464	0.6456	12.7871	7.7847	0.6997	212.4756	239885	18.7128	245	109	136	230.7166	260479	17.1764	254	121	133	225.4889	254577	17.4883	254	127	127	122.0544	45.0877	0.7545	16.4444	11.0939	0.6693	188.2533	39.2765	245	27	190.5824	54.507	254	41	192.7618	47.1323	254	51
D1_E1_ROI.tif	5cf20a4a-ec7d-4e91-bfac-f48946c2585e	Fibers: Positive	Fibers: Positive	PathAnnotationObject	Polygon	230.32	209.56	18.0288	15.813	0.906	5.8163	4.1518	0.6853	206.3365	64996	23.9325	237	122	115	238.8349	75233	13.3571	250	178	72	240.4032	75727	10.871	249	179	70	48.4416	27.0411	0.8325	9.9269	7.1958	0.6341	160.6147	45.9006	237	66	175.5638	57.0599	250	65	186.1028	53.7031	249	68
D1_E1_ROI.tif	8b51ce40-ecef-4e05-83bb-3a37f471fdc0	Misdetection: Positive	Misdetection: Positive	PathAnnotationObject	Polygon	480.13	213.37	42.048	34.4594	0.445	11.227	7.6451	0.7872	208.8755	152688	39.5177	255	88	167	223.9576	163713	36.9741	255	98	157	223.4022	163307	42.2857	254	63	191	102.7008	41.6641	0.7435	14.4985	11.1713	0.695	174.3907	50.1391	255	4	167.1827	61.6918	255	9	172.6654	59.4233	254	26
D1_E1_ROI.tif	c4e75ab1-4e83-4003-867d-7b6eca3d2cac	Axial_parenchyma	Axial_parenchyma	PathAnnotationObject	Polygon	366.39	213.12	41.6448	26.94	0.7211	11.0803	4.7849	0.9115	218.0982	157685	16.793	246	108	138	233.675	168947	10.3275	255	186	69	222.5284	160888	12.6617	255	169	86	79.776	35.5591	0.7928	13.2666	7.6749	0.8309	179.6292	58.9676	246	0	189.6609	58.4622	255	40	194.2959	46.0585	255	54
D1_E1_ROI.tif	0ad4a96d-5a8c-42c5-8f77-6e770df65bda	Fibers: Positive	Fibers: Positive	PathAnnotationObject	Polygon	425.31	212.02	37.6704	25.5801	0.7234	10.4863	4.8212	0.8962	224.0061	146948	8.2416	252	191	61	239.2912	156975	8.9824	255	197	58	236.2607	154987	13.4272	255	132	123	76.7232	34.9611	0.7888	13.785	8.2948	0.8078	206.7476	25.5292	252	118	198.8569	48.5305	255	60	189.4839	55.4494	255	37
D1_E1_ROI.tif	62f0f7d9-544c-489d-8422-f384cdab9d65	Ray_parenchyma	Ray_parenchyma	PathAnnotationObject	Polygon	542.26	210.39	15.9552	15.0152	0.8893	5.2716	4.2919	0.607	189.9101	52795	39.8	252	58	194	199.795	55543	34.177	255	80	175	211.482	58792	38.125	255	81	174	47.2896	25.788	0.8936	9.4524	6.7998	0.6674	154.8238	47.569	252	33	142.5602	54.3304	255	22	167.2843	49.5412	255	51
D1_E1_ROI.tif	51673c4b-9fe7-41d7-919a-8647352e5cbc	Fibers: Positive	Fibers: Positive	PathAnnotationObject	Polygon	184.05	211.28	24.9984	18.6525	0.9029	6.8742	4.8631	0.708	228.7632	99512	11.588	247	188	59	237.1218	103148	12.1677	248	176	72	230.4713	100255	16.3813	245	155	90	55.0656	28.0984	0.8765	9.8958	7.8748	0.5842	211.8777	24.5906	247	109	205.3866	36.7689	248	79	189.8746	45.6488	245	60
D1_E1_ROI.tif	ed54146a-88ce-447a-9dcf-b07afa2c905b	Fibers: Positive	Fibers: Positive	PathAnnotationObject	Polygon	194.35	212.4	61.4016	31.4623	0.7795	11.2183	7.5234	0.7828	219.8866	234619	8.4633	242	173	69	233.9025	249574	7.9163	248	193	55	229.0347	244380	8.0211	245	201	44	120.2112	43.2019	0.8094	15.0117	10.8945	0.7067	194.5359	37.9721	249	33	195.6773	49.4184	248	31	194.7462	44.4783	245	46
D1_E1_ROI.tif	fd62cc2b-e668-4641-b8cc-3450800f03c2	Fibers: Positive	Fibers: Positive	PathAnnotationObject	Polygon	167.26	210.93	12.384	13.5897	0.8427	5.2689	2.8309	0.84	211.1535	45398	26.9371	247	91	156	215.2558	46280	25.9981	247	148	99	211.0558	45377	27.6398	244	131	113	37.3824	24.1597	0.8048	9.0652	5.2483	0.8052	169.7351	60.1991	250	0	155.9602	59.2284	247	25	165.9418	43.6883	244	57
D1_E1_ROI.tif	8fdbf214-0c99-43a6-9184-49a4c921e40a	Fibers: Positive	Fibers: Positive	PathAnnotationObject	Polygon	372.76	214.93	37.4976	30.2037	0.5165	13.2189	3.5512	0.9705	221.1018	145485	11.376	246	168	78	233.7644	153817	10.6855	254	191	63	225.3161	148258	10.6868	255	178	77	90.0864	40.6982	0.6835	16.3398	6.4817	0.9251	201.2561	31.7397	249	21	197.8678	41.3765	254	53	192.7261	37.86	255	45
D1_E1_ROI.tif	9dfa5117-b838-4a18-bf88-a13714d4b499	Fibers: Positive	Fibers: Positive	PathAnnotationObject	Polygon	551.72	211.25	36.576	25.0032	0.7352	9.9641	4.6832	0.8832	229.7374	146113	15.4992	254	155	99	242.5094	154236	16.781	255	144	111	243.489	154859	19.6578	255	125	130	80.4672	35.56	0.7997	13.1485	7.7853	0.8099	202.1813	39.3274	255	71	194.015	55.9047	255	32	183.3348	65.8623	255	21
D1_E1_ROI.tif	fb3edffd-cecf-4238-84c6-de5f55cc29bb	Fibers: Positive	Fibers: Positive	PathAnnotationObject	Polygon	462.65	209.99	5.7024	9.0151	0.8817	3.4276	2.3358	0.725	188.18	18818	34.4056	235	109	126	219.56	21956	36.8862	254	128	126	224.65	22465	35.9496	254	128	126	20.9088	17.8966	0.8203	6.8281	3.9669	0.7841	168.4647	35.9462	238	84	165.6331	48.1991	254	68	180.3152	43.7172	254	81
D1_E1_ROI.tif	0a922379-3d35-4926-89e6-521537907832	Fibers: Positive	Fibers: Positive	PathAnnotationObject	Polygon	174.91	213.96	66.3552	30.1708	0.916	10.5344	8.5306	0.4987	222.5625	256392	6.1059	242	198	44	236.2552	272166	5.6827	248	218	30	228.6684	263426	7.9884	245	209	36	113.9904	39.8472	0.9022	13.682	11.4772	0.3964	196.2283	41.7033	249	38	204.0917	48.4994	248	46	204.498	39.3141	245	80
D1_E1_ROI.tif	920bdedd-5612-4f67-ae33-f296864be51d	Fibers: Positive	Fibers: Positive	PathAnnotationObject	Polygon	452.46	213.05	30.816	20.3034	0.9394	6.9848	5.6891	0.5336	221.0872	119166	10.3415	245	150	95	237.1725	127836	12.4483	253	182	71	235.5473	126960	13.9501	253	175	78	66.4704	30.3057	0.9095	10.1341	8.9539	0.3192	190.5199	38.2541	245	77	185.2716	58.1014	253	26	188.0407	54.798	253	57
D1_E1_ROI.tif	b23e3b21-6a17-425e-812c-3e0bc772df09	Fibers: Positive	Fibers: Positive	PathAnnotationObject	Polygon	467.47	212.65	21.4272	17.2548	0.9044	6.0757	4.5627	0.6311	192.5511	71629	33.41	232	90	142	228.7661	85101	24.8298	254	149	105	239.6613	89154	16.6317	254	186	68	51.3216	27.1787	0.8731	9.0792	7.6656	0.2675	161.3823	44.5381	252	60	173.0807	57.9586	254	57	189.4182	54.8637	254	68
D1_E1_ROI.tif	0285aebd-caf3-4a12-a58e-318470010c75	Fibers: Positive	Fibers: Positive	PathAnnotationObject	Polygon	244.45	213.92	54.2592	27.4469	0.9051	10.279	6.8909	0.718	211.9004	200034	24.6821	241	94	147	238.4629	225109	12.6577	251	146	105	234.6388	221499	11.1603	250	162	88	104.6592	39.0978	0.8604	14.0746	10.2662	0.6566	167.2907	61.4876	243	30	177.5066	71.8034	251	21	183.2209	63.4529	250	30
D1_E1_ROI.tif	eb06555c-3645-4a4f-8edf-17a75d7c9f32	Fibers: Positive	Fibers: Positive	PathAnnotationObject	Polygon	213.43	213.38	31.68	20.3229	0.9639	7.1279	5.5437	0.6119	206.1649	113803	24.59	234	119	115	233.3605	128815	16.7385	249	164	85	236.9891	130818	9.7409	247	180	67	73.0368	31.78	0.9087	10.9553	8.9263	0.4671	166.6019	45.8106	236	60	168.5704	63.1424	249	41	178.2919	59.528	247	41
D1_E1_ROI.tif	d8764c78-a7de-4b55-bd08-a022970fe593	Fibers: Positive	Fibers: Positive	PathAnnotationObject	Polygon	502.82	213.26	11.4048	12.6255	0.8991	4.6216	3.2108	0.7149	204.805	40961	28.8283	251	121	130	230.795	46159	21.5057	255	173	82	236.06	47212	20.2208	255	171	84	34.7328	22.0401	0.8985	7.8314	5.5595	0.6844	178.3874	39.8403	253	69	179.3427	49.0115	255	13	188.1374	46.9355	255	40
D1_E1_ROI.tif	64b6b16f-a50e-4a4d-86ab-bf8ab00c199a	Fibers: Positive	Fibers: Positive	PathAnnotationObject	Polygon	234.48	214.47	26.2656	19.0062	0.9137	6.6753	5.1676	0.5993	204.6261	94128	27.2762	242	107	135	234.7391	107980	19.5511	250	158	92	238.5043	109712	14.1602	249	172	77	61.2288	30.0814	0.8503	10.5333	7.806	0.6651	167.9541	48.2139	242	62	170.2587	62.7793	250	57	178.6832	59.5634	249	55
D1_E1_ROI.tif	45ebec39-0513-480a-8fb3-ad9af3690765	Fibers: Positive	Fibers: Positive	PathAnnotationObject	Polygon	527.81	213.81	15.7248	16.6144	0.7159	6.3696	3.7842	0.7381	208.3736	56886	35.6161	254	110	144	208.9487	57043	42.2471	255	67	188	210.4908	57464	42.8351	255	84	171	46.4832	26.5061	0.8314	9.5831	7.2046	0.6601	183.5401	45.798	255	78	168.2885	52.2725	255	29	170.2861	49.3975	255	50
D1_E1_ROI.tif	ffe16278-eaa8-40d3-a5fa-1bcaebedf87e	Fibers: Positive	Fibers: Positive	PathAnnotationObject	Polygon	252.18	213.59	6.5664	9.5266	0.9092	3.435	2.5747	0.6739	187.681	21771	23.3962	224	131	93	232.9828	27026	21.5951	251	161	90	239.3448	27764	17.6823	250	168	82	21.5424	17.9598	0.8393	6.4889	4.9463	0.5964	166.1667	28.3556	224	107	179.3095	43.7829	251	103	182.1561	49.4204	250	71
D1_E1_ROI.tif	65fda6d3-22c8-4765-a0cc-b1a00524046a	Parenchyma: Positive	Parenchyma: Positive	PathAnnotationObject	Polygon	520.96	216.8	33.4656	26.6895	0.5904	10.0194	5.1369	0.8961	146.3111	85592	28.9285	248	92	156	169.2444	99008	20.3256	219	67	152	189.8991	111091	17.3638	222	91	131	87.1488	37.3084	0.7868	13.6673	8.8987	0.7996	134.4677	32.2409	248	15	147.836	38.146	219	20	177.3142	37.03	247	57
D1_E1_ROI.tif	3fbce636-f5e4-4baa-a0d5-2df5eae16400	Fibers: Positive	Fibers: Positive	PathAnnotationObject	Polygon	270.17	217.59	56.0448	28.1448	0.8891	10.4633	6.6819	0.7697	220.9467	215423	8.2278	250	171	79	237.1651	231236	7.0834	251	195	56	230.6749	224908	10.2912	250	173	77	103.9104	38.4832	0.8817	14.1181	9.6815	0.6956	206.9751	32.5615	250	34	200.6639	53.3627	251	12	189.2808	55.7057	250	36
D1_E1_ROI.tif	9ab73bb7-db77-4c6a-b3cb-8b2cd23dc285	Fibers: Positive	Fibers: Positive	PathAnnotationObject	Polygon	495.97	215.87	31.68	20.4954	0.9477	7.1334	5.4739	0.6297	208.0018	114401	31.8394	242	56	186	241.1982	132659	14.2396	255	176	79	244.8182	134650	10.655	255	196	59	66.8736	30.8717	0.8817	10.7123	8.6472	0.568	160.0644	59.8915	242	25	171.9039	73.5167	255	27	183.1691	69.8479	255	22
D1_E1_ROI.tif	aeac4274-9b95-4f9e-b355-79b2b8f93582	Fibers: Positive	Fibers: Positive	PathAnnotationObject	Polygon	514.39	216.45	15.4368	15.1575	0.8443	5.6271	3.4817	0.782	208.3815	56263	27.6132	253	146	107	225.9	60993	26.3354	255	135	120	231.8481	62599	26.6974	255	120	135	43.0848	24.8293	0.8782	8.9798	6.8687	0.6314	167.6098	54.4821	253	15	165.4155	61.6195	255	15	175.0333	58.2953	255	25
D1_E1_ROI.tif	a53334b9-2aea-40e3-a4e5-4cb1ef57262d	Axial_parenchyma	Axial_parenchyma	PathAnnotationObject	Polygon	535.7	215.99	26.7264	19.365	0.8956	7.3526	4.4275	0.7822	222.7885	104265	10.7614	255	162	93	235.5449	110235	14.7725	255	147	108	229.2799	107303	19.3577	255	126	129	58.5792	29.2404	0.861	11.0482	6.8874	0.751	185.9755	48.2444	255	36	185.199	62.3729	255	4	191.3206	51.9148	255	3
D1_E1_ROI.tif	8b31bace-438d-4a0e-96dd-18e950381c63	Fibers: Positive	Fibers: Positive	PathAnnotationObject	Polygon	223.44	217.38	51.552	26.8186	0.9007	9.2757	7.3083	0.584	207.457	185674	29.1112	241	96	145	234.9106	210245	16.3286	249	147	102	234.2022	209611	11.1434	248	170	78	98.7264	37.7527	0.8705	12.6184	10.6298	0.5302	163.8533	57.7773	241	45	170.234	73.4099	249	22	179.6135	65.334	248	13
D1_E1_ROI.tif	92b4bd78-b5aa-4247-b21b-040146ec065c	Fibers: Positive	Fibers: Positive	PathAnnotationObject	Polygon	460.01	218.18	38.8224	23.221	0.9047	8.676	5.6462	0.7473	207.6259	140978	26.5719	244	79	165	235.8792	160162	18.9585	255	148	107	236.8071	160792	17.7935	254	157	97	86.976	34.984	0.893	12.9506	9.2163	0.6961	165.6338	51.4576	244	52	163.2875	72.3778	255	16	174.846	65.7197	254	34
D1_E1_ROI.tif	640a1d6b-c5dd-479f-a495-71afdd47449a	Fibers: Positive	Fibers: Positive	PathAnnotationObject	Polygon	360.55	216.64	11.808	13.7848	0.7809	5.7206	2.9406	0.857	216.348	44135	20.6073	248	131	117	219.5931	44797	31.196	255	120	135	211.7402	43195	38.2143	255	81	174	38.5344	24.0825	0.8349	9.5036	5.4287	0.8157	189.3467	44.2399	251	0	178.3423	48.2239	255	39	177.4762	43.6937	255	81
D1_E1_ROI.tif	e1deec7a-c83b-4dd5-ae12-33ff91f43a27	Fibers: Positive	Fibers: Positive	PathAnnotationObject	Polygon	278.83	219.98	53.3376	28.5463	0.8225	10.9194	6.2238	0.8314	219.9365	204321	8.0972	248	164	84	234.1938	217566	6.4267	252	200	52	227.1712	211042	9.1845	251	181	70	107.5968	39.148	0.8822	14.2653	9.3844	0.7254	205.7942	24.1762	249	105	199.9931	42.7548	252	40	195.3442	43.4899	251	43
D1_E1_ROI.tif	f7612cab-2377-47d7-9b44-262dfada884c	Fibers: Positive	Fibers: Positive	PathAnnotationObject	Polygon	256.73	218.12	18.6624	16.8447	0.8265	6.7203	3.5769	0.856	203.2708	66063	23.279	235	93	142	233.3631	75843	16.679	251	149	102	237.6154	77225	9.9382	250	189	61	46.08	26.5697	0.8203	10.6058	6.4082	0.8196	167.595	45.1578	236	21	172.1255	62.5237	251	11	181.5491	57.3295	250	38
D1_E1_ROI.tif	0d156182-e2f6-478b-9cc8-70407d351059	Axial_parenchyma	Axial_parenchyma	PathAnnotationObject	Polygon	421.35	218.74	20.2176	21.4163	0.5539	7.8462	4.4212	0.8404	214.0787	76212	19.2377	239	139	100	229.2809	81624	15.1241	248	159	89	217.7949	77535	9.5392	243	171	72	55.1808	29.3466	0.8052	10.8317	6.7312	0.7637	177.3701	54.7935	239	20	182.7713	56.2486	248	41	189.3721	40.7505	245	44
D1_E1_ROI.tif	9933bd53-d9ae-4c52-8d62-11d426e01dbd	Fibers: Positive	Fibers: Positive	PathAnnotationObject	Polygon	567.13	219.92	55.5264	29.0971	0.8242	10.3164	7.2432	0.7058	220.1328	212208	8.4949	250	162	88	234.7386	226288	8.9338	254	188	66	230.083	221800	12.6768	255	196	59	108.0576	39.0096	0.8923	13.8123	10.7511	0.6056	202.2961	28.9786	251	71	204.059	42.753	255	38	199.1754	44.3076	255	28
D1_E1_ROI.tif	c0268265-b102-4a51-807a-b88edf16d1ef	Fibers: Positive	Fibers: Positive	PathAnnotationObject	Polygon	474.48	220.66	55.1232	27.5724	0.9112	10.4753	6.7608	0.7636	211.8056	202698	27.0325	255	47	208	238.9979	228721	13.8894	255	153	102	237.7962	227571	13.913	254	135	119	105.5808	38.5631	0.8922	13.9501	10.0409	0.6721	165.1642	59.977	255	17	176.1107	73.1835	255	1	186.6356	64.7218	254	15
D1_E1_ROI.tif	97a906cd-0c99-4252-8bbe-f599bcf59e5c	Fibers: Positive	Fibers: Positive	PathAnnotationObject	Polygon	555.61	220.39	68.832	31.6285	0.8647	10.9958	8.1431	0.6545	227.9296	271920	10.1915	254	165	89	240.3529	286741	9.7088	255	194	61	237.1123	282875	13.3312	255	177	78	128.3328	42.2299	0.9043	14.7981	11.7798	0.5349	207.1084	37.0495	255	0	206.358	46.5527	255	15	200.3293	50.5032	255	33
D1_E1_ROI.tif	796ed409-78a4-4c50-bec8-b95e7ca4376c	Parenchyma: Positive	Parenchyma: Positive	PathAnnotationObject	Polygon	295.5	217.57	5.184	8.476	0.9068	3.0183	2.3907	0.5479	215.043	19999	24.4873	253	117	136	177.5484	16512	28.065	249	118	131	172.4409	16037	29.469	249	116	133	26.784	19.6303	0.8734	7.0502	5.004	0.6978	182.0642	40.2374	253	101	118.3533	56.3699	249	11	124.6874	50.5123	249	29
D1_E1_ROI.tif	39877f1e-bfac-42ea-84fb-76f1cffaa9d9	Fibers: Positive	Fibers: Positive	PathAnnotationObject	Polygon	206.19	221.05	53.5104	27.6016	0.8826	10.1379	6.8692	0.7458	202.0505	188109	30.7608	237	66	171	224.8389	209325	26.4907	249	126	123	230.5736	214664	17.7766	245	157	88	113.7024	39.9465	0.8954	14.2398	10.4226	0.6542	159.6662	56.1891	242	26	155.9383	73.3548	249	7	168.2069	67.1033	245	27
D1_E1_ROI.tif	e886ee56-4ea4-46f5-95d3-1780038613ae	Parenchyma: Positive	Parenchyma: Positive	PathAnnotationObject	Polygon	166.32	219.69	28.0512	19.8756	0.8923	6.9828	5.4407	0.5947	232.2816	113818	17.3844	250	123	127	223.2939	109414	29.6066	248	68	180	208.6245	102226	19.6515	237	106	131	75.1104	31.9832	0.9227	10.9948	9.2117	0.5437	180.8057	52.7285	250	21	141.8355	74.2666	248	2	147.925	58.6461	237	14
D1_E1_ROI.tif	215f7e6b-b650-4e20-9bc2-aa27530cb6c6	Ray_parenchyma	Ray_parenchyma	PathAnnotationObject	Polygon	544.32	218.49	23.7312	18.669	0.8556	7.3638	4.2626	0.8231	213.1675	87825	25.7824	248	118	130	227.6165	93778	20.9377	254	158	96	222.4223	91638	19.1854	255	161	94	61.92	28.9892	0.9259	10.1951	7.7526	0.604	175.8189	50.8617	255	2	169.0854	59.1209	254	16	178.9304	48.0846	255	52
D1_E1_ROI.tif	b6d59b41-8e13-4f5e-a729-ba695c42b79f	Fibers: Positive	Fibers: Positive	PathAnnotationObject	Polygon	183.98	218.66	13.9392	13.5318	0.9566	4.8215	3.6312	0.6682	214.3852	52310	16.6506	238	136	102	232.8238	56809	14.9652	247	165	82	231.3074	56439	13.7861	244	164	80	38.7648	23.4337	0.8871	8.145	6.5135	0.5725	179.0074	36.8545	238	76	171.0415	56.7854	247	39	175.3778	51.1086	244	55
D1_E1_ROI.tif	2c42d93b-565b-4885-be02-e9ebcf375e7c	Fibers: Positive	Fibers: Positive	PathAnnotationObject	Polygon	251.21	219.36	10.656	11.9721	0.9343	4.5246	3.0905	0.7184	177.5714	33561	18.3654	214	105	109	210.4074	39767	24.4827	249	146	103	229.2751	43333	20.0928	250	172	78	30.7008	20.5089	0.9172	6.9589	5.7582	0.5584	148.661	36.589	236	51	157.9382	53.5627	249	44	174.7079	56.2111	250	59
D1_E1_ROI.tif	3683ddc0-134a-4b3b-9dfd-5f0edb4f005c	Parenchyma: Positive	Parenchyma: Positive	PathAnnotationObject	Polygon	297.82	224.24	47.6928	34.3983	0.5065	14.5594	5.3286	0.9499	201.3261	167302	41.2838	253	18	235	219.9892	182811	21.8614	253	123	130	209.793	174338	19.7577	251	111	140	111.5712	44.1498	0.7193	17.5944	9.2272	0.885	171.5973	57.269	253	1	174.0489	53.9317	253	35	179.6756	44.0096	251	40
D1_E1_ROI.tif	6c8e0f78-7f52-4bb7-9618-20d3ad4eb1e6	Fibers: Positive	Fibers: Positive	PathAnnotationObject	Polygon	466.79	219.4	6.6816	9.6731	0.8973	3.6146	2.2418	0.7867	189.9	22788	46.4938	242	58	184	234.5083	28141	28.1983	255	120	135	243.0667	29168	14.805	254	172	82	24.5952	18.8528	0.8696	6.7381	4.7162	0.5843	144.1302	48.4621	242	37	159.0651	56.9649	255	38	182.4023	50.7107	254	38
D1_E1_ROI.tif	aad3171b-06dd-4ae7-a0a4-c2a5310518f5	Fibers: Positive	Fibers: Positive	PathAnnotationObject	Polygon	501.46	219.68	8.4672	11.0659	0.8689	4.2154	2.5892	0.7616	203.9085	31198	29.1085	244	110	134	236.1373	36129	20.3938	255	170	85	240.4967	36796	20.6025	255	161	94	29.5488	20.7227	0.8647	7.5679	4.9627	0.6916	164.0619	43.0557	253	75	170.1973	55.043	255	54	178.4642	56.7103	255	50
D1_E1_ROI.tif	768c43e1-1313-4e5d-ac43-cd2f272c5fea	Fibers: Positive	Fibers: Positive	PathAnnotationObject	Polygon	508.4	222.7	57.024	28.1371	0.9051	9.1453	8.449	0.2373	223.171	221832	11.603	251	134	117	239.4588	238022	13.0523	255	157	98	240.0553	238615	18.2868	255	108	147	108.6336	39.7515	0.8639	13.0506	11.8274	0.1526	202.1689	31.8898	252	93	192.7178	56.2625	255	45	186.0556	66.4341	255	4
D1_E1_ROI.tif	40d30c7c-370b-499c-8638-b1f93fef9088	Fibers: Positive	Fibers: Positive	PathAnnotationObject	Polygon	194.2	222.03	69.5808	31.6195	0.8746	10.8266	8.2425	0.6554	224.7289	271922	10.0009	248	168	80	236.1149	285699	10.4522	248	153	95	230.8612	279342	13.072	245	127	118	124.2432	42.4275	0.8673	14.4143	11.6926	0.5907	208	28.7968	248	104	205.6249	44.1154	248	75	191.7905	55.7321	245	48
D1_E1_ROI.tif	fcb210b3-31cb-42a0-a642-b2ff01e78a02	Fibers: Positive	Fibers: Positive	PathAnnotationObject	Polygon	215	221.33	21.7728	16.9557	0.9517	5.7193	4.72	0.5304	210.0052	81062	22.1735	237	127	110	236.399	91250	13.6129	248	164	84	237.3679	91624	9.4233	246	179	67	51.1488	27.1848	0.8697	9.357	7.676	0.3599	170.5825	44.5407	240	77	179.1055	57.7239	248	54	186.9529	54.5662	246	54
D1_E1_ROI.tif	2d3ba8da-1bcf-4fef-a68f-ca6827140e8a	Fibers: Positive	Fibers: Positive	PathAnnotationObject	Polygon	452.09	221.16	20.3904	18.2064	0.773	6.9536	4.3917	0.7357	222.7493	79967	15.2258	248	173	75	223.2395	80143	22.4061	255	148	107	220.7744	79258	29.9861	254	131	123	55.2384	28.635	0.8466	10.5771	7.3633	0.7027	201.5597	33.9065	252	69	182.8598	49.4498	255	15	177.9346	50.4164	254	25
D1_E1_ROI.tif	3d8070de-2502-4849-b3b3-063f858d2391	Fibers: Positive	Fibers: Positive	PathAnnotationObject	Polygon	427.4	222.98	28.4544	20.6252	0.8406	8.2072	4.32	0.8513	221.9798	109658	7.4119	238	191	47	237.0506	117103	7.5773	250	197	53	228.0486	112656	12.3312	254	182	72	59.5008	29.7556	0.8445	10.7915	7.6228	0.729	194.9211	34.8867	238	54	191.1569	53.7894	250	39	190.8258	44.8408	254	76
D1_E1_ROI.tif	f8577987-3eed-478f-9e2d-a956777d9b36	Ray_parenchyma	Ray_parenchyma	PathAnnotationObject	Polygon	435.34	224.65	53.1648	34.6129	0.5576	11.6752	7.3628	0.7796	169.2276	156874	18.5992	223	88	135	193.5437	179415	15.3036	233	119	114	203.6624	188795	13.4045	237	148	89	120.6144	43.7964	0.7902	15.5729	10.8067	0.7408	141.4442	37.6991	223	23	150.0486	52.7972	233	22	177.2655	42.6441	241	51
D1_E1_ROI.tif	67083fe4-d14d-4969-abfa-67e988088e54	Misdetection: Positive	Misdetection: Positive	PathAnnotationObject	Polygon	530.98	223.78	54.8352	43.8709	0.358	13.9425	9.082	0.7603	206.1813	196697	35.4972	255	59	196	218.9801	208907	26.8829	255	87	168	218.2621	208222	24.9952	255	107	148	127.0656	48.4608	0.6799	17.3749	11.5636	0.6935	171.4667	54.9718	255	0	174.9665	54.1255	255	7	187.3326	41.611	255	12
D1_E1_ROI.tif	bbbf643c-4945-40ac-b0c2-b7a0488d53b8	Fibers: Positive	Fibers: Positive	PathAnnotationObject	Polygon	237.32	222.55	18.72	16.7405	0.8394	6.7148	3.5711	0.8503	191.3547	62573	36.4051	245	102	143	228.8685	74840	24.5488	249	128	121	236.1101	77208	13.8269	248	161	87	52.0128	27.949	0.8367	10.406	6.7057	0.7688	159.2417	46.9983	246	59	170.1258	52.2954	249	68	186.1336	46.9568	248	69
D1_E1_ROI.tif	cfbfc9ac-b6f4-4916-9431-4d2d35ef38fa	Parenchyma: Positive	Parenchyma: Positive	PathAnnotationObject	Polygon	261.52	224.93	38.6496	29.7597	0.5484	12.2509	5.5997	0.8819	210.468	141645	24.9164	244	75	169	214.4235	144307	24.392	249	156	93	207.3299	139533	21.4526	248	129	119	97.632	40.0931	0.7632	15.944	9.464	0.8324	166.729	63.3697	248	0	164.428	54.9213	249	24	176.1534	40.6081	248	45
D1_E1_ROI.tif	2d5df749-811d-448d-b20e-3796a9acf8da	Fibers: Positive	Fibers: Positive	PathAnnotationObject	Polygon	229.36	222.6	25.1136	20.0344	0.7863	8.015	4.1939	0.8657	201.795	88588	34.0401	240	75	165	227.7745	99993	25.1805	249	123	126	232.4852	102061	14.4937	247	169	78	63.936	30.7983	0.847	11.7332	7.467	0.7745	143.8654	59.9031	240	39	140.7253	77.9582	249	16	160.7603	67.2978	247	39
D1_E1_ROI.tif	67fa3e00-b6f4-424f-9351-4464b15c6536	Fibers: Positive	Fibers: Positive	PathAnnotationObject	Polygon	177.62	226.41	84.96	35.862	0.8301	13.084	8.5009	0.7431	223.7906	330315	7.8901	250	148	102	235.4323	347498	6.7604	248	201	47	228.395	337111	9.8577	246	177	69	149.5872	46.7955	0.8584	16.5151	12.1473	0.6377	209.4108	30.6555	250	1	207.8819	41.3311	248	39	197.6677	44.3412	246	57
D1_E1_ROI.tif	d54f42d0-dd8b-46b3-b970-6d25c343f72b	Fibers: Positive	Fibers: Positive	PathAnnotationObject	Polygon	244.35	225.71	60.3648	28.7914	0.9151	10.6442	6.8011	0.7558	213.3571	224025	20.5509	239	106	133	236.881	248725	12.4031	249	149	100	233.4143	245085	9.768	248	162	86	112.4352	39.9486	0.8853	14.5368	9.8325	0.7018	166.57	61.1844	241	6	172.1651	77.6355	249	15	181.0159	66.7111	248	43
D1_E1_ROI.tif	951c86b9-f69c-4992-a372-e8ae99fba3cd	Fibers: Positive	Fibers: Positive	PathAnnotationObject	Polygon	444.39	224.92	43.2	24.0059	0.942	8.7754	6.5544	0.6502	204.9681	154341	35.2345	237	32	205	237.3997	178762	21.2911	255	135	120	238.0823	179276	17.6583	254	140	114	87.264	34.518	0.9204	12.2791	9.9668	0.5197	158.9565	59.9436	237	32	159.0665	83.4329	255	17	164.7055	79.1393	254	28
D1_E1_ROI.tif	dd2fe9f4-ae7e-4bcc-9626-999aae628e3a	Parenchyma: Positive	Parenchyma: Positive	PathAnnotationObject	Polygon	159.51	223.29	14.8032	17.6093	0.5999	6.9569	3.3793	0.888	201.3282	52748	28.6723	243	72	171	209.9084	54996	27.3427	245	115	130	212.8244	55760	24.5326	244	132	112	53.3952	29.2558	0.7839	10.632	6.901	0.7563	168.6491	50.3411	250	2	151.789	62.3183	245	11	165.4058	54.2089	244	45
D1_E1_ROI.tif	ccf440ec-d307-4a3d-9772-a5a99278b5a6	Fibers: Positive	Fibers: Positive	PathAnnotationObject	Polygon	367.1	226.38	43.8912	28.6579	0.6716	11.9835	5.1715	0.9203	220.3364	168337	12.17	254	150	104	234.4948	179154	16.5944	255	124	131	229.161	175079	18.9572	255	96	159	99.4752	39.9684	0.7825	15.3075	8.9565	0.8387	203.7147	29.2168	254	60	194.9844	45.9658	255	55	188.0359	47.8009	255	52
D1_E1_ROI.tif	89873350-e03e-4117-8d9e-24604c834168	Ray_parenchyma	Ray_parenchyma	PathAnnotationObject	Polygon	485.84	228.51	58.8096	37.6278	0.522	14.2567	6.8419	0.9073	151.7632	155709	20.1488	192	46	146	161.7105	165915	12.4044	219	110	109	185.8626	190695	14.0088	253	134	119	136.3968	47.3337	0.765	18.3055	10.4573	0.8478	145.7046	33.007	253	3	141.3266	30.0247	219	7	169.8827	30.1948	254	40
D1_E1_ROI.tif	95ce4e63-5055-40bc-99e7-4744a89aface	Fibers: Positive	Fibers: Positive	PathAnnotationObject	Polygon	496.6	228.05	94.464	36.0095	0.9155	12.827	9.6	0.5993	219.8026	360696	11.7291	250	127	123	235.1932	385952	6.8003	254	190	64	225.0262	369268	10.6051	255	188	67	154.2528	46.8129	0.8845	16.4424	13.4732	0.5052	192.3645	43.1741	250	15	196.2885	58.1851	254	39	196.3686	46.7567	255	37
D1_E1_ROI.tif	24393b7e-01ca-457f-bc5c-677f005084cf	Fibers: Positive	Fibers: Positive	PathAnnotationObject	Polygon	185.87	224.96	10.1376	12.5284	0.8116	5.0377	2.5429	0.8697	227.9781	41720	16.9993	247	140	107	230.847	42245	16.5718	247	173	74	228.1913	41759	17.0394	245	178	67	31.7376	20.8497	0.9175	7.2733	5.3052	0.6306	201.9188	29.3505	247	110	187.6029	41.0948	247	61	179.0794	44.283	245	58
D1_E1_ROI.tif	04b86ccb-472e-4e22-a606-370f6caa8504	Fibers: Positive	Fibers: Positive	PathAnnotationObject	Polygon	252.99	228.31	36.9792	24.0114	0.806	9.6555	4.8672	0.876	221.9287	143144	9.3154	248	176	72	236.555	152578	10.2545	249	179	70	232.7969	150154	12.6653	249	147	102	82.0224	34.3156	0.8753	12.923	8.6626	0.7287	207.7365	21.6046	248	130	202.3714	39.2309	249	69	191.1843	47.8562	249	60
D1_E1_ROI.tif	4a7c3606-d3fd-4e86-8838-8e4c757b3a82	Fibers: Positive	Fibers: Positive	PathAnnotationObject	Polygon	467.1	226.9	31.8528	21.5325	0.8633	8.0635	5.0236	0.7743	197.9657	109673	40.1373	249	29	220	233.7112	129476	18.4934	255	145	110	238.3917	132069	12.3941	254	170	84	74.9952	32.3815	0.8988	11.4877	8.7425	0.6183	151.2293	58.2122	249	26	160.8275	69.895	255	23	178.612	61.6392	254	38
D1_E1_ROI.tif	c36c69ed-13e0-49b6-8151-34fd76944c30	Parenchyma: Positive	Parenchyma: Positive	PathAnnotationObject	Polygon	519.58	226.07	25.1712	23.0225	0.5968	8.2162	4.685	0.8964	183.8871	81462	16.2916	229	110	119	177.237	78516	16.4747	239	137	102	190.9142	84575	17.4315	247	141	106	70.7904	33.1091	0.8115	11.9054	7.6764	0.789	148.5564	41.6142	229	13	144.9027	38.761	239	21	173.498	34.8575	248	36
D1_E1_ROI.tif	55a1d538-58e6-4e92-8748-ac10b2948017	Vessels: Positive	Vessels: Positive	PathAnnotationObject	Polygon	544.67	251.55	1669.248	156.6268	0.8551	58.0016	39.3013	0.6999	220.3533	6385177	7.5982	251	50	201	232.1318	6726482	5.9132	255	177	78	214.9879	6229705	7.5685	255	165	90	1934.9568	166.9127	0.8728	61.6339	43.1881	0.6886	212.2967	31.1549	255	0	221.6784	32.6512	255	15	208.3725	22.8654	255	28
D1_E1_ROI.tif	bb6fd076-cacd-4e7c-a287-dc768ed0edf5	Fibers: Positive	Fibers: Positive	PathAnnotationObject	Polygon	219.94	228.89	42.4512	26.4876	0.7604	9.0814	6.2037	0.8027	214.1093	158655	13.803	238	138	100	230.0135	170440	18.5332	247	108	139	226.1012	167541	20.6817	246	98	148	83.6352	35.5163	0.8332	12.2768	8.9672	0.6837	189.2328	36.3508	246	77	191.6909	53.5466	247	50	193.888	49.0195	246	59
D1_E1_ROI.tif	071df0e8-35f5-48c3-9c6f-4da2b8fa1b8b	Fibers: Positive	Fibers: Positive	PathAnnotationObject	Polygon	419.54	228.9	51.1488	28.1225	0.8127	9.1832	7.3728	0.4615	221.5399	196949	4.8608	240	192	48	235.4893	209350	6.972	254	199	55	226.1755	201070	10.244	254	171	83	97.6896	36.9908	0.8972	12.4105	10.3076	0.4168	210.9688	18.8176	243	109	208.8215	36.6552	254	47	196.2479	40.3704	254	38
D1_E1_ROI.tif	367f6468-e9da-450f-81c2-efc97a680cc2	Fibers: Positive	Fibers: Positive	PathAnnotationObject	Polygon	271.45	230.17	40.5504	27.3859	0.6794	11.3275	4.7672	0.926	223.1782	157787	7.0736	249	193	56	236.7199	167361	6.4812	250	204	46	230.3366	162848	8.2145	248	175	73	84.4992	37.8726	0.7403	14.2173	8.4209	0.8541	209.913	29.7395	249	25	205.4192	43.1544	250	41	194.3831	46.0247	248	59
D1_E1_ROI.tif	b6e4be21-1f4e-428a-acb3-d0aa3bb9a13c	Fibers: Positive	Fibers: Positive	PathAnnotationObject	Polygon	375.49	232.19	50.2272	34.0355	0.5449	15.1522	4.3988	0.9591	220.7169	191803	7.984	248	186	62	235.9712	205059	8.5927	255	188	67	226.3694	196715	11.3258	254	155	99	105.4656	45.0143	0.6541	18.3411	7.4492	0.9228	201.3244	33.5069	248	3	201.4586	43.1445	255	47	191.6423	43.5013	254	52
D1_E1_ROI.tif	c3ff297a-68ca-4b26-8aa3-b3ca033ef9d7	Fibers: Positive	Fibers: Positive	PathAnnotationObject	Polygon	459.3	230.71	50.5152	27.5338	0.8373	10.1235	6.9642	0.7679	214.3072	188376	20.883	245	103	142	240.0341	210990	14.1619	255	145	110	239.8601	210837	13.2373	255	158	97	103.0464	38.9123	0.8552	14.0081	10.5301	0.6747	175.708	48.8736	245	55	180.2736	65.9867	255	30	187.1625	61.6404	255	34
D1_E1_ROI.tif	8dfe9e9f-716a-468a-bc42-6f457b61ddbd	Fibers: Positive	Fibers: Positive	PathAnnotationObject	Polygon	451.51	229.87	25.344	19.2544	0.8591	7.4512	4.2255	0.8262	222.851	98723	10.7107	245	170	75	243.8397	108021	7.1369	254	199	55	243.1264	107705	7.9542	254	208	46	57.3696	29.2648	0.8418	10.42	7.4834	0.713	194.572	34.927	245	66	193.99	57.1357	254	19	194.836	58.6925	254	18
D1_E1_ROI.tif	c8cbd46e-bfa0-44d7-b9eb-3835a9c6fdfa	Fibers: Positive	Fibers: Positive	PathAnnotationObject	Polygon	198.51	232.39	77.472	33.1803	0.8843	12.7194	8.4103	0.7679	224.2137	302240	9.215	249	159	90	236.368	318624	7.0979	247	175	72	230.3783	310550	10.1337	246	178	68	134.9568	44.3971	0.8604	16.4515	11.5157	0.7341	210.4763	26.1584	249	86	209.4363	40.5575	247	50	197.5726	48.509	246	49
D1_E1_ROI.tif	6d4ddea3-5f3c-4ea9-9023-eda32e2fbefa	Parenchyma: Positive	Parenchyma: Positive	PathAnnotationObject	Polygon	167.51	233.39	103.3344	52.1183	0.4781	18.4856	10.7527	0.8522	223.4816	400926	10.6879	250	165	85	233.0736	418134	8.2158	248	177	71	217.2196	389692	9.1271	245	171	74	193.1328	61.8652	0.6341	21.9795	14.4612	0.7919	192.0635	47.0342	250	4	192.0593	57.9302	248	10	190.2494	43.7163	246	29
D1_E1_ROI.tif	5d85ca28-176c-4404-a4ac-ed5602ce624b	Axial_parenchyma	Axial_parenchyma	PathAnnotationObject	Polygon	563.47	232.65	46.4832	32.6607	0.5476	13.6009	4.8677	0.95	222.173	179738	14.8055	255	144	111	230.9333	186825	17.2705	254	130	124	219.0667	177225	17.0247	255	122	133	104.7744	42.936	0.7142	17.1527	8.0551	0.9023	179.7318	62.7192	255	0	188.5836	55.7797	254	42	192.3571	42.5416	255	22
D1_E1_ROI.tif	4c099470-2c5b-4234-934f-3b3df45cd1b6	Fibers: Positive	Fibers: Positive	PathAnnotationObject	Polygon	213.7	231.36	20.16	18.15	0.769	7.2862	3.7314	0.858	214.8034	75396	14.9874	237	158	79	230.2593	80821	17.8706	246	153	93	229.7179	80631	16.6188	244	163	81	52.8768	29.0777	0.7859	11.2619	6.2344	0.8519	177.0467	39.0839	237	69	170.9522	57.6607	246	27	177.1031	53.8927	245	49
D1_E1_ROI.tif	a02f7e56-9dbf-4f4b-953c-2011306765a2	Fibers: Positive	Fibers: Positive	PathAnnotationObject	Polygon	230.71	230.05	30.1248	26.9551	0.521	10.4262	4.692	0.9299	174.3447	92054	45.2657	242	53	189	200.9148	106083	47.8514	247	25	222	215.8333	113960	34.4486	245	66	179	86.0544	38.0498	0.7469	14.1673	7.5649	0.8632	132.8803	62.3057	247	21	124.4809	75.3159	247	9	149.8522	64.1897	245	33
D1_E1_ROI.tif	f8745246-3f4d-4eb0-a6f2-7b15754e935a	Parenchyma: Positive	Parenchyma: Positive	PathAnnotationObject	Polygon	264.22	234.72	49.536	30.5931	0.6651	12.7984	6.0354	0.8948	210.1704	180116	29.1315	249	72	177	227.3524	194841	12.4199	244	152	92	216.3839	185441	14.5842	247	142	105	100.1664	40.8358	0.7548	16.474	9.468	0.8371	159.7059	69.7505	249	2	172.1873	63.0927	244	24	184.5968	45.6192	247	53
D1_E1_ROI.tif	29cfb8cc-ecd0-4987-871a-78048bccbd8c	Fibers: Positive	Fibers: Positive	PathAnnotationObject	Polygon	279.58	234.92	97.4016	38.2686	0.8358	14.6901	8.8177	0.7997	221.9888	374939	4.5404	241	197	44	233.8017	394891	5.3205	249	195	54	223.9734	378291	7.8789	247	184	63	162.3744	49.1818	0.8436	18.1509	12.2397	0.7359	212.1378	20.1617	250	97	212.1676	34.8773	249	31	201.2629	36.9766	247	22
D1_E1_ROI.tif	9e0b253f-b975-4e95-ba7e-365a9c0e2e9b	Fibers: Positive	Fibers: Positive	PathAnnotationObject	Polygon	476.89	232.81	66.816	35.3976	0.6701	12.5136	8.8309	0.6673	220.1974	255429	11.2594	245	142	103	232.5974	269813	15.3496	254	165	89	225.9103	262056	15.9899	254	155	99	127.8144	44.4357	0.8134	15.8583	12.0473	0.6285	193.1826	39.2929	251	49	191.7482	55.5066	254	30	192.504	48.3598	254	49
D1_E1_ROI.tif	580a62c4-ac56-4743-bb0f-8e030e453e8e	Fibers: Positive	Fibers: Positive	PathAnnotationObject	Polygon	188.87	233.02	38.7648	24.4307	0.8162	9.1402	5.6994	0.8027	225.4466	151951	9.1576	248	163	85	236.6217	159483	7.9419	248	196	52	232.905	156978	9.9626	246	181	65	79.2	34.4251	0.8398	12.2644	9.0363	0.6836	207.7349	29.5196	248	64	203.2237	44.7366	248	43	194.8925	47.7808	246	27
D1_E1_ROI.tif	a513e7d4-4ed7-4dc7-b254-8ead27958b85	Fibers: Positive	Fibers: Positive	PathAnnotationObject	Polygon	427.29	232.79	27.1296	19.7282	0.8759	7.6249	4.6985	0.8015	224.0337	106416	6.363	249	203	46	240.8968	114426	9.757	254	189	65	236.2505	112219	15.4273	255	161	94	57.888	28.4134	0.9011	9.8188	7.3139	0.6262	200.0278	39.5559	250	9	198.001	50.762	254	36	192.0515	51.7283	255	39
D1_E1_ROI.tif	cb69c705-38b9-45cf-ba4f-37bffb5552b3	Fibers: Positive	Fibers: Positive	PathAnnotationObject	Polygon	207.59	232.93	26.6112	20.4222	0.8018	7.7192	4.3176	0.8451	199.5054	93169	32.7693	242	85	157	223.1949	104232	27.293	247	137	110	230.2462	107525	18.8613	245	163	82	65.6064	31.197	0.8471	11.4017	7.7563	0.7601	153.8995	55.6411	243	20	156.6932	67.4389	247	1	171.2203	60.8572	245	26
D1_E1_ROI.tif	e7088064-4ccd-40ba-8101-61f603000359	Fibers: Positive	Fibers: Positive	PathAnnotationObject	Polygon	508.17	232.43	56.2752	31.1973	0.7266	12.4417	5.8836	0.8883	223.6558	219630	8.9785	254	161	93	237.3646	233092	8.384	255	187	68	229.1915	225066	10.5312	255	183	72	103.7376	41.0068	0.7752	16.2386	8.7071	0.8312	191.7285	43.5572	254	59	201.3828	50.4514	255	49	202.7884	42.9615	255	45
D1_E1_ROI.tif	2065bf41-268c-4273-9215-2c6e3f0fd250	Misdetection: Positive	Misdetection: Positive	PathAnnotationObject	Polygon	518.1	238.45	55.4688	55.778	0.224	21.3483	7.982	0.9478	187.4564	180708	38.4458	255	0	255	195.9046	188852	32.2217	255	62	193	193.6452	186674	30.1515	255	77	178	155.0592	65.756	0.4506	24.6932	10.932	0.9217	150.9299	55.6634	255	0	144.2337	56.8042	255	6	165.2359	48.8403	255	27
D1_E1_ROI.tif	1e4ca5ee-0a93-48cb-9974-2499e61da6b2	Ray_parenchyma	Ray_parenchyma	PathAnnotationObject	Polygon	300.53	240.57	71.424	47.3599	0.4002	19.73	5.722	0.9601	201.5362	250308	42.4444	251	8	243	221.8599	275550	25.9317	251	45	206	214.3365	266206	19.0261	249	61	188	168.5952	56.2881	0.6687	23.8042	9.5515	0.9189	173.1855	60.5923	251	0	171.8193	60.9841	251	20	178.7784	45.9728	249	37
D1_E1_ROI.tif	f6f9df20-0fbf-4258-bd60-2180201af4fe	Fibers: Positive	Fibers: Positive	PathAnnotationObject	Polygon	443.86	234.84	34.0416	21.4755	0.9275	7.8122	6.0084	0.6363	203.9578	120947	32.0454	239	77	162	236.2479	140095	23.2302	254	119	135	240.2411	142463	16.8322	254	162	92	79.5456	33.2391	0.9047	11.8735	9.3783	0.5564	162.2556	52.183	239	41	157.5242	75.2995	254	26	168.8469	69.6616	254	24
D1_E1_ROI.tif	e61356d5-2e30-4c99-8d93-6f79e1534b11	Axial_parenchyma	Axial_parenchyma	PathAnnotationObject	Polygon	291.36	239.45	69.7536	39.6995	0.5562	16.2261	6.4912	0.9424	223.7384	271171	7.3524	248	193	55	231.0404	280021	10.2457	248	159	89	217.3069	263376	8.8598	238	158	80	141.0624	49.5632	0.7216	19.6495	10.1446	0.8832	203.0102	32.4693	250	28	190.4572	53.3834	248	27	185.0338	42.6973	238	44
D1_E1_ROI.tif	fb379b21-c897-4742-92b2-927c8063ecb4	Misdetection: Positive	Misdetection: Positive	PathAnnotationObject	Polygon	247.02	238.54	71.5392	42.5152	0.4974	12.7762	8.7737	0.7783	215.7627	267330	8.5541	236	174	62	229.0573	283802	10.9952	247	176	71	221.8499	274872	11.112	246	177	69	140.0832	45.7497	0.841	16.4195	12.1007	0.6742	192.9261	32.9865	236	64	197.4062	47.0823	248	17	197.4653	40.5201	246	70
D1_E1_ROI.tif	7ab5ed82-2596-4f72-a9b5-cc0645166641	Fibers: Positive	Fibers: Positive	PathAnnotationObject	Polygon	370.78	235.1	5.0688	8.4872	0.8843	3.0831	2.0862	0.7574	209.5843	18653	13.7443	225	141	84	220.1798	19596	10.0742	232	165	67	208.6966	18574	9.5613	232	182	50	17.9136	16.3579	0.8413	6.1521	4.0729	0.7168	176.1911	50.8543	242	7	191.1369	46.6597	252	65	197.9554	34.3086	251	89
D1_E1_ROI.tif	d610203e-4114-418a-a4af-66990731fa22	Fibers: Positive	Fibers: Positive	PathAnnotationObject	Polygon	467.22	237.54	36.2304	22.2221	0.922	8.1858	6.125	0.6585	223.7539	141860	10.096	255	191	64	239.6798	151957	8.4924	255	198	57	237.0158	150268	11.1206	255	182	73	76.896	32.8254	0.8968	11.3108	8.841	0.5545	206.2693	30.0203	255	90	201.5393	48.5868	255	34	194.4675	51.7721	255	4
D1_E1_ROI.tif	1f796fc2-5daf-47d8-bc7c-90c993e7bf0a	Fibers: Positive	Fibers: Positive	PathAnnotationObject	Polygon	256.43	239.19	34.3296	24.3265	0.729	9.482	4.9488	0.8721	224.1381	134707	9.4117	246	182	64	236.3394	142040	9.3207	248	183	65	230.4226	138484	11.4148	245	157	88	79.6032	35.3583	0.8001	13.4737	7.8268	0.8153	197.3283	35.5418	248	84	183.9574	58.6594	248	37	175.6075	59.5004	246	47
D1_E1_ROI.tif	a5154257-baf6-486d-b64c-1063286923c3	Misdetection: Positive	Misdetection: Positive	PathAnnotationObject	Polygon	432.53	242.73	64.8	56.8997	0.2515	21.5102	6.9963	0.9676	207.8431	234447	28.1466	251	94	157	209.0629	235823	41.8191	254	44	210	204.7411	230948	35.0634	254	72	182	157.4784	65.7852	0.4573	25.07	10.4452	0.9438	181.4438	41.9371	254	15	162.0183	57.5937	254	23	171.5314	47.5773	254	36
D1_E1_ROI.tif	de973b73-c867-4d56-b601-217b61e40705	Fibers: Positive	Fibers: Positive	PathAnnotationObject	Polygon	232.14	239.72	96.768	39.2231	0.7904	13.4042	10.5803	0.6376	206.3256	346627	29.0716	243	61	182	228.3399	383611	20.4119	247	123	124	227.3881	382012	14.117	245	156	89	174.0096	49.7241	0.8844	17.4856	14.2728	0.5751	167.3049	56.1595	243	43	169.7299	72.7139	247	7	177.8163	65.1777	245	26
D1_E1_ROI.tif	a0e28fc7-05f8-4b7b-9a31-906df0089057	Fibers: Positive	Fibers: Positive	PathAnnotationObject	Polygon	180.66	242.37	142.7904	43.9071	0.9308	15.5556	11.6466	0.6442	222.9416	553564	6.8554	248	161	87	234.6887	582732	6.0284	249	201	48	224.0362	556282	10.0018	249	177	72	219.2832	55.0431	0.9095	19.0604	14.8012	0.5895	211.3117	22.6439	248	87	212.8615	36.1628	249	43	201.1871	38.8973	249	56
D1_E1_ROI.tif	ffb40cd4-f0f9-4459-a562-86e30095972b	Parenchyma: Positive	Parenchyma: Positive	PathAnnotationObject	Polygon	162.72	238.54	21.1392	20.9815	0.6034	8.4815	4.055	0.9116	213.5095	78785	41.9117	250	54	196	183.168	67589	58.7767	249	10	239	180.8076	66718	40.3874	244	52	192	65.4336	31.5598	0.8255	12.1074	7.7711	0.7732	160.2276	54.1657	250	16	102.7258	70.1736	249	10	120.9508	56.1498	244	16
D1_E1_ROI.tif	f63188a7-9156-41b9-899c-b654681aa0c3	Fibers: Positive	Fibers: Positive	PathAnnotationObject	Polygon	494.59	240.93	71.7696	33.9214	0.7838	12.1749	8.0922	0.7587	220.9173	275263	10.5024	254	168	86	234.7929	292552	7.3752	255	176	79	222.6854	277466	12.1618	255	189	66	127.6992	43.2875	0.8564	15.6583	11.5449	0.6125	195.7741	41.293	254	39	197.9703	53.3342	255	43	196.0608	40.8407	255	71
D1_E1_ROI.tif	eae21c12-8071-4a47-80ea-11ac11d81468	Fibers: Positive	Fibers: Positive	PathAnnotationObject	Polygon	451.35	239.85	29.1456	21.6876	0.7787	8.6194	4.2964	0.8723	227.1566	116077	10.4637	251	184	67	240.0157	122648	13.6163	255	174	81	237.5988	121413	19.4134	255	146	109	68.7168	32.2086	0.8324	11.8455	7.641	0.7756	204.8598	32.8359	253	59	193.9124	52.0764	255	26	183.7638	59.0778	255	38
D1_E1_ROI.tif	d08d07d8-0257-47d1-8c5c-1b6de3b7534a	Fibers: Positive	Fibers: Positive	PathAnnotationObject	Polygon	419.18	239.57	37.0368	23.507	0.8423	9.2487	5.2262	0.82	220.0946	141961	6.0722	235	177	58	237.7535	153351	6.4497	255	206	49	232.3209	149847	10.0408	255	185	70	73.6704	33.228	0.8385	12.4378	8.0289	0.7255	210.6427	19.0625	246	118	211.344	34.4253	255	74	198.9126	42.0979	255	62
D1_E1_ROI.tif	de038232-2846-49e7-af27-602a3c20dea6	Fibers: Positive	Fibers: Positive	PathAnnotationObject	Polygon	220.58	241.03	53.856	28.0866	0.8579	10.4124	6.2781	0.7877	224.2462	209446	10.6635	248	163	85	236.1103	220527	8.4815	247	178	69	231.742	216447	11.2256	245	159	86	105.4656	39.2629	0.8597	14.2425	9.4315	0.6874	208.8085	26.7857	248	99	203.4724	42.6086	247	45	191.3999	51.7091	245	27
D1_E1_ROI.tif	8c4fe47f-72cc-4141-b0b1-659d1cdded55	Fibers: Positive	Fibers: Positive	PathAnnotationObject	Polygon	367.73	245.2	58.464	39.7913	0.464	17.6443	4.6156	0.9746	221.4792	224137	11.349	249	104	145	231.8449	234627	14.0533	253	123	130	217.3538	219962	15.1544	253	132	121	122.3424	50.1537	0.6112	21.2815	7.6252	0.9352	199.9746	35.3267	252	0	198.3598	43.5671	253	28	192.1813	35.7153	253	55
D1_E1_ROI.tif	66add005-53a0-4661-84a5-1df16312993a	Fibers: Positive	Fibers: Positive	PathAnnotationObject	Polygon	413.21	239.83	5.472	10.4801	0.6261	4.6166	1.5553	0.945	222.8367	21838	5.0619	233	201	32	234.7653	23007	8.037	248	205	43	222.1531	21771	9.3051	245	188	57	22.6944	20.2513	0.6954	8.7054	3.1483	0.9296	207.2771	18.0374	243	149	206.6851	29.3883	250	115	196.7254	30.5791	250	112
D1_E1_ROI.tif	067ff40e-6939-4f3d-b21b-c1c6209eb8ed	Axial_parenchyma	Axial_parenchyma	PathAnnotationObject	Polygon	506.79	243.82	113.7024	40.8556	0.856	13.4844	11.6969	0.3395	221.3797	437225	6.6505	250	186	64	235.9453	465992	7.4198	255	192	63	223.7276	441862	11.6347	255	174	81	177.7536	49.9468	0.8954	17.123	14.5119	0.4237	203.6948	43.285	254	0	215.5437	37.319	255	30	208.0207	33.0026	255	53
D1_E1_ROI.tif	ab6bcb32-95a8-4248-8d10-620b3c7646ab	Fibers: Positive	Fibers: Positive	PathAnnotationObject	Polygon	212.42	242.24	34.7904	22.9796	0.8279	9.0141	4.56	0.8582	220.1746	133646	16.8877	246	105	141	237.631	144242	9.8367	247	156	91	232.9193	141382	7.8365	246	193	53	75.8016	33.7514	0.8362	12.7298	7.3921	0.7972	175.4671	52.49	246	23	176.7025	65.5314	247	22	182.5738	57.5917	246	34
D1_E1_ROI.tif	6a3aefba-4cb4-4846-9fac-48101eb8a9ee	Fibers: Positive	Fibers: Positive	PathAnnotationObject	Polygon	458.78	243.03	53.7984	27.2933	0.9075	9.6959	6.985	0.7075	226.1482	212127	9.587	251	165	86	239.6109	224755	9.3971	255	194	61	236.3945	221738	12.7103	255	175	80	103.4496	38.1792	0.8918	13.2261	10.1073	0.6249	211.5925	26.6333	253	82	206.0827	43.4612	255	44	194.1893	53.1707	255	36
D1_E1_ROI.tif	989a7d06-4598-41d1-8029-703ac0d8902b	Fibers: Positive	Fibers: Positive	PathAnnotationObject	Polygon	202.49	243.88	79.6032	33.4211	0.8956	12.0504	8.9325	0.6023	222.4327	307402	9.0584	248	161	87	235.0014	324772	8.5213	248	170	78	229.7699	317542	11.3702	246	168	78	137.2032	43.7264	0.9018	15.3431	12.0808	0.5874	208.5444	25.1749	248	101	208.0754	39.811	248	61	197.2372	48.2681	246	40
D1_E1_ROI.tif	511f98bf-c5a1-4ce8-bddb-b6cc1207af13	Fibers: Positive	Fibers: Positive	PathAnnotationObject	Polygon	425.35	242.2	22.9824	18.9945	0.8005	7.6058	3.8156	0.8785	223.2711	89755	8.0379	250	196	54	241.4751	97073	7.4359	255	206	49	238.5373	95892	11.5257	255	186	69	50.7456	28.1689	0.8037	10.6838	6.2128	0.799	208.7296	23.9465	250	108	205.4638	41.5487	255	65	189.7896	52.9068	255	54
D1_E1_ROI.tif	4bbde4c8-5953-4767-ac78-bc7e097d9e1b	Fibers: Positive	Fibers: Positive	PathAnnotationObject	Polygon	270.75	244.85	59.2128	30.3637	0.8071	11.5806	6.975	0.8098	220.8387	227243	17.4152	246	35	211	235.726	242562	8.4185	248	173	75	228.2546	234874	9.9184	247	181	66	118.08	41.4422	0.864	15.375	10.9289	0.736	195.3457	46.521	249	4	195.1485	54.3176	248	23	189.8734	48.4433	247	54
D1_E1_ROI.tif	ab1ace42-3cd0-4479-ad6b-8a8adfb5f822	Fibers: Positive	Fibers: Positive	PathAnnotationObject	Polygon	475.07	244.83	70.2144	31.2941	0.901	11.5491	8.0165	0.681	222.0842	271609	9.1271	254	182	72	235.3148	287790	11.6151	254	167	87	229.834	281087	17.884	255	145	110	124.8192	41.9124	0.8929	15.4143	11.2499	0.6173	205.1922	32.0985	254	68	205.7341	45.0386	254	47	199.4922	46.4779	255	27
D1_E1_ROI.tif	8b50ba43-cf8b-4020-9459-2968061bd086	Ray_parenchyma	Ray_parenchyma	PathAnnotationObject	Polygon	485.5	244.5	46.5408	31.0927	0.605	11.4512	5.543	0.8766	188.399	152980	16.9869	221	122	99	191.3116	155345	12.9399	216	136	80	192.2414	156100	12.0744	223	143	80	115.5456	42.3846	0.8083	15.5155	9.2843	0.7871	172.9442	28.0803	243	75	170.8103	35.2402	237	34	182.2394	28.5194	240	60
D1_E1_ROI.tif	c7ce07b3-232e-4427-aeff-13e9f7ae8909	Fibers: Positive	Fibers: Positive	PathAnnotationObject	Polygon	192.25	246.27	58.4064	30.7704	0.7752	12.5573	6.5973	0.866	223.7539	227334	7.569	248	186	62	236.187	239966	7.2068	248	191	57	230.438	234125	9.7588	247	172	75	113.0688	41.2639	0.8345	15.4648	9.9035	0.7961	207.1242	25.8769	248	93	204.391	42.0396	248	27	195.8579	45.5104	247	17
D1_E1_ROI.tif	7d8072e5-fdab-48ba-84e6-778ae5c82222	Fibers: Positive	Fibers: Positive	PathAnnotationObject	Polygon	375.56	242.29	12.2688	14.0409	0.782	5.288	3.0003	0.8307	217.009	47959	14.431	250	171	79	225.6425	49867	21.0005	254	161	93	221.4208	48934	28.4715	253	150	103	34.7904	23.3608	0.8011	9.0737	5.5766	0.7307	208.8826	20.6691	251	122	203.4777	29.5914	254	96	191.5289	37.8451	253	82
D1_E1_ROI.tif	7542a880-f3a8-4ee5-a34c-fe15d0a34522	Fibers: Positive	Fibers: Positive	PathAnnotationObject	Polygon	285.61	243.85	19.008	17.5679	0.7739	7.2163	3.5386	0.8712	224.6607	74812	7.8676	243	199	44	235.7448	78503	8.4749	249	202	47	228.4384	76070	9.063	245	200	45	49.0176	27.5285	0.8128	10.794	6.4084	0.8139	196.9297	45.3011	243	3	198.6546	41.9136	249	62	192.5527	37.7495	245	44
D1_E1_ROI.tif	b9fb0eeb-2e4a-467b-8b81-4a4fc22b9171	Fibers: Positive	Fibers: Positive	PathAnnotationObject	Polygon	443.33	245.63	41.8176	24.3086	0.8893	8.5498	6.0291	0.7014	208.1591	151748	29.4793	237	54	183	237.546	173171	16.6386	254	126	128	239.9945	174956	11.6714	254	146	108	94.2912	36.5526	0.8868	12.5133	10.0098	0.6275	164.9994	53.1074	250	45	164.0556	73.7407	254	23	173.7759	68.0824	254	38
D1_E1_ROI.tif	86397db3-781d-41f4-adbf-42f79fff4bdb	Fibers: Positive	Fibers: Positive	PathAnnotationObject	Polygon	240.7	245.3	23.2128	18.3449	0.8668	6.8307	4.4469	0.7798	226.9378	91229	9.34	245	177	68	238.9055	96040	7.9208	247	196	51	236.1343	94926	10.9144	245	170	75	57.7152	28.7113	0.8798	10.7889	7.832	0.6248	203.671	30.9905	247	83	194.6112	50.7512	247	46	183.7009	57.1129	245	51
D1_E1_ROI.tif	03932ded-bec0-4b3a-adc1-bd3ef412aff9	Fibers: Positive	Fibers: Positive	PathAnnotationObject	Polygon	383.17	247.2	46.944	28.1293	0.7455	11.5667	5.4719	0.8948	220.6172	179803	9.3574	251	187	64	237.892	193882	8.8801	255	198	57	229.5558	187088	12.129	254	156	98	97.7472	39.4735	0.7883	15.2377	9.1216	0.8242	207.6635	24.899	251	104	205.4304	40.9881	255	64	194.825	44.3973	254	47
D1_E1_ROI.tif	ad54b411-765a-4875-b3d6-6c9c87c0e430	Parenchyma: Positive	Parenchyma: Positive	PathAnnotationObject	Polygon	435.87	247.1	18.4896	20.0483	0.5781	8.47	2.8672	0.9541	226.3945	74031	16.6241	253	168	85	198.8288	65017	27.2782	240	111	129	182.0856	59542	22.2721	216	96	120	62.9568	31.6304	0.7908	12.6022	5.9849	0.8827	196.5519	34.739	253	66	150.0865	53.3453	240	9	150.6976	42.9328	242	26
D1_E1_ROI.tif	2c72bd52-9f75-4caf-9f7b-c03e5c838ac8	Fibers: Positive	Fibers: Positive	PathAnnotationObject	Polygon	568.09	249.71	34.7328	29.5627	0.4994	12.7917	3.922	0.9631	220.7983	133583	11.0263	252	146	106	232.7421	140809	12.4303	254	150	104	225.1455	136213	16.2691	255	157	98	77.9328	38.154	0.6727	15.852	6.8463	0.9108	194.0384	38.497	254	40	195.3959	47.2528	254	43	194.9549	44.0741	255	20
D1_E1_ROI.tif	7096f7d0-64bf-46f7-a622-719eb148d587	Misdetection: Positive	Misdetection: Positive	PathAnnotationObject	Polygon	260.1	248.83	35.0784	32.1791	0.4257	12.7277	4.3728	0.9648	201.2045	123942	50.8136	247	32	215	212.3539	130810	41.2491	247	76	171	209.7744	129221	32.0041	244	96	148	95.04	40.9538	0.7121	16.372	7.8641	0.8916	161.9837	65.2225	248	6	158.7114	63.2635	247	17	169.7169	51.4771	244	36
D1_E1_ROI.tif	9441bea3-eb92-422b-817f-144aca77a28b	Parenchyma: Positive	Parenchyma: Positive	PathAnnotationObject	Polygon	164.83	247.6	12.4992	15.0933	0.6895	6.2461	2.9856	0.9109	207.7409	45703	32.3658	245	103	142	207.0318	45547	28.5344	249	139	110	207.35	45617	26.9857	248	142	106	36.864	24.9376	0.7449	9.758	4.8	0.8832	160.3225	61.87	245	0	135.0558	63.0937	249	28	153.1364	54.5866	248	44
D1_E1_ROI.tif	125e20e0-0b07-4784-9d2b-7e2e5c7d7498	Fibers: Positive	Fibers: Positive	PathAnnotationObject	Polygon	280.36	250.72	67.0464	36.7102	0.6252	12.4221	8.7754	0.748	216.6515	252399	8.5346	236	167	69	230.1554	268131	8.3191	247	191	56	220.8678	257311	9.9565	241	192	49	122.7456	42.7616	0.8435	14.8854	11.823	0.6252	201.5701	26.6779	243	45	207.6676	34.8895	248	39	201.0272	33.9132	241	23
D1_E1_ROI.tif	cadccd34-f13b-41ff-b896-e5d44b93a885	Fibers: Positive	Fibers: Positive	PathAnnotationObject	Polygon	466.11	247.93	22.6944	17.9084	0.8892	6.4582	4.6126	0.7005	225.0376	89790	11.9004	254	170	84	239.1203	95409	15.5648	255	162	93	237.8145	94888	21.1433	255	151	104	56.448	28.2606	0.8882	10.0806	7.79	0.6402	207.9532	27.5764	255	116	201.8727	41.7614	255	67	187.9705	53.0549	255	60
D1_E1_ROI.tif	751fe6f0-5ce4-48fb-95e6-a95c8b0dda4a	Fibers: Positive	Fibers: Positive	PathAnnotationObject	Polygon	405.42	247.93	30.1248	22.6326	0.739	9.1233	4.6233	0.878	219.4046	114968	7.1161	242	184	58	237.1775	124281	10.2108	254	154	100	231.3187	121211	15.2878	255	132	123	65.952	33.3298	0.7461	12.6242	7.6611	0.8262	210.2655	18.846	248	123	208.9782	35.554	254	71	195.71	43.5252	255	74
D1_E1_ROI.tif	6e0719cc-6bed-4714-94e7-ab5addea572e	Fibers: Positive	Fibers: Positive	PathAnnotationObject	Polygon	414.75	248.89	46.0224	26.3924	0.8303	10.1843	6.6177	0.7365	219.925	175940	7.9826	241	154	87	237.8212	190257	6.9428	254	198	56	234.0688	187255	9.9431	254	190	64	93.5424	38.0404	0.8123	14.3475	9.8646	0.6913	207.7881	25.7624	251	79	206.2838	43.7681	254	38	194.922	49.5683	254	50
D1_E1_ROI.tif	d2865935-0013-4c3c-8b7d-3dd7aa69a6a9	Parenchyma: Positive	Parenchyma: Positive	PathAnnotationObject	Polygon	520.95	247.43	6.4512	10.0513	0.8024	4.0366	2.0941	0.8625	200.0086	23201	14.1824	235	169	66	172.7759	20042	18.9411	210	119	91	178.1552	20666	12.436	220	138	82	34.7904	22.1733	0.8892	8.4343	5.04	0.7992	172.2562	34.7496	241	57	118.476	45.1966	210	15	138.2033	34.7795	231	68
D1_E1_ROI.tif	10240852-53ee-4d68-9493-836bd56b15bd	Parenchyma: Positive	Parenchyma: Positive	PathAnnotationObject	Polygon	170.43	248.39	18.8352	16.9546	0.8234	6.4179	4.227	0.7657	214.4743	70991	24.4771	250	113	137	192.1813	63612	31.5689	248	59	189	184.7674	61158	24.0551	236	97	139	48.6144	26.7257	0.8553	9.5934	7.5342	0.5359	178.8257	42.5457	250	57	142.4818	54.9979	248	10	151.4747	41.9783	236	40
D1_E1_ROI.tif	0dc1457b-ba08-4ac1-8848-244fa1f2f434	Fibers: Positive	Fibers: Positive	PathAnnotationObject	Polygon	372.86	250.63	28.1664	23.7203	0.6291	9.9965	3.3323	0.9472	221.3428	108458	9.8923	244	182	62	233.5082	114419	10.2295	251	192	59	222.3918	108972	12.2907	249	171	78	64.512	33.953	0.7032	13.0514	6.0652	0.901	206.7346	24.9715	247	91	200.5646	40.2356	251	66	191.1612	37.0064	249	63
D1_E1_ROI.tif	c1edbb6b-d570-46a6-b966-7554edee1998	Fibers: Positive	Fibers: Positive	PathAnnotationObject	Polygon	248.28	252.92	105.5232	40.3437	0.8147	14.2608	10.1822	0.7227	220.4439	404735	7.0918	243	132	111	235.5387	432449	5.2482	247	202	45	225.9178	414785	8.7131	245	201	44	170.2656	49.9647	0.8571	18.0113	13.4444	0.6578	199.5602	34.4244	243	50	205.3756	47.6903	247	41	199.9642	44.6255	245	35
D1_E1_ROI.tif	89a5eb19-b599-4671-b1ed-859e53028a7e	Fibers: Positive	Fibers: Positive	PathAnnotationObject	Polygon	451.27	253.6	69.696	33.6354	0.7741	13.4221	7.12	0.8768	224.2704	272040	9.2195	253	165	88	238.1245	288845	9.8112	254	174	80	233.1509	282812	15.1108	255	164	91	130.2336	45.0656	0.8058	16.9719	10.9108	0.7859	209.1179	28.6353	255	86	206.3457	43.4568	254	44	197.2512	47.6433	255	47
D1_E1_ROI.tif	be2161f0-9ece-4c0f-a467-9e54ff443519	Fibers: Positive	Fibers: Positive	PathAnnotationObject	Polygon	224.74	252.62	54.5472	28.9521	0.8178	11.3091	6	0.8445	223.6491	212243	9.7374	248	174	74	236.6586	224589	8.864	248	170	78	233.9368	222006	9.4266	246	166	80	105.5808	39.1824	0.8642	14.5792	9.4141	0.748	204.7576	35.4543	248	2	202.494	47.2489	248	27	193.1803	52.826	246	46
D1_E1_ROI.tif	7a1dc1c6-af0b-4f1c-8c53-23e3889a9a1a	Fibers: Positive	Fibers: Positive	PathAnnotationObject	Polygon	393.72	249.85	37.2096	25.8149	0.7017	10.0637	4.7838	0.906	219.9876	141892	11.8915	251	134	117	238.7116	153969	9.9572	254	192	62	232.1659	149747	15.7622	255	161	94	81.504	36.2645	0.7788	13.2858	7.615	0.8109	209.4616	24.2577	252	90	206.5975	39.7445	254	29	192.912	46.2902	255	55
D1_E1_ROI.tif	8e791363-31d8-414a-a640-90ae755c2232	Fibers: Positive	Fibers: Positive	PathAnnotationObject	Polygon	423.54	251.87	40.32	23.7218	0.9004	8.4382	6.24	0.6836	223.4251	156621	7.9206	249	176	73	240.1954	168377	7.0939	255	203	52	235.02	164749	11.5421	254	166	88	79.5456	34.1817	0.8555	11.8752	9.5059	0.583	211.3819	24.9906	251	94	209.3473	41.2307	255	46	195.4253	49.0941	254	48
D1_E1_ROI.tif	6cbcb034-275c-42c6-80f4-1f184ee48689	Fibers: Positive	Fibers: Positive	PathAnnotationObject	Polygon	216.36	252.04	33.7536	21.8599	0.8876	8.545	5.0833	0.8074	220.4429	129400	7.4135	242	184	58	236.6576	138918	5.5555	248	212	36	226.6763	133059	9.256	246	198	48	65.7792	30.9267	0.8642	11.1811	7.6731	0.6958	196.0881	33.1099	242	85	204.3953	43.9337	248	59	201.3447	39.6849	246	49
D1_E1_ROI.tif	3c9e3899-291f-4c7e-b2af-b37c13db077d	Axial_parenchyma	Axial_parenchyma	PathAnnotationObject	Polygon	496.29	256.96	154.5408	48.9826	0.8094	18.4436	11.445	0.7982	220.4214	591611	7.314	252	169	83	232.9046	625116	7.9722	255	168	87	220.1233	590811	11.7856	255	129	126	240.0192	60.3383	0.8285	21.9627	15.0675	0.7174	203.2799	38.5055	254	0	207.9916	45.1242	255	17	199.836	36.2523	255	47
D1_E1_ROI.tif	961c33c5-f99d-4189-b155-2eb18ff08e67	Axial_parenchyma	Axial_parenchyma	PathAnnotationObject	Polygon	207.84	251.37	21.888	20.7704	0.6376	7.6151	4.7988	0.7083	211.9636	81606	18.1491	234	146	88	226.3584	87148	16.2223	246	168	78	217.1143	83589	10.5907	244	179	65	60.2496	30.2859	0.8254	10.6725	7.9156	0.7327	173.5247	40.116	234	53	187.7576	45.1031	246	35	196.5513	31.7599	244	70
D1_E1_ROI.tif	615a76b2-b274-46ea-9ef6-1566bea7e54b	Fibers: Positive	Fibers: Positive	PathAnnotationObject	Polygon	235.01	254.33	89.9712	35.124	0.9164	12.1537	9.8234	0.5399	225.5675	352562	8.9376	247	173	74	237.8017	371684	5.7669	247	204	43	231.6948	362139	9.1681	246	171	75	153.6192	46.5364	0.8914	16.4591	12.824	0.5051	209.7809	26.7025	247	90	208.3011	43.045	247	47	195.4914	52.8827	246	33
D1_E1_ROI.tif	43f1a987-3571-40dd-9f2e-e31dfe1b8800	Fibers: Positive	Fibers: Positive	PathAnnotationObject	Polygon	297.38	255.51	74.8224	34.2759	0.8003	13.4257	7.3484	0.8214	220.229	286518	6.5907	243	175	68	228.6972	297535	9.4267	249	185	64	220.053	286289	11.4004	243	182	61	133.5168	45.2899	0.818	16.8006	11.4418	0.7168	198.4344	34.8703	248	17	192.427	49.6898	249	29	189.2975	43.457	243	49
D1_E1_ROI.tif	f811398b-4daf-4a45-bbba-0c09c55314dd	Misdetection: Positive	Misdetection: Positive	PathAnnotationObject	Polygon	377.77	256.05	32.6016	31.5205	0.4123	13.3036	3.9014	0.9697	217.9399	123354	16.2955	252	144	108	227.9806	129037	19.4221	253	123	130	219.4399	124203	24.5415	251	96	155	84.6144	40.5101	0.6479	16.6612	7.1141	0.9226	203.2257	28.7156	252	74	193.605	41.8415	253	44	180.8484	43.7384	251	57
D1_E1_ROI.tif	51bcf8ab-6a43-44b8-8cd2-1cba0dd20dba	Fibers: Positive	Fibers: Positive	PathAnnotationObject	Polygon	289.13	252.4	9.1584	11.3423	0.8946	3.9658	3.0245	0.6405	217.1111	35172	11.0071	241	180	61	220.0123	35642	19.8187	247	173	74	210.6667	34128	26.9587	245	144	101	33.4656	21.5346	0.9068	7.6876	6.0705	0.5448	183.707	34.8675	245	66	171.8296	44.8222	247	48	173.8944	43.5309	245	17
D1_E1_ROI.tif	63761c0a-b5ed-4b29-a5b2-a80b37f80a3a	Fibers: Positive	Fibers: Positive	PathAnnotationObject	Polygon	460.24	255.47	49.4208	28.6823	0.7549	9.8872	6.9769	0.7236	223.9208	192348	8.2096	251	198	53	239.596	205813	9.2238	255	199	56	234.2049	201182	14.9122	255	168	87	97.9776	38.285	0.84	13.2441	9.7146	0.6148	205.722	30.5348	252	66	204.5724	46.8011	255	24	194.3056	55.379	255	27
D1_E1_ROI.tif	3238b3f7-51e6-4c08-996a-f7a6d47873f2	Fibers: Positive	Fibers: Positive	PathAnnotationObject	Polygon	185.77	255.82	58.752	28.1224	0.9335	9.8664	7.7063	0.6318	225.369	229651	7.9024	250	204	46	236.6546	241151	6.4861	250	205	45	228.5682	232911	9.4638	250	193	57	103.2192	38.4433	0.8777	13.0758	10.4445	0.6075	208.6823	29.7726	250	54	210.5504	38.7878	250	41	201.03	41.8331	250	47
D1_E1_ROI.tif	7827da98-be86-4bd1-a202-7c9324b034c3	Axial_parenchyma	Axial_parenchyma	PathAnnotationObject	Polygon	509.63	259.69	146.4192	48.7571	0.774	18.1772	11.7505	0.6971	222.9156	567543	7.7239	255	182	73	234.2596	596425	8.5464	255	172	83	219.2176	558128	14.1847	255	142	113	230.5728	59.9115	0.8072	21.647	14.9333	0.6466	209.008	31.3271	255	42	210.3659	43.7651	255	36	200.1038	36.6979	255	47
D1_E1_ROI.tif	ecc95059-c1d5-47a9-bbb3-96dddb62cf60	Misdetection: Positive	Misdetection: Positive	PathAnnotationObject	Polygon	471.61	257.94	84.7296	50.2607	0.4215	14.0544	9.9303	0.7161	219.6095	323924	13.5793	255	135	120	231.4285	341357	15.6141	255	137	118	222.0536	327529	18.3636	255	132	123	169.344	51.282	0.8092	17.526	13.0874	0.5818	193.3631	39.9576	255	30	196.3577	50.4149	255	36	193.9453	45.8526	255	37
D1_E1_ROI.tif	04b316c0-53c9-4c61-83fe-210e85815d61	Fibers: Positive	Fibers: Positive	PathAnnotationObject	Polygon	198.89	254	15.6096	14.6195	0.9178	5.0939	3.8723	0.661	207.2747	56586	18.6136	242	169	73	226.5604	61851	16.5197	248	185	63	225.5165	61566	15.3302	249	185	64	41.2992	23.9382	0.9057	8.5263	6.6906	0.4752	177.2375	32.7641	249	77	186.2486	41.521	248	59	191.2764	38.6568	249	53
D1_E1_ROI.tif	d5d060a8-f1c5-403e-9e4a-1e7df1f032fd	Axial_parenchyma	Axial_parenchyma	PathAnnotationObject	Polygon	177.32	256.57	34.3872	23.3589	0.792	9.2934	4.4553	0.8797	223.1581	134118	10.5789	249	179	70	233.9185	140585	10.222	249	173	76	224.3394	134828	7.9919	245	181	64	74.5344	33.8076	0.8195	12.8533	7.273	0.8102	174.9437	57.3691	249	7	179.6631	63.426	249	23	190.1087	44.9394	248	62
D1_E1_ROI.tif	0bf36cbb-85a3-46c9-87f7-530f35a344b1	Misdetection: Positive	Misdetection: Positive	PathAnnotationObject	Polygon	481.66	261.64	69.12	51.8178	0.3235	21.1774	6.7355	0.9714	209.553	251254	31.873	255	17	238	211.6155	253727	24.4707	255	124	131	200.8924	240870	25.569	254	100	154	158.9184	61.4867	0.5282	24.6518	10.4262	0.9423	180.9262	52.9281	255	0	172.1469	48.3556	255	23	177.974	39.0404	254	49
D1_E1_ROI.tif	9fc402bb-8620-4693-9384-a8a528018375	Parenchyma: Positive	Parenchyma: Positive	PathAnnotationObject	Polygon	264.99	256.6	34.5024	23.32	0.7973	8.5854	5.0875	0.8091	219.1258	132352	23.5271	246	78	168	224.0017	135297	25.2937	246	117	129	211.4338	127706	25.4932	243	104	139	87.2064	35.1859	0.8852	12.8929	8.8237	0.7366	178.4825	57.1549	246	21	159.8345	63.2256	246	32	166.1457	53.109	244	26
D1_E1_ROI.tif	c0c00d83-8c77-4094-9445-5753fd1807e7	Parenchyma: Positive	Parenchyma: Positive	PathAnnotationObject	Polygon	170.37	256.03	16.6464	17.5431	0.6797	6.6712	3.9534	0.8444	200.604	59780	33.6474	249	77	172	169.3826	50476	45.0039	243	21	222	180.5268	53797	40.2631	242	31	211	51.0336	27.8693	0.8257	9.8803	7.44	0.5752	175.2284	39.3389	249	37	122.1165	52.7891	243	0	137.1299	51.1865	242	28
D1_E1_ROI.tif	fe202ade-42b9-4277-9071-215665e332bc	Fibers: Positive	Fibers: Positive	PathAnnotationObject	Polygon	403.17	255.72	36.864	22.0888	0.9494	7.9426	6	0.6355	219.8723	141158	7.0025	240	164	76	239.2118	153574	5.7459	254	215	39	235.5016	151192	9.0168	255	206	49	76.4352	33.0028	0.8819	11.8867	8.8219	0.6603	208.2603	23.1016	252	105	207.0038	40.4186	255	60	195.8307	48.1558	255	65
D1_E1_ROI.tif	112dadbd-573e-4bd0-abd7-fe6c439b4022	Fibers: Positive	Fibers: Positive	PathAnnotationObject	Polygon	442.42	257.3	42.5664	24.9259	0.8609	9.6803	5.4936	0.8028	209.2632	155064	31.5113	245	59	186	237.3684	175890	20.0609	254	131	123	239.3158	177333	17.362	255	153	102	98.6688	37.0913	0.9013	13.646	9.45	0.6913	159.9913	58.264	245	16	153.9732	79.4455	254	6	167.4047	71.6446	255	30
D1_E1_ROI.tif	c3c74b4d-bba4-4b38-9df6-44ee5a4c3c8c	Axial_parenchyma	Axial_parenchyma	PathAnnotationObject	Polygon	272.96	260.17	63.4752	32.1349	0.7724	13.0314	6.451	0.8641	219.6269	243127	12.029	244	153	91	231.4788	256247	14.947	247	123	124	219.6034	243101	16.3227	244	95	149	121.0752	42.5064	0.8421	16.7221	9.835	0.7993	191.3821	44.1367	246	26	195.8066	52.5313	247	7	194.8332	42.0536	244	45
D1_E1_ROI.tif	3364b81b-3a44-4c9b-9a55-ad2ea6721262	Parenchyma: Positive	Parenchyma: Positive	PathAnnotationObject	Polygon	521.07	258.09	15.264	23.287	0.3537	10.3158	2.1277	0.9852	191.0641	50632	21.3364	235	123	112	160.6453	42571	26.556	240	88	152	166.1585	44032	29.2402	254	90	164	65.952	33.9894	0.7174	14.5734	5.9112	0.9195	172.9686	31.4468	243	3	128.8439	44.1579	246	23	145.565	41.3496	254	47
D1_E1_ROI.tif	94a91f1a-fa94-4c0d-8bae-4c1176e9794e	Fibers: Positive	Fibers: Positive	PathAnnotationObject	Polygon	392.65	257.21	31.2192	20.9439	0.8944	7.2919	5.7424	0.5863	220.0847	119506	9.1305	239	175	64	237.93	129196	8.9677	254	202	52	232.3168	126148	11.0942	254	190	64	71.7696	32.2931	0.8648	11.5896	8.801	0.5829	207.15	23.3608	252	84	203.7001	40.4899	254	28	189.9366	47.9037	254	42
D1_E1_ROI.tif	262cea1f-8465-4719-8fca-3b1c39aaf328	Parenchyma: Positive	Parenchyma: Positive	PathAnnotationObject	Polygon	306.81	258.36	12.3264	20.4738	0.3695	8.6301	2.4604	0.9754	198.7512	43129	38.9972	248	38	210	167.0092	36241	34.4957	230	48	182	174.6175	37892	36.047	238	68	170	52.5888	30.4375	0.7133	12.7097	5.3712	0.9048	160.424	57.8859	248	0	127.3672	47.0224	230	29	149.5585	42.0144	238	40
D1_E1_ROI.tif	0a6020c2-6a13-4674-af9f-432319c5d2c2	Fibers: Positive	Fibers: Positive	PathAnnotationObject	Polygon	413.66	258.65	57.6576	28.7146	0.8787	10.2377	6.9602	0.7396	221.2291	222114	7.2258	249	174	75	238.1902	239143	7.7006	255	192	63	231.2261	232151	11.5061	254	178	76	113.5296	40.0742	0.8884	14.1493	10.3235	0.6665	210.604	20.7105	253	82	208.9823	37.8516	255	29	194.5112	47.4525	254	55
D1_E1_ROI.tif	55fdb287-e2bd-4c65-94d2-8d6757af6d7c	Axial_parenchyma	Axial_parenchyma	PathAnnotationObject	Polygon	570.34	260.87	33.8112	26.1867	0.6196	11.3912	3.9956	0.9406	214.7538	126490	31.6432	253	18	235	235.4958	138707	10.9385	254	139	115	225.0441	132551	12.8456	255	164	91	72.288	34.8844	0.7465	14.1903	7.0389	0.8508	174.0651	65.6575	255	0	187.7609	61.5406	254	18	195.197	48.0934	255	23
D1_E1_ROI.tif	1340d55e-f778-40a8-8df9-9664c180e59c	Misdetection: Positive	Misdetection: Positive	PathAnnotationObject	Polygon	194.32	258.66	24.0192	24.878	0.4877	7.959	5.3902	0.863	219.0144	91110	21.2131	247	143	104	227.1058	94476	19.9196	248	141	107	220.6587	91794	15.2988	247	163	84	54.9504	31.3773	0.7014	10.5557	8.5645	0.6471	186.7248	46.9439	250	30	187.1257	48.8181	249	45	188.7041	39.4926	249	75
D1_E1_ROI.tif	25597f2f-8fcf-4305-99f6-516fd0f19876	Fibers: Positive	Fibers: Positive	PathAnnotationObject	Polygon	363.11	259.96	28.6848	22.6405	0.7032	9.3765	3.5994	0.9237	219.6767	110058	11.0399	244	181	63	229.8783	115169	10.1929	247	193	54	217.3573	108896	10.1758	236	155	81	73.152	33.7545	0.8068	12.5761	7.0839	0.8099	196.2518	37.3536	244	39	192.7325	41.9276	247	46	186.6996	33.9239	236	68
D1_E1_ROI.tif	24479860-8e03-4732-823a-696c2e521b4a	Fibers: Positive	Fibers: Positive	PathAnnotationObject	Polygon	384.22	258.95	27.9936	20.4134	0.8442	7.1161	5.76	0.5965	219.709	107218	12.6228	248	174	74	236.8689	115592	12.0399	254	201	53	228.8852	111696	16.568	254	148	106	67.9104	31.6289	0.8531	11.199	8.7264	0.46	209.5499	24.0727	250	121	202.9323	37.2119	254	101	186.1049	45.357	254	68
D1_E1_ROI.tif	ea51ce7a-42d4-4ab2-9db7-822038abf43b	Axial_parenchyma	Axial_parenchyma	PathAnnotationObject	Polygon	206.96	259.78	72.8064	36.8492	0.6738	14.5234	6.8193	0.9038	219.9747	278268	7.8917	243	113	130	232.6783	294338	6.102	248	178	70	224.3755	283835	6.6367	243	205	38	133.632	46.0549	0.7917	17.8007	9.7025	0.8146	190.3389	46.4063	245	2	197.2166	50.2594	248	22	197.9358	40.2651	246	53
D1_E1_ROI.tif	fa5e0918-6a41-4a9a-a4c4-769aafdbbee2	Axial_parenchyma	Axial_parenchyma	PathAnnotationObject	Polygon	258.1	260.04	20.5632	18.4425	0.7597	7.5927	3.6222	0.8848	209.6039	75667	12.2561	235	155	80	219.1745	79122	12.1283	243	175	68	223.6427	80735	9.8769	243	192	51	54.432	28.6648	0.8325	10.9176	6.8676	0.7854	172.0485	50.0592	241	23	167.6438	54.5724	243	33	177.8261	48.7724	243	47
D1_E1_ROI.tif	27ca07d4-5530-468a-873c-f56e5a5138ae	Fibers: Positive	Fibers: Positive	PathAnnotationObject	Polygon	285.64	262.7	108.3456	39.1796	0.887	12.8098	10.9297	0.5151	221.5075	415991	7.4538	242	171	71	233.443	438406	7.1631	247	187	60	223.5948	419911	9.7926	242	172	70	179.3664	50.2222	0.8936	16.6098	14.676	0.4753	210.0578	22.9626	246	73	211.9615	34.0642	247	56	198.8954	38.8825	242	57
D1_E1_ROI.tif	f09a625c-2101-4768-9d25-6b3e1a13aa28	Misdetection: Positive	Misdetection: Positive	PathAnnotationObject	Polygon	432.11	268.36	109.9008	86.5192	0.1845	22.6884	10.4313	0.9134	226.0977	432525	20.4976	255	79	176	223.7491	428032	23.2666	254	113	141	206.5855	395198	23.1806	251	84	167	246.4704	70.5385	0.6225	25.418	13.8373	0.8755	194.8688	50.2018	255	14	172.0904	62.6255	254	11	171.159	48.4894	251	24
D1_E1_ROI.tif	ca014f14-8bce-421e-990a-2c2f63c2f2fb	Misdetection: Positive	Misdetection: Positive	PathAnnotationObject	Polygon	221.33	265.92	63.9936	46.8566	0.3663	19.7457	5.7565	0.9778	221.4529	246920	10.235	247	146	101	234.7507	261747	9.5316	248	174	74	228.4511	254723	11.0956	247	168	79	134.208	54.381	0.5703	22.512	9.4245	0.9429	188.4443	47.2047	249	3	191.8555	53.9623	248	35	192.7676	46.6688	247	44
D1_E1_ROI.tif	1c70e113-13a7-48e0-a650-0dc01791a3cf	Fibers: Positive	Fibers: Positive	PathAnnotationObject	Polygon	423.45	262.02	30.9888	23.4301	0.7094	9.4661	4.4006	0.9123	200.7431	108602	36.1094	240	58	182	228.2606	123489	25.3374	255	106	149	226.4603	122515	21.4523	255	137	118	74.7648	33.7309	0.8258	13.1728	7.8315	0.8049	158.077	58.3126	249	21	160.1401	67.6378	255	28	169.4557	58.9849	255	39
D1_E1_ROI.tif	eee84feb-f52e-4d29-af94-cbaa036e1613	Parenchyma: Positive	Parenchyma: Positive	PathAnnotationObject	Polygon	487.14	260.59	15.6096	14.8087	0.8945	5.3658	3.8387	0.6812	224.2234	61213	20.7676	254	115	139	213.0806	58171	23.4544	247	140	107	197.8278	54007	19.2139	247	140	107	46.2528	25.0908	0.9232	9.2506	6.8498	0.6764	181.302	55.4637	255	0	140.104	71.3546	247	5	149.3465	54.7985	250	25
D1_E1_ROI.tif	2ea975d0-af39-41b0-9937-8dae6a22b1cb	Fibers: Positive	Fibers: Positive	PathAnnotationObject	Polygon	370.17	264.4	59.0976	29.6519	0.8446	11.8542	6.4553	0.8467	207.3174	212915	31.4194	241	74	167	227.7157	233864	23.6103	252	128	124	222.8062	228822	19.1591	249	116	133	116.928	41.2327	0.8643	15.475	9.7132	0.7817	168.4481	56.6134	241	41	164.635	71.5177	252	19	171.6006	57.9581	249	42
D1_E1_ROI.tif	9e3aafff-39d1-407b-a54a-46f8c399c1ad	Parenchyma: Positive	Parenchyma: Positive	PathAnnotationObject	Polygon	166.19	261.12	10.7136	13.4591	0.7432	5.2479	3.2044	0.7705	179.9682	34014	28.0467	244	126	118	198.6878	37552	24.6907	247	102	145	208.0847	39328	21.0663	247	121	126	35.1936	22.5234	0.8718	8.1717	6.0348	0.6575	139.8943	53.31	247	17	151.0471	51.9266	247	4	179.5561	44.5771	247	52
D1_E1_ROI.tif	9e2d6fbb-930e-46e3-934e-fc06d249553e	Axial_parenchyma	Axial_parenchyma	PathAnnotationObject	Polygon	228.39	264.83	44.064	27.6655	0.7235	10.8666	5.8521	0.8376	218.3935	167071	10.4111	241	169	72	231.0876	176782	14.4175	248	164	84	223.2196	170763	12.7492	246	169	77	85.824	35.6163	0.8502	13.0879	8.9	0.7433	194.307	35.1631	247	52	202.2134	42.7654	248	68	202.6729	37.2699	246	57
D1_E1_ROI.tif	e1e4e93a-8a6a-4338-b492-701a269dd38f	Fibers: Positive	Fibers: Positive	PathAnnotationObject	Polygon	251.14	265.57	75.3408	31.8098	0.9357	10.8741	8.8991	0.4717	223.7997	292730	6.9568	246	203	43	237.1544	310198	5.834	247	211	36	228.5994	299008	9.9638	245	185	60	124.6464	41.4887	0.91	14.2203	12.0484	0.3939	207.9123	30.1376	246	85	210.6857	44.8624	247	46	198.2612	52.3831	245	27
D1_E1_ROI.tif	86ba1cb1-88ed-48c1-8200-44c105fcc557	Fibers: Positive	Fibers: Positive	PathAnnotationObject	Polygon	238.92	266.58	83.3472	34.1926	0.8959	12.1572	9.3075	0.6158	223.8956	323753	8.8276	248	161	87	236.4343	341884	7.5079	248	174	74	228.7711	330803	10.0936	246	167	79	142.1568	45.0138	0.8816	16.0644	12.78	0.5737	209.0425	26.769	248	87	209.279	41.1222	248	74	196.4929	48.8298	246	43
D1_E1_ROI.tif	06f43e07-4cc5-4f9a-b7e8-71afebe64861	Fibers: Positive	Fibers: Positive	PathAnnotationObject	Polygon	404.2	264.61	30.4704	20.3784	0.922	7.5102	5.3549	0.675	222.0698	117697	8.0688	239	182	57	239.4245	126895	7.8434	253	208	45	233.2076	123600	10.6346	253	187	66	68.1408	31.0094	0.8905	11.1165	8.8074	0.499	209.3452	23.4125	247	58	207.0734	36.308	253	73	192.1933	44.0976	253	80
D1_E1_ROI.tif	48b057cd-e52f-41ef-be30-db8d6b28d84f	Fibers: Positive	Fibers: Positive	PathAnnotationObject	Polygon	172.71	263.97	15.6096	14.8913	0.8846	5.3477	4.1274	0.6528	212.0542	58739	20.1475	244	132	112	212.5307	58871	26.7367	249	119	130	210.8231	58398	27.8832	250	106	144	44.352	24.9942	0.8922	8.7921	7.1932	0.3905	170.0438	51.9695	246	26	162.2023	57.2384	249	17	174.4291	45.3028	250	53
D1_E1_ROI.tif	1252389e-f7c6-45f1-96a2-5e7ad4e8c6b8	Fibers: Positive	Fibers: Positive	PathAnnotationObject	Polygon	395.28	265.77	44.5248	24.5787	0.9262	8.2719	7.1001	0.3667	222.3554	171436	4.5239	241	201	40	235.6083	181654	4.8729	253	203	50	222.1025	171241	6.3811	247	184	63	88.416	36.0656	0.8542	12.5278	9.8605	0.4238	196.9649	35.1366	243	74	206.3327	40.8264	253	70	201.6966	31.9996	250	82
D1_E1_ROI.tif	1b2e318a-a315-4263-bbdf-2faec412abd1	Axial_parenchyma	Axial_parenchyma	PathAnnotationObject	Polygon	461.29	266.44	64.512	31.2957	0.8277	10.8658	8.6362	0.5254	221.0795	247388	5.7761	241	186	55	236.4361	264572	5.7169	255	220	35	225.4647	252295	10.7266	255	205	50	112.3776	40.4237	0.8642	14.6973	11.6165	0.5152	194.7967	42.5467	245	27	213.3425	40.9893	255	32	211.0901	35.2143	255	29
D1_E1_ROI.tif	3d9e9388-949d-442d-9179-635598085abb	Axial_parenchyma	Axial_parenchyma	PathAnnotationObject	Polygon	193.82	264.22	8.2368	10.3517	0.9659	3.5096	2.8519	0.5581	218.0634	30965	13.4017	245	175	70	206.1408	29272	22.1089	244	143	101	202.2676	28722	23.8065	247	150	97	31.5648	21.0813	0.8925	7.6679	5.4772	0.628	165.5727	53.6822	245	1	159.9436	47.4494	244	38	172.7	41.3097	247	70
D1_E1_ROI.tif	f9b725b0-3023-4922-be70-d32e404c4536	Fibers: Positive	Fibers: Positive	PathAnnotationObject	Polygon	451.15	266.87	48.4992	26.2959	0.8814	9.2811	6.5444	0.6999	221.3511	186599	10.4206	255	156	99	238.8743	201371	6.3604	255	220	35	230.3096	194151	11.187	255	210	45	89.568	36.4809	0.8457	12.8454	9.0667	0.6229	193.9936	40.6293	255	63	204.5766	50.2799	255	53	203.7473	44.2179	255	46
D1_E1_ROI.tif	b8d59829-7203-459e-8282-aab03ec631f4	Axial_parenchyma	Axial_parenchyma	PathAnnotationObject	Polygon	181.39	270.13	152.1216	47.1964	0.8582	18.4139	11.0646	0.7783	219.5841	580800	6.733	241	165	76	231.141	611368	6.757	250	189	61	218.1603	577034	8.4356	251	184	67	235.584	58.719	0.8586	22.0548	14.235	0.7255	195.254	43.698	246	0	203.8823	45.7678	250	25	201.7235	32.7261	251	70
D1_E1_ROI.tif	e03849d4-eca0-4254-8b0a-3cc222b3d0b2	Fibers: Positive	Fibers: Positive	PathAnnotationObject	Polygon	301.77	271.87	177.8112	52.543	0.8094	21.5102	11.2668	0.8521	221.1897	682149	7.7155	241	158	83	233.4225	719875	6.4445	248	173	75	222.6089	686526	9.5897	245	166	79	267.4368	64.1197	0.8174	25.2447	14.8111	0.8092	206.7761	36.0805	247	0	211.1681	40.3955	248	25	200.9361	38.5585	245	11
D1_E1_ROI.tif	02e0ebb0-d7c0-4497-b154-55a1c92071f6	Parenchyma: Positive	Parenchyma: Positive	PathAnnotationObject	Polygon	522.36	269.5	67.68	35.2073	0.6861	13.7223	7.2407	0.8703	220.6113	258777	18.84	255	70	185	225.2583	264228	15.9582	253	149	104	210.2864	246666	14.9332	253	134	119	139.392	46.2267	0.8197	17.8675	10.6349	0.7988	177.5363	64.8372	255	0	173.1015	62.4488	253	14	180.6044	45.16	254	7
D1_E1_ROI.tif	ed0260ae-c951-48c0-9f0f-f87a259d5fd8	Fibers: Positive	Fibers: Positive	PathAnnotationObject	Polygon	442.14	267.37	32.3136	20.8002	0.9386	6.8299	5.841	0.5041	217.0443	122630	19.0337	246	94	152	235.1416	132855	10.945	254	162	92	231.1929	130624	10.3295	254	203	51	68.7168	31.1338	0.8909	10.5861	9.1874	0.4214	184.3077	43.6641	251	49	181.3645	64.4821	254	12	185.99	55.0683	254	48
D1_E1_ROI.tif	80697cde-e0ef-46be-85e2-980108af132b	Parenchyma: Positive	Parenchyma: Positive	PathAnnotationObject	Polygon	311.55	267.41	30.7008	27.4498	0.512	10.6451	5.2829	0.9118	193.4803	103125	36.1292	243	29	214	181.9944	97003	38.5044	249	55	194	186.9531	99646	34.4056	245	66	179	79.8912	35.627	0.791	13.7023	8.2252	0.8059	175.1245	44.324	245	1	148.7842	48.0935	249	26	160.1957	40.2062	245	62
D1_E1_ROI.tif	c16e60cb-5d5a-42f5-ba39-8013a06ac834	Fibers: Positive	Fibers: Positive	PathAnnotationObject	Polygon	385.43	266.82	33.5232	22.7045	0.8172	8.6924	4.7443	0.8409	223.4337	129815	4.628	239	204	35	238.5009	138569	5.0918	248	205	43	226.2151	131431	6.6494	247	196	51	68.6592	32.6253	0.8106	12.0442	7.4958	0.7228	198.8318	33.625	241	93	204.4854	44.5635	248	64	199.3908	36.0837	247	76
D1_E1_ROI.tif	eaf762d0-b45b-4b77-a545-ab83c0e1c67c	Fibers: Positive	Fibers: Positive	PathAnnotationObject	Polygon	413.92	268.6	59.6736	30.4999	0.8061	10.7554	7.0309	0.7484	221.5407	228630	4.5207	241	187	54	237.6386	245243	5.8929	254	211	43	228.4012	235710	9.797	253	196	57	112.2624	40.7119	0.8511	14.3875	9.8642	0.6765	210.8786	20.8134	254	79	212.9258	35.5535	254	39	200.0261	41.0854	253	45
D1_E1_ROI.tif	2df7bcd3-55f4-408f-9078-ff0c704c380f	Parenchyma: Positive	Parenchyma: Positive	PathAnnotationObject	Polygon	165.74	267.13	5.76	9.6199	0.7822	3.7146	2.2883	0.7884	180.5524	18958	23.9599	211	92	119	205.8857	21618	27.5288	242	110	132	216.7048	22754	15.0875	247	168	79	20.6208	17.7907	0.8187	6.2823	4.5697	0.6724	120.5276	62.685	211	0	140.9669	61.6969	242	15	176.9088	50.1358	247	51
D1_E1_ROI.tif	08957ef5-32e6-4171-96bd-044085b3f0b1	Ray_parenchyma	Ray_parenchyma	PathAnnotationObject	Polygon	376.75	269.44	27.0144	21.9237	0.7063	8.982	3.624	0.9199	215.2319	101159	8.7959	233	183	50	224.9915	105746	9.6594	245	196	49	216.4894	101750	8.8428	238	190	48	63.5328	31.5097	0.8041	12.2128	7.1172	0.8282	182.4828	38.5052	233	76	185.8237	43.9637	245	76	188.8879	34.4063	238	90
D1_E1_ROI.tif	301f1007-a32c-4bc9-8113-bc83a45f1b58	Vessels: Positive	Vessels: Positive	PathAnnotationObject	Polygon	204.56	295.93	2145.2544	174.6984	0.8833	64.5059	44.7466	0.7173	220.1042	8196901	5.197	250	155	95	231.5254	8622239	5.2261	252	153	99	215.3855	8021172	7.1294	254	130	124	2445.0625	185.9833	0.8883	68.6468	48.9242	0.7053	215.7985	16.6432	250	0	224.2888	23.6094	252	19	209.7808	20.1715	254	14
D1_E1_ROI.tif	27bd824b-8fd3-4756-bbba-7b632f1fe534	Fibers: Positive	Fibers: Positive	PathAnnotationObject	Polygon	260.69	271.08	31.2192	25.5961	0.5988	11.0799	4.0038	0.941	227.0731	124209	12.1123	246	164	82	236.8336	129548	11.1652	248	160	88	229.8976	125754	14.442	245	149	96	75.3984	36.3145	0.7185	14.2696	7.4705	0.8792	191.3206	55.0931	246	0	188.7928	57.3747	248	8	183.0244	51.4001	245	59
D1_E1_ROI.tif	02af60c4-f091-4597-b86b-010e400c522d	Fibers: Positive	Fibers: Positive	PathAnnotationObject	Polygon	359.32	270.36	54.2592	28.4724	0.8411	11.0481	7.0387	0.7562	219.1132	207062	10.0444	239	138	101	230.7407	218050	9.0371	245	169	76	217.909	205924	9.4454	235	155	80	108.4032	40.6125	0.8259	15.0923	11.3137	0.5775	202.1554	31.6384	244	58	203.0069	35.2098	245	80	194.9284	29.5445	235	93
D1_E1_ROI.tif	7a9490fb-de8a-4919-8d3b-717877680389	Fibers: Positive	Fibers: Positive	PathAnnotationObject	Polygon	473.01	271.43	81.9648	35.4773	0.8183	12.0094	9.7599	0.5259	223.8473	319654	7.8935	255	199	56	236.0455	337073	7.0765	255	202	53	224.5315	320631	13.3271	255	131	124	135.36	44.1923	0.871	15.2945	12.3071	0.4786	209.7513	35.7418	255	1	215.0628	37.6351	255	55	204.8175	36.2121	255	26
D1_E1_ROI.tif	8d1f12e8-fc7b-469e-a70c-6bebcfe4f254	Fibers: Positive	Fibers: Positive	PathAnnotationObject	Polygon	564.14	273.52	54.144	33.6608	0.6005	13.9968	5.6786	0.9371	223.7818	211250	8.013	253	188	65	233.4767	220402	9.2427	254	194	60	222.3644	209912	13.9699	255	157	98	110.304	44.4526	0.7015	17.6805	9.366	0.8745	203.7587	32.3129	255	56	201.6971	42.4294	254	65	194.7708	38.1578	255	69
D1_E1_ROI.tif	15c7aa35-baf1-4651-915a-f6ebd7950497	Ray_parenchyma	Ray_parenchyma	PathAnnotationObject	Polygon	165.48	281.62	88.5888	67.7562	0.2425	28.6215	5.8543	0.9865	178.337	274639	15.8162	249	117	132	188.2766	289946	18.0894	245	112	133	195.3559	300848	16.1908	250	118	132	214.9056	75.289	0.4764	32.4349	9.6577	0.9635	164.2649	29.2084	250	1	163.7594	34.663	246	21	178.9104	28.4007	250	66
D1_E1_ROI.tif	e91ce697-f410-4c5b-b535-604829b16fe5	Fibers: Positive	Fibers: Positive	PathAnnotationObject	Polygon	275.82	274.73	74.1888	37.9217	0.6483	15.2572	6.3805	0.9269	223.0745	287543	8.3459	245	189	56	234.7851	302638	8.9191	248	191	57	226.2219	291600	13.3886	245	142	103	137.952	47.789	0.7591	18.3811	10.017	0.8612	201.0058	43.408	245	1	201.9053	50.096	248	33	196.6377	42.9288	245	42
D1_E1_ROI.tif	41e2d7b7-840f-489a-a8ce-4b57ad13afe3	Ray_parenchyma	Ray_parenchyma	PathAnnotationObject	Polygon	267.61	273.35	43.4304	27.6847	0.7121	11.3199	4.7612	0.9141	223.5033	169192	11.4417	246	164	82	222.3963	168354	17.1457	245	138	107	205.7741	155771	14.7857	237	122	115	98.2656	39.3043	0.7993	15.6296	7.6855	0.8763	189.8672	45.4673	246	4	172.2528	58.0648	245	24	172.2809	46.9537	237	21
D1_E1_ROI.tif	b34de56d-2514-456c-b2f2-1e9f1bf1dfd3	Axial_parenchyma	Axial_parenchyma	PathAnnotationObject	Polygon	494.41	274.57	68.7744	39.4501	0.5553	15.7252	6.7909	0.9186	217.6488	260308	15.7573	245	94	151	229.9147	274978	13.7079	253	134	119	217.7893	260476	15.2663	253	108	145	138.6432	51.0346	0.6689	19.6918	10.6724	0.8641	186.8168	56.9212	255	0	188.0282	59.4272	254	4	190.2755	40.5645	253	47
D1_E1_ROI.tif	2fb0c9f8-a360-445f-a996-7c66538d4b56	Fibers: Positive	Fibers: Positive	PathAnnotationObject	Polygon	349.68	271.44	22.4064	20.615	0.6625	8.3542	3.8391	0.9066	215.6107	84735	11.2992	234	181	53	223.4453	87814	16.7316	243	166	77	213.0076	83712	19.3593	238	149	89	60.8256	31.4512	0.7727	12.2245	7.6317	0.8037	205.6834	18.7541	244	120	199.8875	27.6051	243	66	187.4745	29.3562	238	65
D1_E1_ROI.tif	e8cc4887-3c3a-46e1-98c9-cf557eb48e95	Parenchyma: Positive	Parenchyma: Positive	PathAnnotationObject	Polygon	487.26	270.88	6.9696	10.8521	0.7437	4.1375	2.2075	0.8573	220.2683	27093	13.6087	245	173	72	182.9675	22505	12.3646	209	151	58	182.2845	22421	16.3489	229	147	82	34.5024	22.2797	0.8735	8.0381	5.04	0.7757	197.5367	32.9992	254	47	144.505	36.079	209	20	148.6167	34.3177	229	9
D1_E1_ROI.tif	25c131b8-5f45-4216-88ba-e143f3ccb2ed	Vessels: Positive	Vessels: Positive	PathAnnotationObject	Polygon	509.88	285.37	653.1264	96.5218	0.881	33.0361	26.9901	0.5766	220.705	2503236	6.2105	252	125	127	232.0968	2632442	6.0376	255	166	89	215.4421	2443544	8.209	255	134	121	821.3184	107.9238	0.8861	36.5996	31.1566	0.5287	207.3965	40.2709	255	0	214.2595	45.7258	255	0	204.4004	30.5875	255	34
D1_E1_ROI.tif	bf85cfb4-f449-4373-b9c6-5db20165824e	Axial_parenchyma	Axial_parenchyma	PathAnnotationObject	Polygon	423.38	272.23	20.9088	16.9765	0.9117	6.4101	4.0523	0.7638	219.3379	80497	15.1472	246	131	115	238.5531	87549	6.1183	252	202	50	225.218	82655	8.3739	244	191	53	47.1168	25.8994	0.8827	9.3778	6.9062	0.6695	171.9354	59.2344	246	11	191.5963	55.2939	252	52	197.489	38.8815	245	54
D1_E1_ROI.tif	9d46aced-6fd7-4bc5-9d77-bc73e3419648	Fibers: Positive	Fibers: Positive	PathAnnotationObject	Polygon	404.65	272.67	17.3376	15.1179	0.9533	5.2043	4.253	0.5867	225.941	68912	6.9422	245	198	47	240.9246	73482	8.7037	253	196	57	233.6689	71269	13.4839	251	172	79	42.336	24.9742	0.853	9.0632	6.4696	0.5549	208.2706	23.6541	247	92	207.0027	35.9039	253	59	192.1502	42.1891	251	77
D1_E1_ROI.tif	fa6e8a40-500f-452e-b781-3b11f499b4cf	Fibers: Positive	Fibers: Positive	PathAnnotationObject	Polygon	246.2	272.85	14.112	14.2697	0.8709	5.4485	3.4826	0.7891	235.8514	58727	10.4475	248	178	70	240.6426	59920	10.2511	248	199	49	233.0883	58039	16.3414	246	149	97	35.4816	22.5475	0.877	8.2406	5.6406	0.587	205.2581	36.7016	248	89	194.2565	50.6758	248	43	179.1452	56.8632	246	28
D1_E1_ROI.tif	5b71f21e-0c64-4d6c-9a20-3c46afeb5c4d	Fibers: Positive	Fibers: Positive	PathAnnotationObject	Polygon	321.7	274.76	36.288	25.9861	0.6753	10.337	4.9591	0.8983	223.2072	142183	12.7231	245	165	80	231.4113	147409	17.6343	248	146	102	223.8053	142564	20.8114	246	126	120	83.52	35.7727	0.8202	13.1698	8.909	0.7723	193.5564	44.155	247	9	187.8597	51.3491	248	43	183.8501	44.2102	246	72
D1_E1_ROI.tif	60d6e998-960e-4dbf-bc57-7bd3d4af9a5b	Fibers: Positive	Fibers: Positive	PathAnnotationObject	Polygon	287.24	277.67	152.4096	46.8537	0.8724	15.8089	12.4621	0.5464	222.2739	589248	6.0517	246	202	44	234.3463	621252	5.4462	248	210	38	223.3097	591994	8.902	245	198	47	229.9968	57.2245	0.8826	19.813	15.4316	0.5016	212.2419	20.1836	246	101	217.4995	30.0519	248	39	205.969	32.5729	245	8
D1_E1_ROI.tif	582e8044-83cf-4b38-8543-6c722efdaa82	Fibers: Positive	Fibers: Positive	PathAnnotationObject	Polygon	384.59	273.56	30.1248	23.9265	0.6613	9.8717	3.9011	0.9374	223.7333	117460	5.8725	243	214	29	238.4705	125197	5.3269	250	217	33	230.7581	121148	9.1829	251	194	57	65.8944	33.6849	0.7298	13.1765	6.915	0.8828	208.7602	20.6034	243	121	206.8797	35.6165	250	90	192.4865	42.1014	251	85
D1_E1_ROI.tif	5d2ec1a4-e8b1-4835-9e79-2c942ac0ca0f	Axial_parenchyma	Axial_parenchyma	PathAnnotationObject	Polygon	396.47	274.6	43.4304	25.1486	0.8629	9.1778	5.9257	0.7803	221.8805	167076	5.134	241	198	43	235.9362	177660	4.435	250	218	32	221.8738	167071	5.276	239	208	31	81.9648	34.7744	0.8518	12.0397	9.1077	0.6702	193.6366	39.0284	243	85	205.0336	42.776	250	73	201.3487	31.0033	240	84
D1_E1_ROI.tif	1fce1c89-9d50-4b60-8299-f78650c862a8	Misdetection: Positive	Misdetection: Positive	PathAnnotationObject	Polygon	442.86	274.49	24.7104	25.7441	0.4685	8.5359	5.0711	0.8712	201.4398	87022	29.7941	234	68	166	220.0926	95080	18.4123	254	111	143	218.1852	94256	17.4714	254	150	104	60.7104	33.1469	0.6944	11.6334	8.0107	0.7522	171.6368	48.2881	245	17	189.6311	44.1995	254	20	201.5604	28.6567	254	73
D1_E1_ROI.tif	dada1106-08b9-460a-9e8a-3a793569f2f2	Fibers: Positive	Fibers: Positive	PathAnnotationObject	Polygon	232.41	277.23	48.384	28.6338	0.7416	11.7494	5.9368	0.8755	225.0143	189237	8.796	247	191	56	236.8347	199178	7.482	249	194	55	231.5921	194769	8.9274	247	182	65	90.6624	38.0499	0.7869	14.3988	9.4509	0.8055	205.8443	28.8189	247	86	205.7342	43.4484	249	38	197.7899	48.0346	247	29
D1_E1_ROI.tif	099505a6-2445-4d5e-91e4-063ff0fa72f6	Axial_parenchyma	Axial_parenchyma	PathAnnotationObject	Polygon	461	275.86	49.8816	30.9956	0.6525	12.0235	5.471	0.9149	224.0289	193785	12.0749	254	148	106	240.4012	207947	5.994	255	214	41	225.0162	194639	9.0941	254	196	58	100.224	39.8088	0.7947	14.9192	8.0968	0.8381	178.5129	69.1651	254	0	196.7665	62.7662	255	11	203.0017	40.9462	255	51
D1_E1_ROI.tif	b0717df9-d119-4b97-861a-8c89257fe978	Fibers: Positive	Fibers: Positive	PathAnnotationObject	Polygon	533.17	277.54	44.0064	29.061	0.6548	11.1605	5.3578	0.8928	220.7438	168869	25.2366	254	47	207	238.1686	182199	11.7719	255	178	77	230.5634	176381	15.4963	255	158	97	94.176	38.257	0.8086	14.2264	8.2879	0.7817	179.1619	70.4065	254	0	189.6451	65.2442	255	0	192.785	48.764	255	49
D1_E1_ROI.tif	d18aecab-b141-4fc6-b9cd-3c77fa882a8b	Fibers: Positive	Fibers: Positive	PathAnnotationObject	Polygon	253.98	278.92	93.1968	36.1589	0.8957	12.1462	10.1653	0.4844	224.5099	363257	6.7001	247	191	56	236.9234	383342	5.709	248	211	37	228.3659	369496	9.9802	246	192	54	147.8016	45.6783	0.8902	15.7492	13.2821	0.4568	211.0039	26.0354	247	92	213.9798	39.1077	248	47	201.2654	46.539	246	53
D1_E1_ROI.tif	bf32213e-9aa7-486f-a72d-f6856372450d	Fibers: Positive	Fibers: Positive	PathAnnotationObject	Polygon	368.54	277.82	46.2528	25.5879	0.8877	9.6421	5.7679	0.7915	194.6411	157270	28.3325	236	98	138	202.1064	163302	30.8041	248	114	134	204.396	165152	25.1016	242	120	122	101.5488	37.6757	0.899	13.444	9.546	0.6625	157.5904	53.2042	236	33	148.0521	61.0114	248	33	162.2906	48.3873	242	64
D1_E1_ROI.tif	8a5a2672-0649-43a9-a786-22232fd1138c	Fibers: Positive	Fibers: Positive	PathAnnotationObject	Polygon	450.73	276.09	20.5632	16.3556	0.966	5.3396	4.9299	0.351	219.5223	78589	18.8787	250	112	138	238.9972	85561	7.9302	255	184	71	230.8073	82629	11.2561	254	188	66	45.504	24.8624	0.9251	8.1004	7.44	0.328	179.9356	51.4762	250	45	193.3851	54.9947	255	55	197.8851	47.9616	255	63
D1_E1_ROI.tif	cfe75d81-1c84-4ea1-86f6-71255c0ad1a4	Axial_parenchyma	Axial_parenchyma	PathAnnotationObject	Polygon	414.47	277.75	61.5744	31.3592	0.7868	11.5991	6.3801	0.8453	222.7355	238327	4.1355	237	193	44	235.8729	252384	3.4967	247	218	29	221.4187	236918	4.8856	242	211	31	109.2672	41.175	0.8099	14.5155	9.2963	0.7485	192.7026	45.4028	237	60	209.6968	41.6191	247	58	206.6147	28.2803	242	86
D1_E1_ROI.tif	299a53da-76e8-4d32-90c7-07cfd342b3bd	Fibers: Positive	Fibers: Positive	PathAnnotationObject	Polygon	242.09	281.62	98.8416	37.3671	0.8896	13.8148	9.0782	0.7528	224.4104	385537	7.1573	246	203	43	236.6927	406638	6.3397	249	211	38	229.638	394518	9.201	246	202	44	157.7088	48.1342	0.8554	17.5135	12.4308	0.6988	210.5031	27.5781	247	74	211.9621	42.5331	249	36	200.7051	48.7165	246	36
D1_E1_ROI.tif	726484f5-adf0-49d2-a301-9fa55358e393	Fibers: Positive	Fibers: Positive	PathAnnotationObject	Polygon	334.65	277.18	53.9136	32.3559	0.6471	13.1703	5.4116	0.9342	223.1083	210168	7.8308	240	185	55	235.0064	221376	8.4548	248	184	64	227.2282	214049	11.8665	245	156	89	115.5456	43.6028	0.7637	16.8106	8.6685	0.8624	205.8858	24.4572	241	103	201.0743	38.9844	248	60	190.9526	41.2643	245	48
D1_E1_ROI.tif	2ce4b9ef-cb32-4b53-943c-e21cce2b95ad	Misdetection: Positive	Misdetection: Positive	PathAnnotationObject	Polygon	483.71	279.3	35.7696	34.8096	0.371	9.6213	7.9592	0.6062	207.3381	129379	34.8032	255	77	178	216.7452	135249	31.4398	255	73	182	213.6667	133328	30.6297	255	99	156	93.1968	39.9793	0.7327	13.1575	10.8714	0.5691	174.6957	50.7821	255	26	162.5877	57.4381	255	38	172.3543	50.78	255	53
D1_E1_ROI.tif	8869b6b9-4592-42d7-9a9a-241426c3b17c	Ray_parenchyma	Ray_parenchyma	PathAnnotationObject	Polygon	376.96	280.18	31.392	22.4071	0.7857	8.2951	5.0298	0.8233	216.4463	118829	13.381	241	142	99	226.3479	124265	13.9739	250	183	67	218.0729	119722	12.161	247	172	75	72.9792	32.3122	0.8784	11.5383	8.6512	0.6535	183.2856	38.6167	241	55	190.1031	40.0898	250	77	193.3659	30.1489	247	95
D1_E1_ROI.tif	6ca4a1c3-11d6-4fda-b3bc-9a856bcb49a1	Axial_parenchyma	Axial_parenchyma	PathAnnotationObject	Polygon	171.75	278.57	14.0544	15.2689	0.7575	6.1168	2.9654	0.8894	206.8984	50897	20.8623	242	134	108	211.8374	52112	25.441	250	113	137	214.0854	52665	22.2372	252	124	128	42.048	24.9126	0.8514	9.8079	6.0721	0.7729	164.4863	40.6846	242	62	152.4344	51.9724	250	54	167.444	42.6388	252	69
D1_E1_ROI.tif	58563ba7-aab2-4517-ac93-c320f5eebf06	Parenchyma: Positive	Parenchyma: Positive	PathAnnotationObject	Polygon	314.64	279.41	25.8624	28.1722	0.4095	8.4514	6.3228	0.737	202.7234	91631	25.4227	243	122	121	199.3717	90116	41.1845	246	65	181	201.8319	91228	37.1967	243	83	160	78.7392	33.9074	0.8606	12.1092	9.2772	0.6237	174.7728	41.9514	243	0	158.7334	49.2608	247	23	168.1738	45.3445	243	36
D1_E1_ROI.tif	d171fbbc-a689-4561-b1d1-3f7af33c22dd	Fibers: Positive	Fibers: Positive	PathAnnotationObject	Polygon	346.77	278.81	36.1728	22.2339	0.9195	8.3893	5.6694	0.7317	220.7841	139094	6.3037	237	181	56	234.519	147747	6.5797	248	207	41	229.4	144522	8.719	247	187	60	74.7072	33.6527	0.829	12.4095	8.7489	0.6597	208.2506	20.4484	245	95	207.7686	33.2595	248	65	196.6364	39.6988	247	63
D1_E1_ROI.tif	daf3cb39-7a65-443e-9e7f-dc56f6872eae	Axial_parenchyma	Axial_parenchyma	PathAnnotationObject	Polygon	386.89	278.7	22.8096	19.7022	0.7384	8.2132	3.7311	0.9012	221.5539	88400	11.829	240	149	91	234.8697	93713	10.6506	249	182	67	224.4561	89558	9.7552	248	174	74	50.5728	29.2101	0.7448	11.4551	6.2597	0.8708	184.0045	42.858	240	85	195.6425	43.829	249	81	197.5278	31.0474	248	110
D1_E1_ROI.tif	1a7166b8-1b52-424c-a95c-5501ea4cf9ed	Fibers: Positive	Fibers: Positive	PathAnnotationObject	Polygon	356.31	280.82	45.6192	26.6831	0.8052	10.3565	6.3489	0.8117	218.5057	173712	8.4508	241	165	76	230.2868	183078	10.0452	247	189	58	222.9157	177218	9.9003	240	178	62	99.7056	38.3102	0.8537	14.3853	9.7443	0.7345	198	32.0791	242	52	196.9884	40.2123	247	59	193.4417	37.2794	240	64
D1_E1_ROI.tif	904d81a5-9e48-4e3f-a09e-538f083c301f	Fibers: Positive	Fibers: Positive	PathAnnotationObject	Polygon	424.77	281.59	30.4704	22.9264	0.7285	9.5989	4.2123	0.9045	227.066	120345	9.826	251	192	59	236.5774	125386	12.5428	253	167	86	222.0302	117676	23.1606	248	126	122	66.5856	30.8156	0.8811	11.4245	7.9102	0.7231	185.9862	63.3721	251	0	188.3629	61.3167	253	12	186.6302	45.4548	248	72
D1_E1_ROI.tif	d242a35d-90d1-419f-9e52-6dd529d35ffc	Axial_parenchyma	Axial_parenchyma	PathAnnotationObject	Polygon	404.94	279.93	18.2592	15.5632	0.9473	5.7379	4.0006	0.7134	223.3354	71244	9.0729	238	171	67	237.5141	75767	7.144	249	205	44	226.3824	72216	8.0574	245	195	50	43.8912	25.151	0.8719	8.8109	6.8904	0.5893	180.8838	49.5517	238	36	195.0875	47.3349	249	63	199.1201	32.3172	245	106
D1_E1_ROI.tif	8ea46790-d372-4d6b-be67-e6ee774e5431	Misdetection: Positive	Misdetection: Positive	PathAnnotationObject	Polygon	438.1	290.12	78.9696	57.2811	0.3024	25.8383	5.5446	0.9887	205.438	281861	33.5265	246	17	229	224.4359	307926	18.889	251	142	109	216.9468	297651	18.0194	251	111	140	173.4912	66.6546	0.4907	29.04	9.3139	0.9673	167.996	58.9989	253	1	181.5297	51.6979	254	15	191.0418	35.9992	254	62
D1_E1_ROI.tif	e3a8d091-f3a8-417d-8b54-130bf040c8b3	Axial_parenchyma	Axial_parenchyma	PathAnnotationObject	Polygon	474.96	283.02	58.2912	33.2419	0.6629	13.806	6.3388	0.8992	223.7729	226682	13.4865	253	108	145	239.3801	242492	8.8054	255	166	89	221.2409	224117	13.6277	255	157	98	115.3152	44.0362	0.7473	17.3055	9.5385	0.8531	181.6413	63.0805	254	0	192.7818	63.1993	255	21	194.3229	47.5282	255	20
D1_E1_ROI.tif	9c3be360-103c-4bfb-9e93-4a427deb7cf4	Ray_parenchyma	Ray_parenchyma	PathAnnotationObject	Polygon	556.31	280.48	15.4368	16.4635	0.7157	6.5978	3.1034	0.8911	216.9742	58800	18.2488	255	141	114	219.1956	59402	18.4514	252	166	86	215.5683	58419	20.5477	252	154	98	42.6816	25.4443	0.8285	9.4918	5.7898	0.7217	168.996	56.8427	255	0	174.3123	50.7687	252	34	188.6394	37.1293	252	62
D1_E1_ROI.tif	1578f9ba-a73d-4179-be09-ae6554bc08c3	Fibers: Positive	Fibers: Positive	PathAnnotationObject	Polygon	446.39	281.12	8.7552	10.9719	0.9139	3.8655	2.9318	0.6224	222.0452	34417	17.7022	253	169	84	233.9807	36267	16.33	255	188	67	228.9548	35488	20.5724	255	150	105	28.3392	19.667	0.9207	6.9779	5.6886	0.4722	186.3669	37.5691	253	100	176.8266	49.8845	255	71	172.9153	49.4652	255	63
D1_E1_ROI.tif	8821f6e8-47a9-447b-bd3f-aa09779bab1c	Fibers: Positive	Fibers: Positive	PathAnnotationObject	Polygon	298.01	282.52	20.3328	17.2349	0.8602	6.5042	4.0729	0.7974	224.9417	80979	11.1345	244	185	59	236.7167	85218	11.8163	247	192	55	232.6694	83761	14.8882	245	149	96	53.28	27.9433	0.8575	10.4678	7.2408	0.6503	198.1862	31.5011	246	85	193.9516	43.6521	247	38	186.7589	48.0294	245	14
D1_E1_ROI.tif	81e65184-2759-42b3-b45c-26956a260f53	Fibers: Positive	Fibers: Positive	PathAnnotationObject	Polygon	228.99	284.12	18.3168	20.352	0.5557	8.9901	3.1827	0.9499	224.8858	72863	9.0123	243	193	50	236.1389	76509	9.5663	249	201	48	231.8457	75118	10.9793	249	197	52	50.9184	30.2342	0.7	12.9357	5.8916	0.9003	199.9594	32.956	247	72	196.3348	43.5844	249	61	186.9876	45.3865	249	53
D1_E1_ROI.tif	e2bba158-df67-4f24-82f1-e332ac01702c	Fibers: Positive	Fibers: Positive	PathAnnotationObject	Polygon	264.04	285.45	51.0912	28.9812	0.7644	11.8922	5.7851	0.8921	226.0789	200532	7.5055	246	196	50	237.5637	210719	6.1454	248	197	51	229.4397	203513	9.4141	246	182	64	96.8256	38.8495	0.8062	14.8889	9.1887	0.8242	202.9372	41.7409	247	0	205.8625	43.9186	248	41	197.0344	43.5518	246	62
D1_E1_ROI.tif	ae5ee7ab-be73-4c0a-ac45-d637fff829ea	Axial_parenchyma	Axial_parenchyma	PathAnnotationObject	Polygon	395.86	282.86	42.9696	26.8314	0.75	10.5088	6.0635	0.8311	221.5882	165748	9.3025	239	160	79	234.8275	175651	5.9447	245	196	49	220.7794	165143	6.1554	235	180	55	82.656	36.0394	0.7997	13.1796	9.1778	0.7406	191.5292	46.1586	241	10	205.1715	40.7605	245	58	202.3729	28.6575	238	90
D1_E1_ROI.tif	1ed74a37-a06a-4c1b-91b6-54d44e0f3cd2	Vessels: Positive	Vessels: Positive	PathAnnotationObject	Polygon	459.12	307.92	1756.4543	156.0527	0.9064	55.0512	42.4703	0.6345	220.5999	6726973	4.5529	254	183	71	232.2486	7082190	4.3631	254	190	64	214.3987	6537875	6.2722	249	168	81	2001.7728	166.3727	0.9088	58.6563	46.0585	0.6225	217.5228	13.8939	255	74	225.4359	22.7966	254	32	208.7484	20.2003	249	34
D1_E1_ROI.tif	58ff292f-a03f-46c8-9b18-efec879f16a0	Axial_parenchyma	Axial_parenchyma	PathAnnotationObject	Polygon	325.22	286	49.536	29.7877	0.7015	11.5347	5.3666	0.9025	220.1246	190848	9.1949	244	165	79	232.4152	201504	9.4854	247	174	73	223.9135	194133	10.1003	242	169	73	104.0256	40.239	0.8073	14.9026	8.9903	0.7935	191.4227	41.2857	246	23	191.5215	50.5084	247	29	191.2586	41.8328	242	32
D1_E1_ROI.tif	010815ef-6d7d-41ba-b58c-a3441d7eaeaa	Parenchyma: Positive	Parenchyma: Positive	PathAnnotationObject	Polygon	487.45	286.53	33.1776	28.2824	0.5212	10.9213	5.6321	0.8732	219.2872	126748	22.6192	255	156	99	192.7768	111425	32.287	255	96	159	184.7561	106789	25.3223	249	117	132	85.248	38.5182	0.722	14.4648	9.1319	0.8047	196.4204	44.5416	255	15	156.3515	49.5768	255	15	159.7692	35.4403	250	48
D1_E1_ROI.tif	738332ec-4733-450b-92a8-84ee8a1e2552	Axial_parenchyma	Axial_parenchyma	PathAnnotationObject	Polygon	175.21	290.48	141.12	50.4251	0.6974	20.384	9.1323	0.8859	220.2697	539881	8.53	252	149	103	230.4941	564941	8.8382	252	171	81	216.1861	529872	10.1623	255	166	89	235.008	60.918	0.7958	24.3523	12.8713	0.8228	197.5044	44.1949	252	0	201.3755	44.637	252	26	197.7065	31.4204	255	72
D1_E1_ROI.tif	58abfc55-8228-40a1-a182-fe72947daf25	Parenchyma: Positive	Parenchyma: Positive	PathAnnotationObject	Polygon	432.02	284.65	19.7568	17.8937	0.7754	6.543	4.1525	0.804	163.913	56550	39.4682	249	81	168	190.3855	65683	23.4789	237	108	129	201.6	69552	14.8558	226	140	86	56.6208	27.9718	0.9094	9.8245	7.424	0.5686	144.7124	44.9533	249	13	161.4969	35.4022	237	70	184.0051	27.6345	239	96
D1_E1_ROI.tif	4bb35167-e113-4296-ad52-06bd1388ccb8	Axial_parenchyma	Axial_parenchyma	PathAnnotationObject	Polygon	385.87	283.44	12.8448	15.374	0.6829	6.4997	2.64	0.9213	215.7489	48975	12.8008	237	176	61	223.9207	50830	14.185	246	181	65	215.0485	48816	13.0673	235	167	68	34.0992	23.597	0.7696	9.2977	4.32	0.8857	176.2248	58.5345	237	6	192.4631	39.2992	246	83	198.7366	23.4791	235	128
D1_E1_ROI.tif	39f156a6-4ac1-4ffc-82c1-a92e6c32f0fb	Parenchyma: Positive	Parenchyma: Positive	PathAnnotationObject	Polygon	528.89	287.27	34.5024	26.2619	0.6286	10.3502	4.8405	0.9205	235.0384	140788	16.0935	255	125	130	189.187	113323	20.2554	239	118	121	180.2421	107965	15.767	247	134	113	94.5216	37.9513	0.8247	14.7429	8.1248	0.8416	190.597	50.2218	255	33	134.3818	55.4961	239	8	144.7477	42.5078	247	28
D1_E1_ROI.tif	b68ab61f-b2e7-4977-b873-47a53f3cb9b3	Fibers: Positive	Fibers: Positive	PathAnnotationObject	Polygon	336.04	285.01	47.7504	27.0109	0.8224	10.1366	5.6493	0.8442	223.5487	185769	7.9804	247	169	78	235.8761	196013	5.511	247	211	36	229.2996	190548	7.5545	246	170	76	95.5008	37.9198	0.8346	14.1847	8.817	0.7622	202.8996	37.1493	247	7	201.7103	45.6009	247	40	192.1815	45.8793	246	54
D1_E1_ROI.tif	4c6b6227-5896-4af5-83ee-e132b43e5daa	Fibers: Positive	Fibers: Positive	PathAnnotationObject	Polygon	560.92	286.47	45.0432	27.439	0.7518	8.851	7.1267	0.4389	224.7861	177581	11.291	255	181	74	233.2582	184274	8.5572	254	199	55	217.6911	171976	10.5105	253	157	96	90.3168	35.4697	0.9021	12.6843	10.0956	0.5605	196.3212	41.5867	255	65	198.007	52.5006	254	9	193.8842	40.8989	254	30
D1_E1_ROI.tif	62c8761c-593f-4294-a8a0-a3548092e703	Misdetection: Positive	Misdetection: Positive	PathAnnotationObject	Polygon	538.92	292.62	159.0912	71.0561	0.396	20.3735	11.4571	0.8457	224.3143	621575	10.2934	255	151	104	236.0603	654123	11.6089	255	145	110	226.7052	628200	15.222	255	134	121	280.224	67.546	0.7718	23.6719	15.7106	0.7709	197.6532	52.2776	255	0	205.3788	48.6435	255	0	201.9604	39.3516	255	13
D1_E1_ROI.tif	f17acc5e-55d6-47c4-9941-f51e4b723c67	Fibers: Positive	Fibers: Positive	PathAnnotationObject	Polygon	417.08	286.48	53.1072	29.3383	0.7753	11.1013	7.1146	0.7382	225.5775	208208	5.8609	249	210	39	238.6566	220280	5.2662	253	223	30	229.1408	211497	7.9625	247	187	60	95.7312	37.6491	0.8487	13.923	9.3915	0.6576	212.8122	24.5601	249	75	216.7361	32.507	253	100	203.4745	36.2088	247	67
D1_E1_ROI.tif	f7b17928-637c-4930-9399-a361da0fdcb2	Ray_parenchyma	Ray_parenchyma	PathAnnotationObject	Polygon	550.67	286.71	32.6592	21.1268	0.9195	6.9917	6.0508	0.4565	222.8891	126601	12.2841	253	167	86	236.4718	134316	8.7277	255	196	59	226.4666	128633	13.4954	255	178	77	69.5232	31.0402	0.9068	10.4187	9.12	0.3773	181.1502	53.7125	253	5	191.25	55.6217	255	42	198.1155	42.0401	255	57
D1_E1_ROI.tif	1d19a4da-a9ef-43cf-919a-0adc0bff853e	Fibers: Positive	Fibers: Positive	PathAnnotationObject	Polygon	307.42	293.09	210.7584	54.6311	0.8874	18.9631	13.7435	0.6715	220.3346	805984	6.241	248	171	77	233.3652	853650	5.5619	248	193	55	221.2788	809438	9.3225	246	173	73	299.232	65.7363	0.8702	22.5794	16.7796	0.6369	211.3888	23.9204	248	49	218.2886	31.1543	248	22	206.812	31.1199	246	2
D1_E1_ROI.tif	c1923160-f4a4-4d4f-827d-1ef48167bb0d	Fibers: Positive	Fibers: Positive	PathAnnotationObject	Polygon	279.79	290.73	56.448	33.3172	0.639	13.9605	5.569	0.929	225.2004	221372	9.453	245	180	65	235.0875	231091	11.3519	248	189	59	226.939	223081	15.0938	246	172	74	115.0848	42.7645	0.7908	16.3948	9.1382	0.8353	197.5137	46.1019	245	22	193.5232	57.8171	248	11	188.6952	49.9259	246	9
D1_E1_ROI.tif	934fe7c9-2d8a-4b2b-bf82-66e87ea52a7a	Ray_parenchyma	Ray_parenchyma	PathAnnotationObject	Polygon	271.5	288.8	27.9936	22.788	0.6774	9.6187	3.9413	0.918	216.1156	106545	11.235	243	160	83	216.6755	106821	19.1673	247	170	77	209	103037	21.0996	245	167	78	71.7696	33.3718	0.8098	13.2229	7.1863	0.8444	188.3678	41.241	245	17	175.2123	48.9957	247	33	178.895	39.7684	245	56
D1_E1_ROI.tif	5c872201-3760-4105-8b80-18cdbf225761	Fibers: Positive	Fibers: Positive	PathAnnotationObject	Polygon	345.75	287.34	28.5696	19.7693	0.9186	7.4355	5.0705	0.717	225.0741	112312	11.0695	246	169	77	238.4449	118984	7.1509	247	196	51	233.8798	116706	11.0347	246	169	77	66.1824	30.8327	0.8748	11.4905	7.9095	0.6963	208.8595	22.4769	246	124	198.5386	41.1371	247	81	182.4102	52.487	246	71
D1_E1_ROI.tif	8689d7df-abd1-49c4-b4a0-471332fb5e51	Fibers: Positive	Fibers: Positive	PathAnnotationObject	Polygon	409.19	289.44	31.8528	24.5485	0.6642	10.0403	4.4502	0.9056	226.5179	126850	7.7096	248	196	52	237.9697	133263	8.7614	252	199	53	228.4107	127910	12.666	251	169	82	72.5184	34.7681	0.7539	13.634	7.7781	0.8413	205.7118	28.9131	248	101	201.3017	43.2905	252	59	191.1354	41.2086	251	63
D1_E1_ROI.tif	49891698-3917-4a51-9ba2-5d6db7f53aef	Ray_parenchyma	Ray_parenchyma	PathAnnotationObject	Polygon	319.16	291.82	37.0368	42.9689	0.2521	13.2661	6.1802	0.9222	190.6167	123329	27.4708	238	100	138	198.7743	128607	38.7085	247	70	177	207.7372	134406	34.0518	245	77	168	104.7744	43.3847	0.6995	16.6633	8.8505	0.8538	157.5798	50.5156	244	0	154.9032	50.8684	247	28	175.461	42.6385	245	47
D1_E1_ROI.tif	1d5cce96-3cf1-4fc3-ba53-5e728da2af62	Axial_parenchyma	Axial_parenchyma	PathAnnotationObject	Polygon	367.19	288.27	38.1888	22.844	0.9196	8.2031	6.3999	0.5913	218.5626	144907	13.2637	238	152	86	229.5475	152190	11.5349	247	173	74	217.2428	144032	9.1893	242	186	56	82.7712	34.339	0.8821	12.3672	9.6	0.5497	169.7095	53.8313	238	36	182.5309	50.7719	247	53	189.3287	33.1806	242	103
D1_E1_ROI.tif	9d8de211-e728-4c6b-8a63-6324a4ab905d	Fibers: Positive	Fibers: Positive	PathAnnotationObject	Polygon	400.78	287.65	21.9456	19.8075	0.7029	8.3066	4.08	0.8727	225.724	86678	6.3317	242	206	36	236.3464	90757	8.9628	250	205	45	225.2318	86489	12.4167	243	170	73	51.0912	28.6085	0.7844	10.6707	6.9351	0.7968	201.7921	39.0692	249	4	202.982	37.1979	250	103	194.3258	33.9806	243	105
D1_E1_ROI.tif	cd79a21f-2d79-4459-9e0b-118c5c889051	Fibers: Positive	Fibers: Positive	PathAnnotationObject	Polygon	233.83	293.35	64.7424	35.0476	0.6623	14.554	5.9282	0.9242	222.8326	251578	8.0277	248	176	72	235.7387	266149	7.1484	250	184	66	227.4712	256815	10.1777	250	172	78	121.0752	44.111	0.7819	17.5724	8.9838	0.867	209.1914	24.3283	248	80	210.6861	38.1435	250	21	199.8186	41.5029	250	29
D1_E1_ROI.tif	e2241d44-93bc-4c84-b989-736ea84af503	Ray_parenchyma	Ray_parenchyma	PathAnnotationObject	Polygon	374.23	290.01	22.8672	21.4245	0.626	8.6923	3.429	0.9402	218.7243	87271	15.5416	239	162	77	233.2481	93066	9.7479	246	190	56	218.3885	87137	8.5623	237	184	53	55.7568	31.2857	0.7158	11.7132	5.5896	0.8808	164.2187	63.2545	239	0	185.384	50.5525	246	60	193.9846	29.3228	237	107
D1_E1_ROI.tif	b14fb9a5-0f6b-493b-9375-9e5ebbda2cce	Fibers: Positive	Fibers: Positive	PathAnnotationObject	Polygon	292.24	292.88	124.0128	43.1884	0.8355	16.2027	11.25	0.7008	222.5132	479071	6.5883	246	193	53	234.9865	505926	5.8864	248	204	44	225.3502	485179	8.8534	246	199	47	194.4576	52.79	0.8769	19.1176	14.4857	0.596	212.9601	20.9716	247	72	218.3034	29.6152	248	55	206.3013	33.6042	246	29
D1_E1_ROI.tif	c8aeeef4-c44d-4400-a30c-4037ecf0af71	Fibers: Positive	Fibers: Positive	PathAnnotationObject	Polygon	254.17	292.38	115.6032	42.7315	0.7956	14.2779	11.4015	0.4377	223.8376	449466	7.4996	248	183	65	235.8451	473577	6.4701	249	189	60	226.1375	454084	11.3017	247	161	86	183.9168	52.1382	0.8502	17.8112	14.4418	0.4347	210.3726	27.8681	248	70	213.0867	41.2176	249	41	200.9775	45.6703	247	23
D1_E1_ROI.tif	9953862f-aace-4339-935b-854d72079207	Fibers: Positive	Fibers: Positive	PathAnnotationObject	Polygon	383.18	290.38	67.8528	37.493	0.6066	15.8412	6.7591	0.9093	224.7093	265157	5.4405	241	199	42	235.3517	277715	5.6976	249	206	43	220.4958	260185	8.9567	243	167	76	128.3328	48.6827	0.6805	19.559	10.0813	0.8584	205.6136	34.8833	250	13	207.5312	37.4284	249	77	196.6849	30.948	243	92
D1_E1_ROI.tif	9568c69a-7cae-461a-b4b3-78e22020b8ea	Fibers: Positive	Fibers: Positive	PathAnnotationObject	Polygon	355.38	292.03	68.9472	30.2391	0.9475	10.1975	8.8073	0.4742	221.3754	264765	7.3825	246	184	62	232.1145	277609	7.1681	246	169	77	215.4791	257713	7.442	239	174	65	127.1808	41.6302	0.9222	13.7869	12.4368	0.2529	193.172	39.0387	246	76	195.0299	51.3849	246	35	190.4208	39.2844	240	51
D1_E1_ROI.tif	39bd9c7c-15c2-4793-8ed5-ed443988be07	Parenchyma: Positive	Parenchyma: Positive	PathAnnotationObject	Polygon	426.58	290.42	11.3472	13.1937	0.8192	5.1102	3.0421	0.7841	205.0495	41420	23.9081	237	121	116	215.3119	43493	22.5851	250	146	104	209.3317	42285	18.1227	240	156	84	37.152	22.4529	0.9261	7.6537	6.2686	0.5123	150.9351	51.9897	237	50	163.7604	47.3673	250	66	184.6352	32.4814	240	72
D1_E1_ROI.tif	4eab8888-30ee-49b3-938e-ae17d7236fb5	Parenchyma: Positive	Parenchyma: Positive	PathAnnotationObject	Polygon	492.13	291.83	9.3888	11.6007	0.8767	4.201	2.9127	0.7149	213.7892	35489	34.9302	255	106	149	162.1506	26917	41.6868	251	65	186	157.6868	26176	38.3791	250	70	180	36.1728	22.6328	0.8874	7.6594	6.821	0.3876	180.607	52.3031	255	34	127.6624	48.9007	251	18	142.2029	38.292	250	47
D1_E1_ROI.tif	72cfb63a-2fda-49dd-8634-c58a726353ce	Fibers: Positive	Fibers: Positive	PathAnnotationObject	Polygon	242.04	298.9	110.3616	43.0207	0.7493	16.3961	9.8154	0.8243	220.4833	422446	5.7331	244	172	72	234.0637	448466	5.7389	249	203	46	226.4395	433858	9.6803	249	198	51	182.592	52.9886	0.8172	19.7912	12.8233	0.7724	208.6329	23.3368	247	65	213.0384	35.427	249	42	204.3381	37.0064	249	38
D1_E1_ROI.tif	65986d1b-9238-4788-93e8-79f49216e445	Fibers: Positive	Fibers: Positive	PathAnnotationObject	Polygon	335.4	294.19	53.568	27.4836	0.8912	9.6422	7.44	0.6005	224.6538	208928	9.0367	246	165	81	237.828	221180	5.3291	248	212	36	231.543	215335	8.2226	245	176	69	101.088	37.6003	0.8985	12.8973	10.08	0.5213	208.9858	24.5457	246	95	209.1064	38.0428	248	95	195.9414	47.5554	245	59
D1_E1_ROI.tif	4596d4e6-c083-4975-8ced-7aaefcfb7a26	Vessels: Positive	Vessels: Positive	PathAnnotationObject	Polygon	392.55	322	2380.0896	218.6974	0.6253	63.1133	50.6901	0.652	220.5857	9114381	3.6903	252	180	72	231.5709	9568277	4.108	252	186	66	213.3282	8814510	5.9335	251	167	84	2747.1167	215.1252	0.7459	66.9481	53.9128	0.6013	217.1452	14.9341	253	0	224.6939	21.9038	252	33	207.4827	18.9278	251	37
D1_E1_ROI.tif	8c5da925-54ab-4d85-9a6e-2db86c7e5ce1	Axial_parenchyma	Axial_parenchyma	PathAnnotationObject	Polygon	481.99	297.77	29.664	28.4678	0.46	13.092	3.1309	0.9758	222.8938	115459	13.7332	254	181	73	232.8803	120632	16.8291	254	151	103	219.5386	113721	28.873	255	107	148	71.3664	38.3397	0.6101	16.5852	5.8574	0.9459	189.7816	46.9958	255	8	184.2409	52.0858	254	42	184.7317	44.9572	255	60
D1_E1_ROI.tif	e06deda0-98d6-47d8-a1fd-cb9de914130d	Fibers: Positive	Fibers: Positive	PathAnnotationObject	Polygon	553.94	295.78	50.5728	26.8851	0.8792	9.4768	7.0002	0.6957	223.3787	197020	9.3076	254	154	100	236.3832	208490	9.2298	255	185	70	230.593	203383	12.1841	255	188	67	94.4064	37.424	0.8471	13.6384	10.175	0.6751	202.6153	38.5927	254	15	204.9933	46.5435	255	24	198.4863	46.837	255	16
D1_E1_ROI.tif	5d53f104-cf94-411c-b397-a1f5ce385da4	Fibers: Positive	Fibers: Positive	PathAnnotationObject	Polygon	420.41	295.91	56.5056	29.0697	0.8403	11.3801	7.3897	0.773	221.841	217626	10.0167	249	142	107	234.2711	229820	8.3571	251	174	77	222.1774	217956	10.2266	248	134	114	107.2512	39.0564	0.8835	14.7551	10.1667	0.6825	196.6012	37.6993	249	66	200.136	47.6231	251	57	195.727	38.4973	248	70
D1_E1_ROI.tif	bb2763d6-2fe4-489a-be32-1b675d0d633f	Fibers: Positive	Fibers: Positive	PathAnnotationObject	Polygon	562.63	296.1	29.7216	22.2036	0.7576	8.8234	4.3919	0.8683	230.1192	119662	9.2593	255	200	55	241.3462	125500	9.0189	255	196	59	234.1827	121775	13.7323	255	120	135	60.0768	30.7852	0.7966	11.3064	7.997	0.7363	204.3956	43.8624	255	20	203.4242	53.9413	255	9	198.9418	49.019	255	36
D1_E1_ROI.tif	b6b7409a-749a-48df-a9bc-30bc595a69a8	Fibers: Positive	Fibers: Positive	PathAnnotationObject	Polygon	345.45	296.29	43.6032	24.1969	0.9359	8.1462	7.1212	0.3989	219.5963	166454	6.2787	232	166	66	234.0646	177421	5.2451	244	200	44	228.0369	172852	6.9968	243	206	37	83.8656	34.6029	0.8802	11.5833	9.8811	0.213	183.9904	45.1313	232	29	193.6219	50.9497	244	39	196.1616	43.775	243	38
D1_E1_ROI.tif	ba1c2a9c-1693-45e2-b6b1-bcd4c3aa0413	Ray_parenchyma	Ray_parenchyma	PathAnnotationObject	Polygon	547.42	294.55	5.8176	9.0729	0.8881	3.2325	2.4	0.6418	207.3269	21562	19.6757	240	105	135	211.2885	21974	23.4809	253	162	91	213.7596	22231	23.5155	253	166	87	26.3232	19.3464	0.8838	7.0748	5.0778	0.7162	151.4751	63.6087	240	0	152.6247	52.0813	253	33	173.872	43.2854	253	38
D1_E1_ROI.tif	f9ee18e0-350d-4ffa-9305-081203c9f0a4	Axial_parenchyma	Axial_parenchyma	PathAnnotationObject	Polygon	267.76	297.74	46.4832	25.446	0.9021	8.8846	6.2898	0.6783	216.4391	175965	14.3593	244	149	95	233.0886	189501	10.5519	248	180	68	225.968	183712	9.1309	247	190	57	83.2896	35.6203	0.8249	12.1968	9.2477	0.633	195.0869	35.6878	245	83	202.5386	44.6884	248	55	202.3648	37.2618	247	56
D1_E1_ROI.tif	af49251f-cc14-40c7-8236-65bfe5901fec	Parenchyma: Positive	Parenchyma: Positive	PathAnnotationObject	Polygon	489.02	297.24	31.5072	24.9881	0.6341	10.0266	4.4451	0.9025	211.4197	115858	38.1888	255	72	183	225.3157	123473	25.3071	255	123	132	214.2281	117397	28.376	254	117	137	74.1888	34.0446	0.8044	13.1314	7.9646	0.8028	170.9132	64.8892	255	0	174.8838	57.1463	255	35	184.3153	47.1796	255	48
D1_E1_ROI.tif	db873e57-199b-49ba-9e7f-7d6f6815ad2e	Fibers: Positive	Fibers: Positive	PathAnnotationObject	Polygon	327.67	298.76	34.1568	23.2562	0.7936	9.3	4.7809	0.8634	217.0538	129147	16.5323	246	107	139	234.0017	139231	9.3417	248	171	77	227.005	135068	11.2042	246	168	78	72.864	32.93	0.8444	12.4596	8.0009	0.726	185.0213	40.6064	246	74	192.3578	48.1996	248	52	192.6801	43.019	246	66
D1_E1_ROI.tif	ba121211-da63-413d-8968-af7acb974ed3	Axial_parenchyma	Axial_parenchyma	PathAnnotationObject	Polygon	366.13	298.1	30.6432	22.1703	0.7834	8.5757	4.4608	0.8673	220.3738	117900	14.4024	243	152	91	222.8897	119246	20.7487	246	129	117	207.5738	111052	23.7471	242	98	144	71.0208	32.8206	0.8285	12.291	7.8908	0.7397	168.1929	65.5088	243	2	175.4546	50.7104	246	63	183.9279	34.1305	242	80
D1_E1_ROI.tif	37004dd4-571b-41b1-81ec-f63de95f7fcb	Parenchyma: Positive	Parenchyma: Positive	PathAnnotationObject	Polygon	430.53	298.87	16.5888	19.6983	0.5372	8.4462	2.894	0.9485	173.8703	50944	31.685	230	55	175	163.7065	47966	19.8309	218	112	106	178.4437	52284	19.3916	214	120	94	57.6	30.8477	0.7607	12.5427	5.9995	0.8846	143.4742	40.146	230	16	134.0497	37.7053	233	42	165.9026	33.3997	237	74
D1_E1_ROI.tif	294ede13-ac89-4e77-83d7-226ec3574cf8	Ray_parenchyma	Ray_parenchyma	PathAnnotationObject	Polygon	277.48	300.93	29.8944	28.7869	0.4533	11.9684	4.4349	0.9317	220.8596	114847	19.3284	248	138	110	202.6327	105369	23.3939	248	113	135	193.2423	100486	21.5259	241	115	126	76.7808	37.0534	0.7028	15.501	7.0076	0.9032	174.7154	57.4332	248	8	153.6457	58.9442	248	7	168.1176	40.389	241	35
D1_E1_ROI.tif	a732db51-227d-4fbb-92b8-94b1e4ac9570	Parenchyma: Positive	Parenchyma: Positive	PathAnnotationObject	Polygon	523.28	301.95	25.2288	29.2431	0.3707	13.2836	3.3341	0.9761	149.4108	66189	25.4755	205	42	163	192.6682	85352	22.2312	251	125	126	205.3386	90965	18.3988	250	137	113	81.1584	41.1388	0.6026	17.5282	7.4071	0.9336	118.0447	49.6174	241	0	149.1348	45.1008	251	36	183.173	35.5287	254	86
D1_E1_ROI.tif	05c70240-de84-4872-9391-599384d71a9a	Parenchyma: Positive	Parenchyma: Positive	PathAnnotationObject	Polygon	372.54	298.57	8.8704	10.9183	0.9351	3.92	3.1231	0.536	221.3121	34746	13.0717	239	168	71	222.6369	34954	19.0075	244	139	105	212.7006	33394	16.3105	229	127	102	27.4176	19.4528	0.9105	6.6923	5.2592	0.4601	180.6318	41.9947	239	14	178.3117	40.6588	244	65	182.8264	30.8166	230	79
D1_E1_ROI.tif	114a6413-3a38-42df-bed7-a37940cdc018	Fibers: Positive	Fibers: Positive	PathAnnotationObject	Polygon	499.89	303.36	63.936	32.8496	0.7446	12.7646	7.0872	0.8576	224.5121	249433	13.0073	255	89	166	238.6229	265110	10.2643	255	194	61	232.0675	257827	14.9069	255	163	92	118.0224	43.0587	0.7999	16.6932	10.5778	0.7716	195.9971	56.7449	255	0	202.5659	52.7434	255	26	198.6346	46.388	255	46
D1_E1_ROI.tif	23b01534-b16e-4e63-bbc5-01b0153f0675	Parenchyma: Positive	Parenchyma: Positive	PathAnnotationObject	Polygon	165.46	302.69	36	29.8332	0.5083	10.6364	5.6764	0.8601	196.6178	123476	11.5939	247	158	89	190.8997	119885	13.6675	234	145	89	190.3376	119532	11.7674	229	156	73	94.5216	38.563	0.7987	15.0176	9.1599	0.8111	174.1321	35.8343	247	1	162.6312	35.4889	234	35	173.857	28.3364	249	50
D1_E1_ROI.tif	323d1ddb-9624-413a-913e-d6b8a5f26d88	Misdetection: Positive	Misdetection: Positive	PathAnnotationObject	Polygon	255.24	303.22	64.6848	44.5621	0.4093	17.4419	6.2729	0.9585	216.5205	242936	12.3305	248	144	104	223.7059	250998	16.9286	249	122	127	214.9127	241132	16.8078	247	121	126	135.5904	51.3646	0.6458	19.6314	9.6095	0.9061	196.6996	34.852	248	17	195.7775	41.4102	249	54	194.139	35.5774	248	66
D1_E1_ROI.tif	d7e6faea-3488-49bd-8365-2fbcf9aad579	Axial_parenchyma	Axial_parenchyma	PathAnnotationObject	Polygon	287.9	303.72	70.7328	35.4482	0.7074	13.3723	8.3991	0.8037	219.9144	269615	6.5298	239	172	67	234.0171	286905	6.3069	249	186	63	223.0432	273451	8.4632	246	189	57	127.9872	44.8385	0.8	16.5089	12.1094	0.696	187.3059	50.5902	239	0	200.4057	54.5075	249	22	202.0449	42.3008	246	45
D1_E1_ROI.tif	682862e9-3397-4571-8617-b1dbd0f22669	Fibers: Positive	Fibers: Positive	PathAnnotationObject	Polygon	354.45	305.15	78.1632	36.6549	0.7311	13.2982	8.1577	0.8433	217.4661	295319	11.9897	246	151	95	228.9926	310972	16.5567	248	149	99	220.6561	299651	15.6156	246	151	95	144.4608	46.8283	0.8278	16.8263	12.066	0.7086	193.7272	38.0592	246	48	200.1983	45.173	248	19	199.9052	36.5192	246	41
D1_E1_ROI.tif	6242e8b3-4ab7-4e5d-8329-65524a174a67	Parenchyma: Positive	Parenchyma: Positive	PathAnnotationObject	Polygon	321.24	305.93	48.4416	30.4698	0.6557	12.3767	5.12	0.9195	167.253	140827	11.2372	212	134	78	186.2648	156835	10.965	210	125	85	196.791	165698	8.7216	217	146	71	107.3664	41.2243	0.7939	15.8872	8.841	0.8401	155.7255	25.9954	239	45	164.2263	30.5932	220	57	184.0359	23.3988	245	98
D1_E1_ROI.tif	9a8b2b5d-af3e-450a-ba95-f9f325c24e4c	Vessels: Positive	Vessels: Positive	PathAnnotationObject	Polygon	178.46	315.2	286.848	70.9942	0.7152	28.4005	12.7727	0.895	221.2302	1102169	6.594	250	180	70	233.2846	1162224	6.3746	253	199	54	219.1257	1091684	9.9382	255	180	75	402.7392	82.532	0.743	31.8676	16.3876	0.861	206.9011	36.6042	251	0	211.8052	44.1624	253	3	203.1329	33.8518	255	47
D1_E1_ROI.tif	a57f13a0-e1fc-4ae1-8242-fb34d57e57d6	Fibers: Positive	Fibers: Positive	PathAnnotationObject	Polygon	336.95	304.02	45.1584	24.8454	0.9193	8.4205	7.2698	0.3568	221.9439	174004	4.5189	234	207	27	237.8597	186482	3.8772	247	226	21	229.4452	179885	7.9677	246	204	42	83.0592	34.4048	0.8818	11.5489	9.838	0.1604	200.8753	31.7228	238	85	213.3902	39.4738	247	54	207.5398	41.205	246	38
D1_E1_ROI.tif	03e90a20-5976-4f81-8274-1ec635492d2c	Fibers: Positive	Fibers: Positive	PathAnnotationObject	Polygon	424.7	306.8	64.1664	31.1629	0.8303	11.8347	7.1324	0.7709	223.5866	250417	8.7653	250	178	72	234.75	262920	9.9825	252	177	75	222.4678	249164	14.8347	250	131	119	124.2432	42.0397	0.8834	14.5602	10.9521	0.6249	192.0509	53.1869	250	0	197.0088	50.5521	252	33	196.8515	37.0738	250	80
D1_E1_ROI.tif	8820305e-0173-451c-ac84-ceeaefd7ef91	Fibers: Positive	Fibers: Positive	PathAnnotationObject	Polygon	300.18	305.83	38.5344	24.7341	0.7915	9.8808	5.0655	0.8647	224.9791	150736	7.5738	245	185	60	238.194	159590	6.7333	249	199	50	234.9642	157426	7.7792	247	188	59	82.08	34.6821	0.8575	12.838	8.7103	0.7453	205.3054	33.3224	247	43	204.3774	45.8463	249	24	197.2397	47.7227	247	13
D1_E1_ROI.tif	d3cf72e1-e38e-4434-9626-759643861d10	Fibers: Positive	Fibers: Positive	PathAnnotationObject	Polygon	555.79	304.41	50.2848	29.0364	0.7495	11.1638	6.2106	0.8245	223.5285	195811	9.5988	244	143	101	236.8116	207447	9.6267	255	158	97	226.4441	198365	11.907	255	181	74	94.8096	39.1621	0.7768	14.0395	9.7295	0.7597	200.0636	38.7496	255	50	205.9297	46.3689	255	69	202.2988	41.0207	255	48
D1_E1_ROI.tif	4e1ea1d0-134b-461f-acdf-0158ae0f75d1	Misdetection: Positive	Misdetection: Positive	PathAnnotationObject	Polygon	366.7	307.38	27.9936	29.8639	0.3944	12.355	4.3103	0.9489	199.6994	97653	27.7671	239	86	153	210.002	102691	21.1137	242	141	101	205.7239	100599	17.4856	240	142	98	81.5616	39.8385	0.6458	15.5278	8.0599	0.8874	148.8246	58.8484	239	2	162.4831	48.1391	242	33	182.7979	28.1677	240	106
D1_E1_ROI.tif	bbbd2de8-ffa4-48b4-8221-62a9390c72ac	Fibers: Positive	Fibers: Positive	PathAnnotationObject	Polygon	345.11	305.97	34.2144	22.4511	0.853	8.4947	4.8944	0.8128	225.5765	134218	8.4955	248	211	37	238.5277	141924	5.4745	248	222	26	233.6672	139032	7.1807	246	201	45	69.2928	31.8086	0.8606	11.465	7.644	0.7016	210.4508	26.1516	248	71	208.1158	40.8055	248	38	195.3011	49.3929	246	22
D1_E1_ROI.tif	92056366-e8ad-427a-884c-8959c719a1ad	Axial_parenchyma	Axial_parenchyma	PathAnnotationObject	Polygon	274.32	305.84	21.2544	22.0365	0.55	9.7597	2.9013	0.9598	201.8683	75095	34.3889	241	25	216	224.9247	83672	18.0072	247	128	119	225.4301	83860	15.827	247	159	88	54.0288	32.042	0.6613	13.032	5.7308	0.9144	162.1178	62.5283	247	0	167.5977	62.755	247	2	174.7017	53.1221	247	51
D1_E1_ROI.tif	d073b62c-8f8f-43d3-9582-c9c83b551d72	Fibers: Positive	Fibers: Positive	PathAnnotationObject	Polygon	513.92	305.2	44.64	31.1432	0.5784	12.3335	5.7595	0.9327	222.5109	173336	11.6323	255	180	75	237.457	184979	11.0024	255	183	72	230.4775	179542	19.1891	255	116	139	91.296	40.3147	0.7059	14.7717	8.5962	0.8633	204.6356	33.4774	255	45	203.6381	44.0245	255	46	193.3474	48.5693	255	19
D1_E1_ROI.tif	44c9ec39-9b85-40e8-a9ce-0e6be1580fe7	Parenchyma: Positive	Parenchyma: Positive	PathAnnotationObject	Polygon	546.32	304.01	9.7344	11.7923	0.8797	4.2039	3.1316	0.6806	185.7674	31952	50.5089	254	50	204	214.4244	36881	36.3701	253	77	176	217.3779	37389	36.6223	255	50	205	33.5232	21.9771	0.8722	7.5343	6.1916	0.6025	151.6604	58.3976	254	0	150.1775	67.4286	253	2	165.3635	65.1482	255	4
D1_E1_ROI.tif	46351b0a-0b5d-4013-94ad-851c62d95c16	Fibers: Positive	Fibers: Positive	PathAnnotationObject	Polygon	231.46	309.73	77.0688	34.8455	0.7976	13.5988	7.2322	0.8526	221.7997	295659	7.9191	248	176	72	233.5004	311256	7.9598	250	178	72	225.7397	300911	10.165	251	179	72	135.7056	45.195	0.8349	17.5602	10.3204	0.7912	205.5544	27.6866	249	101	207.9543	39.1107	250	73	199.8103	40.6719	251	55
D1_E1_ROI.tif	945d2930-1b74-4d81-8a27-cdc4636954e6	Parenchyma: Positive	Parenchyma: Positive	PathAnnotationObject	Polygon	488.27	313.53	67.1616	55.8657	0.2704	19.8305	8.2538	0.9424	206.2867	241768	45.4862	254	0	254	193.43	226700	28.0418	253	80	173	189.4949	222088	26.7848	254	90	164	166.4064	63.806	0.5136	22.3877	12.182	0.8847	169.7909	65.6076	254	0	147.4368	54.3066	253	5	162.2768	43.675	254	8
D1_E1_ROI.tif	86724a2c-e54a-447b-9c3b-4ae5156efa36	Fibers: Positive	Fibers: Positive	PathAnnotationObject	Polygon	311.46	309.55	103.5648	38.3618	0.8843	13.1769	10.7443	0.4649	222.0855	399976	8.1151	247	150	97	235.3909	423939	7.2084	249	178	71	227.3609	409477	10.1482	247	167	80	167.5008	49.1954	0.8697	17.181	14.0512	0.3903	201.4887	41.0906	248	14	204.8502	49.6443	249	9	196.8701	46.8919	247	20
D1_E1_ROI.tif	26523a93-5038-4b82-80de-e27af853ed44	Parenchyma: Positive	Parenchyma: Positive	PathAnnotationObject	Polygon	492.43	304.94	6.1632	9.7181	0.8201	3.4982	2.5357	0.7106	217.8182	23960	21.5224	255	146	109	192.8636	21215	36.4378	248	87	161	195.0455	21455	41.72	248	66	182	25.056	18.5076	0.9192	6.2288	5.4856	0.3604	180.2334	41.0338	255	53	145.8947	44.7907	248	36	159.7231	41.9798	248	53
D1_E1_ROI.tif	13f19739-3ce6-4536-b690-e3b14e356039	Fibers: Positive	Fibers: Positive	PathAnnotationObject	Polygon	537.47	307.7	68.4864	33.1833	0.7816	11.6559	6.976	0.7987	224.492	267370	12.6282	254	114	140	238.3014	283817	10.1363	255	171	84	232.2628	276625	14.3761	255	149	106	122.5728	42.9607	0.8346	15.3715	9.7809	0.7625	193.9335	52.5591	254	0	200.8777	52.9493	255	33	197.9288	47.5099	255	42
D1_E1_ROI.tif	ea1bf5c4-8459-4405-8b7a-276600ebef5c	Fibers: Positive	Fibers: Positive	PathAnnotationObject	Polygon	329.28	309.67	37.44	23.8846	0.8247	9.4071	5.04	0.8526	222.7791	145252	6.8147	246	195	51	237.7929	155041	6.7459	248	206	42	232.3988	151524	10.9431	247	185	62	78.5088	33.8634	0.8603	12.0944	8.4368	0.7311	199.7056	38.2285	246	31	198.4982	50.8503	248	39	191.9007	49.7026	247	53
D1_E1_ROI.tif	8d78b3e8-f3ee-48cd-918c-c0ccec195d8a	Vessels: Positive	Vessels: Positive	PathAnnotationObject	Polygon	268.04	334.2	1576.1088	148.3876	0.8995	52.855	38.6185	0.6662	220.1799	6025004	6.7693	248	118	130	231.9324	6346597	5.4829	252	167	85	215.2937	5891298	7.1004	253	135	118	1846.8864	160.7668	0.898	56.8627	42.5915	0.6382	210.0612	35.1501	248	0	220.4048	34.3573	252	10	208.7811	22.3401	253	10
D1_E1_ROI.tif	7e0c2c92-765d-4310-90ff-eb73fe88ca08	Parenchyma: Positive	Parenchyma: Positive	PathAnnotationObject	Polygon	526.68	308.88	10.8288	12.7566	0.8362	4.1697	3.6749	0.3784	167.3298	31960	20.3395	218	125	93	165.8063	31669	11.3828	192	124	68	186.7068	35661	12.0148	214	114	100	44.7552	24.7923	0.915	8.4179	6.805	0.5732	140.7949	37.8742	249	17	136.3038	40.3391	204	16	169.6667	39.2801	239	24
D1_E1_ROI.tif	4aa6b565-2421-4efc-8bd8-2e4982202366	Parenchyma: Positive	Parenchyma: Positive	PathAnnotationObject	Polygon	167.64	310.5	13.3056	14.7553	0.768	6.2648	3.0585	0.8692	191.3691	44589	37.2467	248	58	190	209.2403	48753	33.2058	252	57	195	213.9485	49850	23.8407	255	127	128	39.2256	24.0603	0.8515	8.5014	6.48	0.6395	140.5461	64.4175	248	0	141.8185	66.8523	252	13	169.3631	52.389	255	62
D1_E1_ROI.tif	0c4545b0-dd26-4595-b094-a3c72383c2b5	Parenchyma: Positive	Parenchyma: Positive	PathAnnotationObject	Polygon	493.7	310.62	9.4464	13.3212	0.6689	4.944	3.2909	0.7243	196.2367	33164	34.6644	254	115	139	152.1775	25718	42.1631	232	49	183	165.0237	27889	28.7296	220	97	123	40.2048	24.0328	0.8747	8.1873	7.1583	0.3131	180.5918	33.5903	254	105	128.2333	45.6599	232	36	146.9033	39.3533	228	68
D1_E1_ROI.tif	89a952fd-5ae8-4724-82e3-4e1e8119ca42	Axial_parenchyma	Axial_parenchyma	PathAnnotationObject	Polygon	241.3	313.56	81.216	37.9602	0.7083	14.2439	8.8805	0.7829	214.8487	303796	11.9661	243	157	86	224.0057	316744	15.8524	250	168	82	212.3126	300210	14.5796	250	169	81	141.5808	47.7102	0.7816	18.1882	11.3861	0.768	190.783	44.6375	243	0	202.2698	39.0331	250	63	201.4669	28.5076	250	71
D1_E1_ROI.tif	856e4946-9a41-44a7-ae8e-6c1a086038bd	Axial_parenchyma	Axial_parenchyma	PathAnnotationObject	Polygon	255.17	310.02	8.352	13.2143	0.6011	5.6293	1.8369	0.9552	215.2621	31213	17.5186	245	159	86	224.4207	32541	21.6451	249	164	85	218.2966	31653	21.9694	249	159	90	32.6016	22.4796	0.8107	8.802	4.6618	0.8512	142.4903	65.9516	245	0	150.7108	65.591	249	34	174.5397	49.1066	249	73
D1_E1_ROI.tif	290a0d92-1d1d-45bf-bbf9-abe235991751	Parenchyma: Positive	Parenchyma: Positive	PathAnnotationObject	Polygon	432.94	311.82	15.4368	15.8611	0.7711	6.1681	3.3433	0.857	167.1026	45619	9.1292	193	147	46	184.1941	50285	9.5295	201	154	47	196.9304	53762	7.1372	211	170	41	55.9296	27.6961	0.9162	10.0639	6.96	0.7022	152.2608	25.9333	205	42	162.54	27.9359	210	60	183.0031	20.0581	229	115
D1_E1_ROI.tif	a5bd5afe-08b0-4c9b-b250-01442946d3f0	Fibers: Positive	Fibers: Positive	PathAnnotationObject	Polygon	512.76	313.05	66.2976	33.5408	0.7406	12.6411	7.314	0.8302	221.8255	255543	10.1646	255	159	96	236.6007	272564	10.4425	255	155	100	228.1484	262827	15.1605	255	130	125	126.3744	44.1853	0.8134	16.6447	9.7161	0.7783	198.2167	46.5307	255	5	206.6122	45.3172	255	38	202.3082	41.8349	255	64
D1_E1_ROI.tif	d1c0a4f1-d2cd-45f8-a24a-35d5692fa526	Fibers: Positive	Fibers: Positive	PathAnnotationObject	Polygon	293.83	317.22	178.9056	53.2534	0.7928	20.5873	12.7842	0.7591	221.9053	688794	6.9122	246	189	57	234.6189	728257	7.7759	250	181	69	223.5851	694008	11.6991	250	164	86	270.2016	63.6948	0.8369	24.1045	16.5484	0.7025	206.1364	34.152	247	58	209.6098	47.8829	250	36	201.3045	42.683	250	18
D1_E1_ROI.tif	c2ba0188-107b-4241-ad37-48f0c4cc8707	Fibers: Positive	Fibers: Positive	PathAnnotationObject	Polygon	552.94	312.3	41.8176	25.126	0.8324	9.7189	5.7878	0.8108	225.4131	164777	10.6275	252	176	76	239.249	174891	10.6966	255	177	78	235.8222	172386	13.2561	255	144	111	82.1376	35.4671	0.8205	12.8902	9.3695	0.6584	199.5031	47.9616	254	0	201.3772	52.5598	255	34	196.3555	52.8611	255	32
D1_E1_ROI.tif	51bb2c4c-9d83-46e9-b805-6c423d8aa999	Fibers: Positive	Fibers: Positive	PathAnnotationObject	Polygon	337.78	314.5	56.9088	27.2437	0.9635	9.0379	8.3548	0.2808	223.503	220821	7.6958	248	182	66	237.0051	234161	5.4974	248	219	29	232.6721	229880	7.4491	247	208	39	102.3552	37.3229	0.9234	12.4104	10.8276	0.3007	206.7997	28.4578	248	117	206.3412	44.6922	248	83	196.0208	53.1257	247	49
D1_E1_ROI.tif	a634b98a-b553-4a1d-95d5-27af2747c921	Fibers: Positive	Fibers: Positive	PathAnnotationObject	Polygon	501.16	315.3	54.7776	27.7631	0.8931	9.6251	6.9711	0.6714	221.3256	210702	13.2746	248	119	129	236.0378	224708	9.1954	254	177	77	228.729	217750	11.5719	254	168	86	102.24	38.0892	0.8856	13.2329	10.8264	0.5012	194.4615	50.546	254	1	199.3243	53.0931	254	20	196.1276	43.0118	254	58
D1_E1_ROI.tif	8eac8e36-11bb-4c54-a00f-bc954f001749	Parenchyma: Positive	Parenchyma: Positive	PathAnnotationObject	Polygon	545.49	312.08	5.0112	8.124	0.9541	2.8017	2.2433	0.6013	179.2247	15951	52.8421	248	37	211	224.3371	19966	25.6448	254	159	95	224.427	19974	20.7446	253	153	100	23.04	18.0599	0.8877	6.6839	4.5079	0.724	148.5409	61.0731	249	0	149.7146	59.1637	254	28	173.0645	50.5913	255	66
D1_E1_ROI.tif	f4b85c1e-89fd-46b2-8272-97b0c0b15f6f	Axial_parenchyma	Axial_parenchyma	PathAnnotationObject	Polygon	347.46	316.57	49.7664	26.3031	0.9039	9.7028	6.1833	0.7628	221.0023	191167	4.7896	237	196	41	236.0775	204207	4.0893	247	221	26	224.6127	194290	8.1587	248	210	38	90.6624	35.7149	0.8932	12.6395	9.0587	0.6488	189.573	46.5139	237	42	207.0482	47.8613	247	28	205.7843	37.3193	248	45
D1_E1_ROI.tif	24737961-ad7d-452a-ae79-09ac80519898	Axial_parenchyma	Axial_parenchyma	PathAnnotationObject	Polygon	535.14	315.25	38.4768	30.9775	0.5039	11.7971	5.7446	0.9341	187.6039	125507	22.783	238	93	145	219.5217	146860	16.2646	251	154	97	226.8281	151748	14.022	255	170	85	89.7984	40.7678	0.679	15.9191	8.1701	0.9072	158.8035	43.8461	255	26	185.4283	47.0371	251	27	203.6088	36.6578	255	38
D1_E1_ROI.tif	9b6257be-b176-473d-aae5-b0646fd9a130	Fibers: Positive	Fibers: Positive	PathAnnotationObject	Polygon	248.93	316.71	24.48	20.1743	0.7558	7.9058	3.8364	0.8872	222.6308	95286	8.1156	246	190	56	237.1776	101512	8.0194	250	201	49	232.6636	99580	13.0181	250	185	65	56.3328	29.3077	0.8242	11.3846	5.93	0.8449	198.8371	31.6654	246	101	198.3126	44.7792	250	67	191.8859	47.8721	250	48
D1_E1_ROI.tif	de0ee7a4-2b18-4d90-a1c6-b2bc9977e48e	Axial_parenchyma	Axial_parenchyma	PathAnnotationObject	Polygon	356.65	317.39	46.5408	25.954	0.8682	9.779	6.4162	0.7449	219.1778	177534	14.4123	247	125	122	232.716	188500	7.7409	247	183	64	220.0716	178258	8.9632	244	199	45	93.4272	37.1471	0.8508	13.7136	9.5075	0.6771	176.1877	59.6473	247	0	189.6529	55.9962	247	26	195.1914	34.5466	244	57
D1_E1_ROI.tif	0457a418-ea0a-4b37-baa4-1566deb11ff6	Fibers: Positive	Fibers: Positive	PathAnnotationObject	Polygon	305.15	317.75	22.9248	20.9402	0.657	8.8786	3.442	0.9297	221.3065	88080	18.2289	246	112	134	232.701	92615	12.0559	249	181	68	229.0477	91161	13.0527	248	180	68	58.1184	30.2916	0.7959	12.0504	6.4217	0.8574	189.9487	48.5166	248	0	190.5212	46.4726	249	36	187.1767	43.1701	248	49
D1_E1_ROI.tif	90893f45-fd5a-4f6c-8f39-be07c8126489	Fibers: Positive	Fibers: Positive	PathAnnotationObject	Polygon	221.03	320.83	47.8656	33.2963	0.5426	13.8916	4.7884	0.9578	221.2147	183387	9.506	242	167	75	232.3993	192659	8.7061	251	191	60	223.9023	185615	10.0549	249	190	59	104.1408	43.4888	0.692	17.0819	8.0925	0.8993	192.6231	44.8343	248	0	197.7417	45.7997	251	35	195.9774	38.1851	251	29
D1_E1_ROI.tif	d4472824-9ece-408b-9f0b-e141a7656e48	Misdetection: Positive	Misdetection: Positive	PathAnnotationObject	Polygon	425.16	320.23	54.144	49.2523	0.2805	12.8888	7.5339	0.7258	219.1262	206636	14.9522	254	126	128	227.7222	214742	17.5338	251	164	87	218.2439	205804	21.8342	252	145	107	121.1328	45.586	0.7325	16.6514	9.934	0.7242	192.3332	46.166	254	2	194.5472	42.3724	251	34	190.8595	36.38	252	54
D1_E1_ROI.tif	3956202c-b48f-458c-b402-9e5bebd8af77	Parenchyma: Positive	Parenchyma: Positive	PathAnnotationObject	Polygon	166.71	317.27	13.248	13.7829	0.8763	4.752	3.6235	0.6594	216.176	50369	13.7896	249	180	69	186.7382	43510	19.4835	243	141	102	173.7124	40475	15.9876	221	113	108	43.4304	24.288	0.9252	8.3208	6.9149	0.513	186.1585	49.1525	249	0	137.2986	56.4138	249	11	144.2246	49.9662	253	25
D1_E1_ROI.tif	20d9f071-7597-4240-871d-af28d74b985a	Parenchyma: Positive	Parenchyma: Positive	PathAnnotationObject	Polygon	323.14	320.31	41.2416	32.6344	0.4866	11.8427	5.3501	0.9226	155.8528	112214	21.3663	212	73	139	181.6167	130764	13.8576	224	129	95	198.4042	142851	14.0472	243	139	104	97.344	42.6901	0.6712	15.3458	8.4551	0.8623	140.1537	31.0216	243	38	157.8759	34.528	230	45	185.4634	28.3992	243	65
D1_E1_ROI.tif	588ae4ec-59d5-4fbd-b70a-7ca61d013782	Misdetection: Positive	Misdetection: Positive	PathAnnotationObject	Polygon	523.4	319.89	39.8016	38.4018	0.3392	12.1762	6.919	0.8627	148.0851	102623	25.5916	191	43	148	188.4589	130602	16.53	228	130	98	202.71	140478	15.1588	252	152	100	117.2736	42.887	0.8012	15.2131	10.6546	0.7501	124.6564	38.9433	226	0	158.9418	36.5955	228	42	187.5213	30.0207	254	87
D1_E1_ROI.tif	28effee1-4b73-49b0-9677-64b5828b834e	Ray_parenchyma	Ray_parenchyma	PathAnnotationObject	Polygon	545.51	321.64	42.7968	27.388	0.717	11.0532	5.4827	0.8659	226.1488	168707	13.7535	255	164	91	231.8056	172927	12.7721	255	119	136	214.8043	160244	13.6487	255	116	139	88.8192	36.5592	0.8351	13.8969	8.3131	0.8025	168.8138	70.5875	255	2	184.7285	64.8493	255	3	193.6412	41.1883	255	35
D1_E1_ROI.tif	82d4b556-4091-478f-9c1f-6c5d3f8db416	Parenchyma: Positive	Parenchyma: Positive	PathAnnotationObject	Polygon	437.93	322.63	28.7424	28.5644	0.4427	12.999	2.9445	0.9796	202.9542	101883	41.9751	254	20	234	219.0139	109945	29.2979	250	87	163	216.237	108551	22.1152	250	129	121	71.8272	37.7126	0.6346	16.0539	6.1185	0.9307	175.8602	53.2465	254	8	182.0695	46.4658	250	40	185.0535	38.007	250	56
D1_E1_ROI.tif	d7e47ee8-922b-4200-9c2c-ddc2cd6134ec	Misdetection: Positive	Misdetection: Positive	PathAnnotationObject	Polygon	314.4	321.2	38.592	45.114	0.2383	10.6285	7.5381	0.7267	169.4831	115418	12.3075	202	124	78	193.9457	132077	14.1104	229	141	88	204.5977	139331	14.1841	244	159	85	103.6224	39.9348	0.8165	14.2007	10.3886	0.6481	159.0388	26.2091	216	58	179.7597	29.7327	238	68	195.0144	27.0265	247	64
D1_E1_ROI.tif	712c5da8-df33-49ba-be01-5cb8556883ca	Fibers: Positive	Fibers: Positive	PathAnnotationObject	Polygon	330.28	320.53	31.6224	21.4207	0.866	8.0633	5.0219	0.801	220.6175	121119	11.6501	242	155	87	237.4062	130336	8.6419	248	188	60	228.4007	125392	8.9224	247	185	62	61.1712	29.8256	0.8641	10.8009	7.8712	0.682	182.5758	47.5505	242	67	187.221	61.8958	248	33	192.353	49.3729	247	54
D1_E1_ROI.tif	a16302b2-fdd6-4216-9b29-c803999abf2f	Axial_parenchyma	Axial_parenchyma	PathAnnotationObject	Polygon	480.48	328.68	127.5264	48.9537	0.6687	19.9435	9.271	0.889	224.6686	498315	7.0139	252	177	75	234.1605	519368	7.8987	252	183	69	217.266	481896	13.4662	253	131	122	213.7536	59.1115	0.7687	23.6072	13.0169	0.8271	199.7469	52.0116	255	0	200.6185	54.7296	252	1	195.0926	38.8119	253	46
D1_E1_ROI.tif	afc1ce72-892d-4e04-aafd-884289a86e90	Axial_parenchyma	Axial_parenchyma	PathAnnotationObject	Polygon	228.2	323.26	32.8896	25.7396	0.6238	9.8235	4.9168	0.9046	216.5246	123419	17.8975	247	155	92	228.9088	130478	19.8119	251	147	104	219.914	125351	16.9827	250	152	98	79.7184	34.0957	0.8617	13.1222	8.0543	0.7776	168.5018	57.1238	247	0	183.0679	52.738	251	40	194.5834	38.0489	250	67
D1_E1_ROI.tif	21e77fae-84c0-49bd-8c86-e96468e94334	Parenchyma: Positive	Parenchyma: Positive	PathAnnotationObject	Polygon	432.02	321.42	11.1168	15.0483	0.6169	5.9954	2.7644	0.9182	149.5495	30209	17.2107	194	109	85	198.0049	39997	9.9609	223	179	44	208.6931	42156	9.8002	230	192	38	41.8752	25.6755	0.7982	10.0031	5.178	0.8578	129.896	29.4599	194	30	173.2572	25.5628	225	102	195.6416	22.274	246	126
D1_E1_ROI.tif	1988911b-1491-40ee-95fd-7dd326609570	Parenchyma: Positive	Parenchyma: Positive	PathAnnotationObject	Polygon	363.28	320.85	7.3152	10.0172	0.9161	3.7858	2.6586	0.732	214.4331	27233	16.3657	239	148	91	204.8898	26021	21.4407	238	142	96	199.6693	25358	20.0891	234	138	96	32.9472	21.4869	0.8968	8.1616	5.2244	0.7768	143.3822	65.4596	239	0	137.8429	52.9745	238	19	168.918	31.6673	234	95
D1_E1_ROI.tif	37e14902-55a3-452c-aa98-6ff5a803e3ef	Fibers: Positive	Fibers: Positive	PathAnnotationObject	Polygon	511.41	324.64	111.744	41.1252	0.8303	13.7313	10.894	0.5579	220.4931	428859	8.2548	254	180	74	234.3141	455741	9.3808	254	171	83	224.4417	436539	14.3354	253	144	109	179.4816	51.4949	0.8506	17.3409	14.2088	0.5173	208.0202	29.7273	254	3	210.7017	42.0222	254	27	201.0426	41.0196	253	50
D1_E1_ROI.tif	241a547b-a5ca-4f15-a200-a17756199290	Fibers: Positive	Fibers: Positive	PathAnnotationObject	Polygon	535.14	321.83	37.3824	24.4643	0.7849	9.2826	4.56	0.8627	224.8428	145923	12.1268	254	130	124	240.8706	156325	11.0675	255	167	88	239.2512	155274	12.9417	255	169	86	77.184	34.5378	0.8131	13.0011	7.0485	0.839	198.0328	51.1748	254	1	198.869	54.8055	255	21	196.5853	54.3157	255	47
D1_E1_ROI.tif	a38b83ae-699c-4880-8d1a-2e76faf809a8	Fibers: Positive	Fibers: Positive	PathAnnotationObject	Polygon	339.3	324.34	49.6512	26.116	0.9148	9.094	6.8821	0.6417	223.3279	192732	4.9295	244	206	38	237.7949	205217	4.376	248	226	22	227.1089	195995	7.9795	247	211	36	89.28	35.5915	0.8857	12.1905	9.7506	0.533	203.388	33.3415	244	81	211.8803	42.5591	248	58	204.619	40.23	247	58
D1_E1_ROI.tif	7313bf3e-5d30-444f-bd03-b2d751f34bd8	Misdetection: Positive	Misdetection: Positive	PathAnnotationObject	Polygon	496.31	325.87	62.496	50.1195	0.3126	14.4346	8.4244	0.8456	195.598	213593	48.8054	248	33	215	217.4286	237432	33.3007	253	85	168	221.8645	242276	21.8484	253	98	155	147.456	52.0561	0.6838	17.9115	12.0583	0.7843	165.6236	54.109	251	33	175.1156	53.0236	253	27	186.1866	44.4644	253	36
D1_E1_ROI.tif	266dad79-3358-4081-adc8-798252b90e7e	Vessels: Positive	Vessels: Positive	PathAnnotationObject	Polygon	238.03	334.88	372.672	74.7458	0.8382	28.4316	17.2787	0.8083	220.9943	1429833	6.6172	250	154	96	232.6077	1504972	6.8999	253	140	113	216.0683	1397962	8.384	251	117	134	503.4816	86.8735	0.8383	32.5821	20.9352	0.7756	211.4558	25.0298	250	16	217.4174	32.5267	253	30	205.2992	25.1262	251	46
D1_E1_ROI.tif	a373c283-f580-4b58-a5df-9aabb5c96333	Fibers: Positive	Fibers: Positive	PathAnnotationObject	Polygon	348.88	329.1	63.5328	32.0996	0.7748	12.0402	6.9554	0.8479	223.8296	246884	7.1484	249	211	38	235.3073	259544	5.3979	249	216	33	226.0898	249377	8.5369	248	199	49	113.76	41.7228	0.8212	15.1069	10.2772	0.7582	213.622	22.1158	249	101	216.2607	31.0921	249	58	203.3264	35.1649	248	44
D1_E1_ROI.tif	c235559d-282c-4432-b1e6-2d9582eb7fad	Fibers: Positive	Fibers: Positive	PathAnnotationObject	Polygon	356.91	328	39.2256	25.3109	0.7694	9.5779	5.2643	0.8604	223.7181	152352	7.0588	247	187	60	235.7151	160522	8.4926	247	192	55	227.5051	154931	11.2012	249	165	84	77.472	35.0974	0.7903	13.0104	8.4131	0.759	204.138	33.5973	251	69	207.1795	39.5529	247	52	198.4859	36.7171	249	86
D1_E1_ROI.tif	14b42c27-73be-4513-91e5-2d0882ff2fa8	Fibers: Positive	Fibers: Positive	PathAnnotationObject	Polygon	305.86	328.26	29.2032	21.5783	0.7881	8.4259	4.7153	0.8479	224.1859	114559	9.0495	248	192	56	236.4481	120825	8.0479	250	202	48	227.2368	116118	10.8005	250	192	58	63.936	30.9184	0.8405	11.7921	7.7279	0.7552	202.6855	35.8081	248	40	200.7116	46.9639	250	28	192.6415	45.4552	250	27
D1_E1_ROI.tif	07d450fc-349d-4234-b9f2-eb041247ab36	Fibers: Positive	Fibers: Positive	PathAnnotationObject	Polygon	331.8	330.18	27.648	21.1792	0.7746	8.5403	4.2379	0.8882	227.6687	109964	8.8638	249	206	43	239.8095	115828	6.554	249	208	41	234.9234	113468	8.0174	249	199	50	61.8048	30.7431	0.8217	11.6099	7.0862	0.7893	206.6741	32.2386	249	36	202.7345	45.2131	249	47	195.4875	46.2764	249	69
D1_E1_ROI.tif	1c06008e-3492-40ec-aa83-8c24c8f971bc	Fibers: Positive	Fibers: Positive	PathAnnotationObject	Polygon	535.73	329.98	69.6384	32.9961	0.8038	11.4021	8.16	0.723	223.432	269459	8.9961	253	191	62	237.243	286115	9.1382	255	193	62	232.2736	280122	11.5532	255	165	90	121.9968	43.8187	0.7984	15.1704	11.2454	0.6304	206.2484	38.5236	255	4	206.2224	49.0301	255	18	199.9915	48.8353	255	38
D1_E1_ROI.tif	a63e1ace-9cde-47f3-9dbd-5fce44707658	Axial_parenchyma	Axial_parenchyma	PathAnnotationObject	Polygon	296.54	333.7	123.3216	49.6469	0.6287	17.4988	11.9111	0.7876	221.2886	475328	7.5908	246	175	71	234.0191	502673	8.2292	249	178	71	221.9381	476723	9.7586	250	180	70	211.7376	58.9659	0.7653	21.4457	15.2416	0.6887	194.4518	42.789	246	0	205.2451	44.7568	250	25	202.9853	35.3764	250	65
D1_E1_ROI.tif	e55a885a-4e2a-49c0-bf42-0b1ff539e449	Fibers: Positive	Fibers: Positive	PathAnnotationObject	Polygon	188.05	333.52	99.7056	38.4986	0.8454	13.6919	10.2638	0.6218	223.3397	387271	8.1473	252	190	62	235.481	408324	8.9297	253	167	86	227.4516	394401	14.1576	255	127	128	163.2384	49.5341	0.836	17.1397	13.3919	0.6248	210.804	27.1541	252	32	211.7695	40.3372	253	28	200.6348	45.3438	255	8
D1_E1_ROI.tif	103a291d-100c-4432-ba26-85df5bce476d	Fibers: Positive	Fibers: Positive	PathAnnotationObject	Polygon	315.59	334.69	140.832	44.8973	0.878	15.9286	11.7504	0.7034	220.5302	539858	7.0915	249	172	77	234.2602	573469	6.6396	250	195	55	225.0625	550953	9.9943	249	188	61	213.7536	55.5754	0.8697	19.3623	15.2635	0.6412	204.7216	34.7025	249	35	210.9184	41.3099	250	46	201.8379	41.1174	249	43
D1_E1_ROI.tif	7b5d95a6-4af7-4f53-8539-7b590e6de7c5	Fibers: Positive	Fibers: Positive	PathAnnotationObject	Polygon	211.31	331.74	73.3248	35.9556	0.7127	14.066	6.9491	0.8927	222.8374	285009	7.0877	248	194	54	236.674	302706	7.1925	252	202	50	228.1955	291862	10.9382	253	189	64	136.7424	46.0157	0.8115	17.4774	9.7954	0.8139	206.6253	27.6523	248	67	211.5467	36.8753	252	59	201.5866	40.1524	253	35
D1_E1_ROI.tif	2fc007b6-c118-4afb-8461-a518e96690d0	Fibers: Positive	Fibers: Positive	PathAnnotationObject	Polygon	422.31	333.49	76.4928	35.0205	0.7838	12.7285	7.3266	0.8229	222.7371	297354	8.5864	254	163	91	234.8899	313578	8.0187	250	190	60	223.5843	298485	12.7243	250	162	88	135.2448	45.5715	0.8184	16.3028	10.7228	0.754	207.7115	30.5158	254	72	208.1617	41.2356	250	39	198.514	39.3531	250	59
D1_E1_ROI.tif	441dd9aa-0764-4003-8039-2b3a7e770774	Parenchyma: Positive	Parenchyma: Positive	PathAnnotationObject	Polygon	362.65	330.76	11.7504	13.9429	0.7596	5.9038	2.64	0.8874	143.401	29684	26.6473	184	64	120	202.4203	41901	14.4656	233	160	73	218.5024	45230	10.5342	240	194	46	41.76	25.4026	0.8132	10.3192	5.2133	0.8676	104.5172	51.7821	184	0	154.6025	42.0462	233	41	197.055	27.3874	240	65
D1_E1_ROI.tif	cdfa7243-1d62-4f0b-aa1d-b40df78d77c4	Fibers: Positive	Fibers: Positive	PathAnnotationObject	Polygon	223.17	330.52	14.6304	14.1165	0.9226	4.9944	4.0441	0.5384	222.2422	56894	11.703	246	182	64	226.9297	58094	17.0131	251	182	69	221.0625	56592	21.8796	253	158	95	44.4096	24.9865	0.8939	8.6197	7.4135	0.378	186.4793	54.63	249	0	177.8744	52.2353	251	27	184.215	38.301	253	73
D1_E1_ROI.tif	a7a133c3-42d2-41e0-9848-75bd0cc63399	Ray_parenchyma	Ray_parenchyma	PathAnnotationObject	Polygon	326.05	336.14	54.6048	38.0794	0.4732	15.0153	6.0864	0.9362	168.0985	160366	17.842	220	92	128	195.0954	186121	17.0304	233	138	95	206.0755	196596	15.5688	243	154	89	119.808	46.781	0.6879	18.1603	9.3655	0.8943	137.7866	45.0721	220	4	165.927	40.8618	233	33	191.1523	33.4369	245	81
D1_E1_ROI.tif	a3c871c8-92e2-488e-b3c9-b627e88e0c83	Parenchyma: Positive	Parenchyma: Positive	PathAnnotationObject	Polygon	436.07	330.81	10.08	12.4515	0.817	4.8378	2.6281	0.8305	191.1667	34410	24.9571	223	75	148	200.9667	36174	29.8888	237	105	132	207.2056	37297	19.8051	231	132	99	36.9792	23.123	0.8691	9.0442	5.8158	0.7775	174.3721	27.3939	243	75	154.1674	46.104	237	48	167.2822	39.689	231	47
D1_E1_ROI.tif	7799b01c-3c74-4986-8e92-88c0fa8be789	Ray_parenchyma	Ray_parenchyma	PathAnnotationObject	Polygon	523.61	332.68	66.0096	32.4156	0.7894	11.2067	8.5188	0.528	149.5383	171670	25.6606	220	65	155	186.5897	214205	25.9957	233	65	168	204.2395	234467	28.7085	252	56	196	118.1376	42.2645	0.8311	14.9468	12.1106	0.4748	128.323	40.5003	220	0	160.4883	44.9695	235	24	190.8152	37.3944	252	56
D1_E1_ROI.tif	89ed763f-23e0-438e-aa84-cb889340b59c	Fibers: Positive	Fibers: Positive	PathAnnotationObject	Polygon	340.49	335.16	65.0304	29.9863	0.9088	10.7608	7.7137	0.6735	225.1526	253747	7.2764	248	203	45	238.3221	268589	5.556	250	210	40	231.8074	261247	9.5787	250	179	71	113.7024	40.1272	0.8874	14.2668	10.9093	0.5725	214.2256	21.6721	248	93	216.3966	33.8772	250	54	202.5468	43.7985	250	35
D1_E1_ROI.tif	6c3f7162-fc14-47d0-89d5-0e48e08f80c4	Fibers: Positive	Fibers: Positive	PathAnnotationObject	Polygon	543.56	335.71	41.8752	26.5821	0.7447	10.3672	5.5778	0.8649	224.7932	164099	9.0294	254	176	78	239.6973	174979	8.3628	255	203	52	233.6918	170595	12.1763	255	197	58	83.0592	35.5154	0.8275	13.3445	8.4083	0.7842	208.0414	32.1687	255	80	205.8025	49.2721	255	30	200.3543	47.0953	255	46
D1_E1_ROI.tif	859e3c25-d6e0-4eb2-a5a4-497989ee672b	Fibers: Positive	Fibers: Positive	PathAnnotationObject	Polygon	179.1	333.57	12.7296	15.7046	0.6486	6.5531	2.7473	0.9213	220.7611	49892	26.7857	252	102	150	231.1726	52245	26.1544	253	121	132	232.3319	52507	21.8429	255	156	99	41.8752	25.5754	0.8045	9.6447	5.9899	0.7929	146.673	84.3792	252	0	155.1368	76.0295	253	0	177.409	54.3188	255	52
D1_E1_ROI.tif	0f76e39c-63cc-4d3f-b219-6f7412fd330c	Fibers: Positive	Fibers: Positive	PathAnnotationObject	Polygon	444.79	338.08	86.5152	38.3878	0.7378	15.6366	8.182	0.8602	225.5584	339691	9.0648	252	176	76	237.2649	357321	8.9771	250	161	89	226.7649	341508	11.8488	249	156	93	153.6192	48.4924	0.8209	18.6625	11.8148	0.7842	199.6139	50.1919	254	0	200.9266	56.9604	250	10	195.7648	43.4685	249	25
D1_E1_ROI.tif	b8489f79-553f-4d82-b25a-6bc905e8a677	Fibers: Positive	Fibers: Positive	PathAnnotationObject	Polygon	199.23	334.52	29.4912	20.4225	0.8886	7.2666	5.5946	0.6292	226.2893	116539	10.6707	250	181	69	239.6369	123413	10.8288	253	186	67	237.0058	122058	13.7773	255	154	101	67.68	30.8479	0.8938	10.3539	8.88	0.31	204.5268	31.7875	250	87	202.7978	44.3052	253	49	193.1419	50.0558	255	41
D1_E1_ROI.tif	1da4711b-aaf9-4030-8467-fa70c713b052	Axial_parenchyma	Axial_parenchyma	PathAnnotationObject	Polygon	501.02	335.98	49.3632	27.1422	0.842	9.3269	7.4467	0.4524	184.49	157370	16.9001	214	78	136	204.1219	174116	12.3162	235	160	75	205.8652	175603	11.188	243	170	73	96.4224	38.3702	0.823	12.957	10.6788	0.346	156.9159	43.221	224	0	179.648	37.038	235	55	194.9648	23.4487	243	76
D1_E1_ROI.tif	434228c5-4816-4272-bd0c-2d77d7216101	Fibers: Positive	Fibers: Positive	PathAnnotationObject	Polygon	511.87	334.87	44.2368	27.4861	0.7358	10.1544	5.4606	0.8617	220.845	169609	5.987	235	172	63	235.6107	180949	5.6726	252	204	48	223.6575	171769	8.7574	252	191	61	85.7088	36.2995	0.8174	13.1504	7.8138	0.7674	192.8382	40.8961	235	64	211.8355	38.8145	252	78	213.0772	27.1783	252	98
D1_E1_ROI.tif	9798de54-6540-403c-a8f0-46782a7e2f3a	Parenchyma: Positive	Parenchyma: Positive	PathAnnotationObject	Polygon	490.32	336.48	30.528	25.5846	0.5861	8.1153	5.5131	0.8146	156.5169	83267	27.6507	206	38	168	162.2951	86341	16.9273	198	81	117	181.3139	96459	14.3622	216	120	96	92.2176	35.8454	0.9019	12.5096	9.6437	0.6161	133.2544	43.7852	223	0	140.2456	29.1625	198	36	174.1209	19.0236	235	83
D1_E1_ROI.tif	12c832e9-48da-4df6-bebe-1ae405e5218d	Misdetection: Positive	Misdetection: Positive	PathAnnotationObject	Polygon	429.36	342.21	50.2848	39.4994	0.405	16.567	4.536	0.9767	225.8268	196921	10.8882	255	190	65	233.383	203510	15.226	249	153	96	223.5424	194929	21.7315	251	119	132	113.5296	48.6124	0.6037	19.5303	8.0085	0.9398	191.919	49.1734	255	5	190.2009	54.3545	249	47	187.8391	47.529	251	46
D1_E1_ROI.tif	4ec96f52-78a9-4c72-884f-3917bdfd2353	Fibers: Positive	Fibers: Positive	PathAnnotationObject	Polygon	467.32	338.5	61.344	32.0329	0.7513	12.2493	6.9375	0.8625	224.3315	238913	8.6518	254	193	61	237.0958	252507	6.9558	250	190	60	227.8207	242629	11.0086	249	165	84	115.6032	42.5758	0.8014	15.7413	10.1871	0.7867	211.0542	26.9574	254	54	208.9453	42.0305	250	28	199.3083	40.8727	249	40
D1_E1_ROI.tif	baa272f7-7c95-4610-9168-d1f97ddd6252	Fibers: Positive	Fibers: Positive	PathAnnotationObject	Polygon	224.68	341.35	46.3104	30.4532	0.6275	12.4939	5.2821	0.9305	224.6563	180399	8.1956	249	179	70	237.5766	190774	7.7239	253	205	48	230.4857	185080	11.9097	253	188	65	94.0032	39.497	0.7572	15.5918	8.5782	0.8604	205.1186	32.409	249	58	205.4994	43.7176	253	32	194.4749	47.7999	253	26
D1_E1_ROI.tif	ca6c2c04-ea94-4c1c-acd6-54d27f6be6cc	Fibers: Positive	Fibers: Positive	PathAnnotationObject	Polygon	358.01	339.35	51.3216	27.2361	0.8694	9.9711	6.1175	0.7871	223.0697	198309	8.2957	245	195	50	234.3071	208299	7.823	248	198	50	226.604	201451	9.8883	250	189	61	95.7312	36.5574	0.9001	12.5769	9.9219	0.583	196.8366	45.5678	250	5	198.8877	49.3948	248	42	192.9544	42.9249	250	61
D1_E1_ROI.tif	60686241-1960-4f3c-9515-5358ef2eb6b5	Axial_parenchyma	Axial_parenchyma	PathAnnotationObject	Polygon	214.85	340.49	81.9072	37.6154	0.7274	13.8215	8.3025	0.7836	221.7784	316256	5.6051	242	188	54	235.1438	335315	5.2634	250	203	47	221.4811	315832	8.6521	251	199	52	141.9264	45.7848	0.8508	16.8604	11.2695	0.7128	192.3086	50.3061	242	1	211.3674	44.2346	250	35	209.5067	32.475	252	70
D1_E1_ROI.tif	eae59d6a-f855-4d98-b5e1-21d5ea6cf8f2	Fibers: Positive	Fibers: Positive	PathAnnotationObject	Polygon	533.42	341.25	72	33.0104	0.8303	12.4614	8.386	0.737	216.5288	270661	17.2881	246	86	160	233.4472	291809	11.8264	253	150	103	226.7368	283421	12.4839	252	186	66	130.2912	44.1689	0.8392	16.2498	11.9851	0.6487	190.8291	38.5787	246	77	185.8883	64.0556	253	14	189.5201	53.4059	252	11
D1_E1_ROI.tif	e9341a67-6983-4f85-98f4-832ff130b9e9	Fibers: Positive	Fibers: Positive	PathAnnotationObject	Polygon	307.26	341.43	30.528	23.7009	0.6829	10.215	4.0953	0.921	226.855	120460	9.8368	247	190	57	237.5819	126156	9.2654	250	204	46	232.7514	123591	13.3358	250	172	78	67.6224	32.6684	0.7962	13.0186	7.3909	0.8254	202.6726	39.688	249	11	198.2884	49.1702	250	33	191.1942	48.0054	250	43
D1_E1_ROI.tif	0a227315-da28-486c-8348-0fa582314327	Fibers: Positive	Fibers: Positive	PathAnnotationObject	Polygon	455.28	338.7	17.0496	16.7795	0.761	6.7453	3.2752	0.8878	225.1779	67103	13.8719	253	163	90	236.3792	70441	12.2494	250	188	62	231.5503	69002	16.8738	251	168	83	44.0064	26.074	0.8134	9.6197	5.682	0.8006	204.3698	26.6558	253	120	200.5156	37.8685	250	77	191.3464	41.9133	251	53
D1_E1_ROI.tif	cc8c1103-33d7-4ee2-91cf-66d5c8cbf48b	Fibers: Positive	Fibers: Positive	PathAnnotationObject	Polygon	350.34	342.26	39.3984	27.882	0.6369	10.2212	5.4895	0.8969	216.0905	148022	9.7699	241	190	51	230.7956	158095	11.6857	249	198	51	226.6307	155242	11.23	250	197	53	83.4624	35.9004	0.8138	13.0111	8.5081	0.7862	188.267	37.0503	245	39	200.7667	41.9669	249	27	202.6566	38.3805	250	44
D1_E1_ROI.tif	c43e4e21-7813-4ea2-be22-7ab697db160c	Fibers: Positive	Fibers: Positive	PathAnnotationObject	Polygon	333.49	342.57	41.0688	24.9595	0.8284	9.6169	5.9618	0.7919	226.772	162142	8.9361	250	200	50	238.2154	170324	7.3894	250	206	44	228.8294	163613	11.7529	249	168	81	81.7344	34.674	0.8543	12.6977	8.5372	0.7045	205	41.057	250	8	204.617	48.1477	250	25	195.5158	42.8434	249	49
D1_E1_ROI.tif	af8fe029-547b-486a-b221-a5b65ae9f753	Parenchyma: Positive	Parenchyma: Positive	PathAnnotationObject	Polygon	367.31	342.14	15.8976	19.0433	0.5509	8.4763	2.3333	0.9652	221.9606	61927	21.4849	249	134	115	226.4731	63186	22.817	249	145	104	218.4373	60944	23.9986	249	151	98	45.7344	29.0605	0.6805	11.7329	4.746	0.9232	173.219	65.112	250	4	167.5607	58.5749	249	27	172.9337	41.4596	249	80
D1_E1_ROI.tif	54f3b6d4-0b71-49b7-bce0-c21c0542c320	Fibers: Positive	Fibers: Positive	PathAnnotationObject	Polygon	411.56	344.54	56.448	32.4304	0.6745	13.8078	5.0248	0.9322	222.9024	219336	8.8083	251	179	72	233.2195	229488	9.8498	249	167	82	221.6972	218150	12.3385	250	150	100	114.7392	43.063	0.7775	16.4881	8.7954	0.8642	208.0621	25.4158	254	101	202.5363	39.9309	249	64	192.9014	39.5362	250	45
D1_E1_ROI.tif	912359aa-de2f-43ae-8995-60483dc74fab	Misdetection: Positive	Misdetection: Positive	PathAnnotationObject	Polygon	479.16	344.92	90.3168	48.9581	0.4735	13.5542	11.28	0.456	220.3649	346634	12.0544	248	147	101	230.1615	362044	12.7128	249	168	81	216.9174	341211	10.9045	248	150	98	176.0832	51.8005	0.8246	16.8212	15.0162	0.2633	185.1488	53.9317	253	0	191.83	54.1149	249	20	194.3228	37.2894	248	59
D1_E1_ROI.tif	28f9ede0-89c2-42ca-9359-fad5f44a16d9	Fibers: Positive	Fibers: Positive	PathAnnotationObject	Polygon	203.69	344.39	52.8192	28.2987	0.8288	10.8078	6.3993	0.804	222.6757	204639	9.2	249	187	62	234.395	215409	9.3468	252	193	59	229.8988	211277	11.0346	255	188	67	102.7008	39.5993	0.823	14.6271	9.8816	0.7334	203.3761	34.1872	249	46	203.3721	44.6872	252	37	196.4656	45.66	255	19
D1_E1_ROI.tif	4963b39d-ca74-4003-bc0e-f606d74e7cc3	Fibers: Positive	Fibers: Positive	PathAnnotationObject	Polygon	193.11	344.38	68.4288	33.2852	0.7762	11.87	8.4449	0.5866	223.2395	266548	8.6174	252	190	62	236.7312	282657	9.1066	254	188	66	232.7152	277862	13.5835	255	150	105	121.1328	42.9392	0.8256	15.3597	11.5143	0.6261	209.0718	27.3808	252	62	213.4002	35.7471	254	75	204.6896	41.4596	255	80
D1_E1_ROI.tif	2c24a7e3-96fb-436b-be2d-9d627b2fb86d	Ray_parenchyma	Ray_parenchyma	PathAnnotationObject	Polygon	436.26	345.55	53.856	33.2313	0.6128	13.7877	5.8889	0.9155	188.0297	177124	18.24	230	87	143	203.8429	192020	15.1564	235	125	110	202.5202	190774	14.3196	242	120	122	119.4624	44.4893	0.7585	17.9488	9.5602	0.8752	164.4156	36.8159	230	20	170.7196	46.4969	235	26	182.4988	39.0387	242	36
D1_E1_ROI.tif	3689f713-977d-4463-af47-9268791f2988	Fibers: Positive	Fibers: Positive	PathAnnotationObject	Polygon	511.75	342.85	52.416	29.593	0.7521	11.5429	6.0749	0.8625	219.859	201171	8.2589	236	140	96	235.6678	215636	6.5467	251	186	65	225.3475	206193	10.3107	251	187	64	99.7632	41.1447	0.7405	15.3817	9.5156	0.7907	188.6586	43.7995	236	32	198.7324	52.4876	251	40	200.7785	39.4397	253	71
D1_E1_ROI.tif	87d2dc44-96f3-4c21-868f-0c808e242523	Parenchyma: Positive	Parenchyma: Positive	PathAnnotationObject	Polygon	522.27	342.3	19.7568	16.2785	0.9369	5.595	4.4898	0.59	226.4357	77441	21.8922	253	107	146	188.0672	64319	24.9666	226	113	113	175.0819	59878	22.1093	222	103	119	56.9088	27.7708	0.9273	9.3961	8.0016	0.4357	177.6327	51.3578	253	53	128.5792	57.2012	226	18	139.0848	41.8867	236	32
D1_E1_ROI.tif	5b7233ba-2e22-49ef-9b66-e800f89361dc	Fibers: Positive	Fibers: Positive	PathAnnotationObject	Polygon	421.27	347.29	70.56	33.9255	0.7704	13.2538	6.782	0.8563	223.8062	274834	7.4542	254	152	102	235.4389	289119	5.3055	249	192	57	221.1295	271547	10.0211	252	199	53	123.4368	43.7468	0.8105	16.9081	9.9942	0.7864	201.4837	38.0222	254	42	209.8473	42.3238	249	43	202.9465	36.6642	252	29
D1_E1_ROI.tif	3fa04b74-14c5-4575-a8a8-fc5447599f52	Fibers: Positive	Fibers: Positive	PathAnnotationObject	Polygon	500.96	345.51	45.792	25.8982	0.8579	8.6163	7.2359	0.5634	216.3514	171783	15.5679	243	136	107	234.7607	186400	7.4775	251	189	62	224.3577	178140	9.9363	250	187	63	87.6096	35.8289	0.8576	12.7486	9.3954	0.6286	183.067	48.2107	248	61	200.6084	46.3952	251	58	204.021	32.3513	250	84
D1_E1_ROI.tif	5c555de8-88f1-4d4f-9246-b8267587a92b	Fibers: Positive	Fibers: Positive	PathAnnotationObject	Polygon	455.5	343.88	13.4208	14.8694	0.7628	6.0415	3.36	0.8052	221.3263	52233	12.1045	251	195	56	231.9407	54738	12.8519	249	188	61	227.3644	53658	16.3125	249	165	84	33.5232	22.1904	0.8555	8.3847	5.2734	0.7653	210.2671	24.4292	253	81	206.0445	34.0858	249	43	193.2055	39.9181	249	48
D1_E1_ROI.tif	af447fdf-80e5-46af-98bb-26586833739f	Fibers: Positive	Fibers: Positive	PathAnnotationObject	Polygon	185.15	346.28	20.16	21.0804	0.5701	9.104	2.9048	0.9569	220.9773	78005	23.0521	252	114	138	221.7479	78277	24.4504	254	109	145	215.068	75919	24.5891	254	98	156	51.4944	29.1469	0.7617	11.6122	5.7053	0.8749	167.1292	74.3108	252	0	166.4633	67.1814	254	7	177.5033	47.3398	254	41
D1_E1_ROI.tif	ad1c00c0-3f2e-4015-a084-c4f801ed7fa0	Fibers: Positive	Fibers: Positive	PathAnnotationObject	Polygon	342.75	348.12	76.32	32.8897	0.8866	11.6869	8.2228	0.7301	224.685	298157	9.0411	250	162	88	238.6948	316748	5.455	250	211	39	229.8885	305062	9.457	250	194	56	129.888	43.1554	0.8764	15.2039	11.0551	0.6443	213.0363	21.0805	250	98	215.5292	34.4115	250	32	199.884	44.074	250	43
D1_E1_ROI.tif	093c3092-e097-4f90-9d5e-25c26d6fe87d	Parenchyma: Positive	Parenchyma: Positive	PathAnnotationObject	Polygon	364.29	345.81	11.4048	12.9496	0.8546	5.2723	2.6833	0.8465	213.3467	42456	19.1307	238	125	113	199.8241	39765	14.5708	238	160	78	190.8291	37975	15.705	239	158	81	35.2512	23.4684	0.8043	9.2256	5.071	0.8412	161.8314	57.618	238	16	152.0276	44.0201	238	54	168.9141	27.4491	239	84
D1_E1_ROI.tif	89c12726-3af9-414f-8466-a196af97a568	Parenchyma: Positive	Parenchyma: Positive	PathAnnotationObject	Polygon	490.75	347.33	44.5824	28.2429	0.7024	10.6719	6.2926	0.8299	139.9845	108208	14.9074	195	104	91	178.1798	137733	12.1492	221	138	83	196.5666	151946	9.407	235	160	75	101.8944	38.7166	0.8542	14.2926	10.3491	0.6959	123.4108	26.9118	195	15	156.4842	29.205	221	46	186.8764	20.1964	235	81
D1_E1_ROI.tif	1bfee849-1889-4a95-8b70-923993712fb6	Axial_parenchyma	Axial_parenchyma	PathAnnotationObject	Polygon	298.14	350.86	152.8128	49.934	0.7702	16.6301	12.713	0.5282	221.5134	588118	7.6732	242	151	91	232.7744	618016	8.3958	251	147	104	220.6674	585872	8.8983	251	165	86	245.5488	60.6167	0.8398	20.4438	16.146	0.4278	194.0105	44.9944	242	0	204.8469	44.9719	251	41	203.0668	34.4813	251	23
D1_E1_ROI.tif	601fa9fa-e82b-4296-9849-d1fb8ee741b0	Axial_parenchyma	Axial_parenchyma	PathAnnotationObject	Polygon	319.02	348.98	40.608	30.9374	0.5332	11.7426	5.7215	0.9042	217.1791	153980	17.5777	250	129	121	220.6629	156450	22.5581	249	111	138	212.7306	150826	20.9012	249	115	134	100.4544	41.0859	0.7478	15.0127	8.8262	0.8393	184.8555	40.1364	250	52	182.5269	45.273	249	32	186.4283	36.0246	249	42
D1_E1_ROI.tif	1d39f276-5f71-446b-b08f-d53cdd212a50	Fibers: Positive	Fibers: Positive	PathAnnotationObject	Polygon	464.08	346.96	45.6768	28.563	0.7036	10.8401	5.6902	0.8698	226.2563	180100	9.6287	250	182	68	239.1306	190348	8.3182	250	190	60	230.4309	183423	10.7722	250	167	83	88.4736	37.4148	0.7942	13.7095	8.696	0.7861	205.2964	40.9218	251	0	208.2004	44.7951	250	4	197.3463	45.0795	250	48
D1_E1_ROI.tif	73e3d131-0f82-4942-b03a-7c24bc3a8b31	Parenchyma: Positive	Parenchyma: Positive	PathAnnotationObject	Polygon	312.87	347.39	9.6768	11.988	0.8461	4.4379	3.0615	0.7254	209.5639	36045	19.8554	242	147	95	226.2791	38920	19.704	250	164	86	229.843	39533	19.2789	250	165	85	29.376	20.8769	0.847	8.0921	5.1687	0.7598	165.6265	51.335	242	18	181.7374	44.9291	250	57	195.0175	36.047	250	87
D1_E1_ROI.tif	a4bb7e92-52e1-412c-a8f4-80514b1b5991	Parenchyma: Positive	Parenchyma: Positive	PathAnnotationObject	Polygon	525.6	348.53	29.4336	27.9654	0.4729	11.564	3.9696	0.9602	211.638	108147	26.3244	253	105	148	208.5362	106562	38.1902	252	73	179	204.5421	104521	29.2633	249	105	144	79.6608	37.4806	0.7126	13.8942	8.1762	0.861	179.871	40.7774	253	66	155.4164	59.0477	252	15	165.6743	46.0896	249	24
D1_E1_ROI.tif	5865a01c-721f-4862-b48b-ebccbe7d5f69	Fibers: Positive	Fibers: Positive	PathAnnotationObject	Polygon	445.7	350.56	56.6784	30.8846	0.7467	10.9745	8.323	0.618	224.4279	222408	11.3904	252	161	91	237.9566	235815	11.9218	249	156	93	230.5409	228466	16.8807	250	120	130	109.0944	40.4649	0.8373	14.3262	10.2318	0.6008	196.4808	53.1838	254	1	200.564	55.4435	249	18	196.7794	45.9105	250	58
D1_E1_ROI.tif	927a89ea-2389-4788-900b-32858a3e697f	Misdetection: Positive	Misdetection: Positive	PathAnnotationObject	Polygon	507.1	352.32	79.488	62.6456	0.2545	21.9488	7.4378	0.9675	216.8232	299216	12.4911	243	142	101	231.5087	319482	13.7443	250	141	109	224.6116	309964	13.2481	248	154	94	170.208	65.7094	0.4954	25.2657	9.2463	0.9489	188.8826	37.955	247	86	184.5547	60.1874	250	17	186.8775	49.9533	248	32
D1_E1_ROI.tif	14d4d453-54a9-4965-8570-513d26e8da1f	Fibers: Positive	Fibers: Positive	PathAnnotationObject	Polygon	359.83	350.74	36.7488	25.4125	0.7151	10.1773	4.9702	0.8999	223.7629	143432	8.8121	245	201	44	233.6381	149762	9.6784	248	182	66	226.8206	145392	13.9163	249	168	81	78.9696	34.6935	0.8245	13.0403	7.7103	0.7801	200.0516	36.1987	245	70	196.2538	46.2037	248	63	187.6436	45.2646	249	45
D1_E1_ROI.tif	3eead1e5-1d63-4343-ba91-37d58b9c05c2	Ray_parenchyma	Ray_parenchyma	PathAnnotationObject	Polygon	327.64	355.49	89.1648	48.9804	0.467	17.1832	8.1953	0.8854	211.2534	328499	20.6781	244	84	160	207.7074	322985	19.4271	248	135	113	199.8746	310805	15.6308	240	145	95	173.0304	52.7021	0.7828	20.4429	11.8193	0.8338	164.2537	63.1399	244	2	164.0342	56.6653	248	16	178.5379	35.1536	242	65
D1_E1_ROI.tif	62607507-85f1-4088-b53d-a52a1cc460d9	Fibers: Positive	Fibers: Positive	PathAnnotationObject	Polygon	454.42	349.84	21.1968	17.9702	0.8249	6.7453	4.4961	0.7729	226.0625	83191	10.4677	251	177	74	240.9592	88673	7.204	250	205	45	237.5435	87416	12.055	250	187	63	50.112	27.3728	0.8405	10.1281	6.9554	0.7029	210.1941	30.252	254	77	204.3459	47.5983	250	33	191.8573	52.7464	250	17
D1_E1_ROI.tif	312b039b-ada9-4b49-9d15-e4a909818c48	Fibers: Positive	Fibers: Positive	PathAnnotationObject	Polygon	244.78	352.61	65.5488	32.3419	0.7875	12.0315	7.898	0.6915	224.7693	256237	8.0428	249	188	61	237.7447	271029	8.0555	253	198	55	228.6868	260703	10.7234	253	171	82	121.824	42.6039	0.8434	15.9977	11.0962	0.6329	208.147	30.7942	250	38	210.008	41.2516	253	36	198.1111	44.8334	253	13
D1_E1_ROI.tif	2c498161-6d1f-4484-b29d-f7f2d2d6d6ad	Fibers: Positive	Fibers: Positive	PathAnnotationObject	Polygon	215.93	352.27	106.3296	39.2515	0.8673	14.1597	9.7614	0.6878	224.3237	413653	8.2316	249	178	71	237.4778	437909	8.4364	253	184	69	228.4653	421290	14.4326	255	155	100	173.7216	49.7328	0.8826	17.1828	13.0928	0.6466	207.6385	35.415	250	0	213.6869	39.4824	253	56	203.3429	41.0876	255	58
D1_E1_ROI.tif	c89d52e8-29cf-423e-8dba-856d7aafe823	Fibers: Positive	Fibers: Positive	PathAnnotationObject	Polygon	539.93	351.22	32.1984	21.1299	0.9063	7.2687	5.9431	0.5229	218.9214	122596	16.5899	240	95	145	232.8875	130417	15.5832	252	147	105	226.1018	126617	10.1106	251	186	65	69.6384	32.0678	0.851	11.1794	9.1949	0.4039	180.1898	52.5905	241	35	163.6295	83.8363	252	3	169.4101	71.7713	251	16
D1_E1_ROI.tif	eba943e4-05f3-480b-a0ec-40f1f36cbfb6	Fibers: Positive	Fibers: Positive	PathAnnotationObject	Polygon	309.62	353.53	27.7056	23.8537	0.6119	9.9565	4.2811	0.9266	226.749	110200	13.158	249	177	72	232.8416	113161	12.0974	251	180	71	227.0144	110329	15.3316	250	145	105	65.088	32.5752	0.7708	12.6888	7.9278	0.8082	182.5613	63.851	249	0	181.9117	60.7724	251	21	186.9453	50.0805	250	22
D1_E1_ROI.tif	f919204a-997b-4feb-810d-e81a1b2a3a2c	Axial_parenchyma	Axial_parenchyma	PathAnnotationObject	Polygon	373.66	355.57	84.384	38.4109	0.7187	16.0712	7.0462	0.9029	219.2227	321819	12.1815	248	135	113	226.5579	332587	13.6228	249	166	83	214.1403	314358	15.392	249	132	117	147.744	48.917	0.7759	18.9836	10.391	0.8643	191.4223	53.1384	250	0	195.392	50.1839	249	35	194.4803	34.7215	249	46
D1_E1_ROI.tif	bca2da85-6fc8-4f1e-944c-fd72569d8073	Fibers: Positive	Fibers: Positive	PathAnnotationObject	Polygon	228.44	353.1	46.4256	26.6006	0.8245	9.4816	6.415	0.6923	223.7834	180817	8.9105	249	191	58	236.3354	190959	8.9292	253	195	58	230.4938	186239	12.3846	253	188	65	91.008	36.3006	0.8679	12.5458	9.6834	0.5606	203.7522	32.9209	249	61	206.7497	40.6191	253	46	199.2478	42.312	253	46
D1_E1_ROI.tif	b75cf713-5300-4ffe-a95c-d2ded002d67b	Fibers: Positive	Fibers: Positive	PathAnnotationObject	Polygon	469.39	351.32	11.52	14.3813	0.6999	5.6603	3.183	0.8431	227.4686	47086	15.2875	255	192	63	228.2705	47252	13.963	250	193	57	217.0773	44935	17.1403	250	160	90	33.6384	22.4975	0.8352	8.2267	4.7518	0.7823	208.0017	27.1299	255	103	191.7932	40.1591	250	51	178.7453	41.0691	250	50
D1_E1_ROI.tif	4dd3c107-0b1b-4b80-8b62-684c53ae5917	Fibers: Positive	Fibers: Positive	PathAnnotationObject	Polygon	335.76	353.84	29.2608	23.0854	0.69	9.511	4.0767	0.9207	226.456	115719	8.7255	248	196	52	240.5186	122905	8.3731	250	200	50	233.6086	119374	11.5524	250	180	70	69.8112	32.9393	0.8085	12.0246	7.2101	0.822	194.7142	43.1811	248	29	191.7199	53.7619	250	18	185.9003	48.6908	250	57
D1_E1_ROI.tif	71a0e396-e5f9-4f94-b151-48611f850b10	Fibers: Positive	Fibers: Positive	PathAnnotationObject	Polygon	414.02	353.25	19.0656	19.3696	0.6386	7.5576	3.2508	0.9247	227.9221	76126	16.5604	255	177	78	227.7784	76078	24.3561	249	142	107	218.0988	72845	39.6081	252	75	177	50.0544	28.9866	0.7486	11.1202	6.2218	0.8426	201.0195	33.6524	255	96	180.6861	54.6769	249	30	172.1592	59.388	252	33
D1_E1_ROI.tif	26493694-0f47-4450-9514-8e2d2c5eb93b	Fibers: Positive	Fibers: Positive	PathAnnotationObject	Polygon	352.97	356.22	77.9328	34.6132	0.8174	12.9173	7.7169	0.8126	224.7378	304295	7.0776	250	200	50	237.017	320921	5.8992	250	207	43	228.9343	309977	9.2529	250	196	54	135.5328	44.4539	0.8619	16.3366	10.6854	0.7322	209.835	26.7263	250	60	211.6412	37.015	250	56	199.6565	41.5593	250	54
D1_E1_ROI.tif	718df93f-da45-44c6-9654-873fe023b29b	Axial_parenchyma	Axial_parenchyma	PathAnnotationObject	Polygon	198.25	354.81	66.6432	39.4161	0.539	12.6605	8.8718	0.699	221.0999	256697	11.2564	251	155	96	232.5495	269990	13.0254	254	136	118	227.8493	264533	14.5863	255	137	118	137.7216	45.8555	0.8231	16.2944	11.5321	0.6632	191.3718	37.965	251	81	199.5834	42.7234	254	55	199.7231	40.7438	255	39
D1_E1_ROI.tif	f3cea848-555f-409f-bf74-2e195a34bf69	Parenchyma: Positive	Parenchyma: Positive	PathAnnotationObject	Polygon	182.73	352.52	4.8384	8.5632	0.8292	3.3901	1.8686	0.8222	182	15834	26.2935	225	111	114	193.2529	16813	31.3292	232	109	123	199.7586	17379	27.7006	240	129	111	19.4688	17.7461	0.7769	7.1468	4.2013	0.8457	157.1794	45.2794	239	31	171.9794	41.0966	237	46	190.9147	38.9074	254	80
D1_E1_ROI.tif	5744e836-b019-4bda-bbd7-db5b79eba841	Fibers: Positive	Fibers: Positive	PathAnnotationObject	Polygon	404.8	355.82	58.4064	29.2307	0.859	10.958	7.2098	0.7609	225.7896	229628	9.7727	254	185	69	239.4248	243495	6.3187	250	207	43	232.4012	236352	10.7829	252	179	73	105.3504	38.5944	0.8888	13.7423	10.5569	0.6274	213.6021	25.714	255	86	210.6403	43.3991	250	34	199.0961	49.6887	252	27
D1_E1_ROI.tif	569d20b3-5d08-44aa-8bd9-d8961437f30c	Axial_parenchyma	Axial_parenchyma	PathAnnotationObject	Polygon	187.96	356	22.1184	19.2056	0.7535	7.6309	4.2913	0.8316	213.1825	82928	13.0534	245	164	81	219.4319	85359	14.74	250	161	89	215.5296	83841	13.5015	247	171	76	55.4688	29.1864	0.8183	10.5807	7.8595	0.6923	179.655	35.9624	245	49	182.9907	39.4108	250	49	190.6901	31.4726	249	79
D1_E1_ROI.tif	90de55f0-7ec0-4535-a527-5cb69a36960c	Axial_parenchyma	Axial_parenchyma	PathAnnotationObject	Polygon	236.75	356.77	31.968	23.1826	0.7475	8.775	5.093	0.8425	217.3333	120620	9.5843	248	178	70	225.4973	125151	13.3272	252	169	83	216.7261	120283	13.3662	254	164	90	73.44	33.1749	0.8385	11.842	8.0499	0.7459	186.3829	40.3071	248	34	196.7165	39.8873	252	44	201.1018	31.9214	254	71
D1_E1_ROI.tif	e2d8737c-24c3-4d91-b392-39a60cff6041	Fibers: Positive	Fibers: Positive	PathAnnotationObject	Polygon	429.65	355.94	37.0368	23.0812	0.8736	7.6351	6.48	0.3774	226.9351	146827	10.4315	254	190	64	237.4652	153640	11.9995	249	179	70	234.1376	151487	16.416	251	150	101	80.8704	34.0359	0.8773	11.5796	9.0729	0.5784	201.2104	46.8559	255	0	191.4826	56.204	249	14	188.4776	53.6713	251	29
D1_E1_ROI.tif	57863efa-094a-4d25-8254-8a563d38a7b6	Fibers: Positive	Fibers: Positive	PathAnnotationObject	Polygon	474.66	356.63	59.8464	28.6171	0.9183	10.1363	8.0257	0.5651	221.299	230151	9.7613	249	173	76	234.9221	244319	8.8029	249	186	63	229.65	238836	12.3501	249	171	78	107.5968	38.7595	0.9	13.4715	10.6338	0.5079	208.9866	23.2066	251	94	207.4656	38.3942	249	44	196.906	46.1672	249	42
D1_E1_ROI.tif	e3bc81de-f040-47d3-8aac-3d994d6990f9	Misdetection: Positive	Misdetection: Positive	PathAnnotationObject	Polygon	484.09	359.15	50.2272	35.5152	0.5004	12.479	7.6876	0.882	217.5303	189904	21.7412	253	96	157	225.3013	196688	20.0877	249	156	93	218.9714	191162	20.8523	248	141	107	116.1792	44.0484	0.7524	15.8067	11.012	0.7739	179.4077	54.6495	253	6	177.1178	56.3246	249	29	185.3543	43.2912	248	34
D1_E1_ROI.tif	793a8713-9a16-44fb-9e16-9266779c42bc	Fibers: Positive	Fibers: Positive	PathAnnotationObject	Polygon	462.44	355.77	35.712	23.4014	0.8195	8.9183	5.1294	0.8332	222.2508	138240	16.5515	252	148	104	235.9453	146758	13.7895	250	183	67	232.0515	144336	19.2447	250	158	92	77.4144	33.6546	0.8589	12.2891	8.4533	0.7226	204.6313	32.5596	252	66	201.2589	42.8059	250	35	190.8828	50.7556	250	30
D1_E1_ROI.tif	feac64d1-42e2-432b-ba64-33eaf132575f	Parenchyma: Positive	Parenchyma: Positive	PathAnnotationObject	Polygon	520.64	354.59	5.5872	8.5003	0.9717	3.054	2.3339	0.6069	185.8687	18401	42.9308	240	59	181	205.5051	20345	22.0011	245	151	94	203.0202	20099	20.8439	231	144	87	23.2128	18.0056	0.8997	6.1644	5.1793	0.47	152.9111	58.2646	240	13	141.9975	61.175	245	10	158.3383	49.7592	231	21
D1_E1_ROI.tif	51292052-10e2-4b3d-a108-33c05e4e54c5	Parenchyma: Positive	Parenchyma: Positive	PathAnnotationObject	Polygon	526.57	354.66	11.52	13.1659	0.8351	4.8846	3.1046	0.8018	210.839	43222	12.8928	241	185	56	200.3659	41075	12.7912	227	148	79	192.2829	39418	9.6155	214	149	65	35.7696	22.5177	0.8865	8.4738	6.0922	0.6572	185.9117	27.9664	241	73	163.6581	40.2059	227	23	167.9502	29.6382	215	66
D1_E1_ROI.tif	d5cdefb8-f39f-485c-8e35-a9281fa35643	Ray_parenchyma	Ray_parenchyma	PathAnnotationObject	Polygon	284.52	356.61	15.0912	15.1305	0.8284	5.946	3.733	0.7929	204.2357	53714	43.9686	249	36	213	215.7148	56733	25.7249	252	130	122	218.1217	57366	14.616	245	169	76	50.7456	27.2949	0.8559	10.1087	7.0452	0.7383	152.0148	71.178	249	0	157.9194	52.6496	252	37	180.7378	41.699	245	42
D1_E1_ROI.tif	b7624ea5-18bc-40ce-a1d2-a3ca4df45dbb	Parenchyma: Positive	Parenchyma: Positive	PathAnnotationObject	Polygon	492.22	357.65	15.264	16.1751	0.7331	5.7244	4.0169	0.6716	119.5858	32049	18.7076	172	93	79	165.3657	44318	13.6574	203	117	86	194.0187	51997	10.2911	227	156	71	50.8608	26.2155	0.93	9.2842	7.6933	0.4971	125.6188	24.5828	188	66	143.9898	33.3678	205	43	177.9762	29.3874	237	83
D1_E1_ROI.tif	7b6891c1-efd3-4aa3-a2ad-2c82721aca16	Fibers: Positive	Fibers: Positive	PathAnnotationObject	Polygon	381.78	355.95	11.2896	12.9902	0.8407	4.8785	2.9415	0.8029	232.2563	46219	15.0047	252	180	72	238.2362	47409	16.1677	250	176	74	232.7286	46313	25.5386	252	145	107	31.3344	21.4393	0.8567	7.7718	6.0106	0.6112	206.0717	30.7875	252	100	195.6287	41.5096	250	77	182.1801	50.1294	252	78
D1_E1_ROI.tif	75dd4179-e15b-47e5-9c16-d3deddff0748	Parenchyma: Positive	Parenchyma: Positive	PathAnnotationObject	Polygon	366.45	357.61	18.6048	16.4737	0.8615	6.4417	3.7802	0.7989	209.7744	68806	32.6967	252	59	193	211.9177	69509	22.6761	243	115	128	203.0244	66592	15.9918	228	129	99	49.1328	26.926	0.8516	9.6897	6.7314	0.6418	140.3878	75.7415	252	0	144.0678	67.4514	243	13	168.59	40.1771	228	56
D1_E1_ROI.tif	1cf83925-c858-4115-b7d5-767f46d5f881	Fibers: Positive	Fibers: Positive	PathAnnotationObject	Polygon	444.71	359.39	41.5872	26.6123	0.7379	9.79	6.3964	0.8039	223.3629	161268	13.9426	253	152	101	237.374	171384	12.2881	249	180	69	236.6939	170893	15.0124	250	152	98	86.4	36.3194	0.8231	13.7472	9.4845	0.7253	195.5296	44.4558	253	44	191.7608	59.2128	249	22	191.1832	54.169	250	53
D1_E1_ROI.tif	7c3ffa90-d682-447a-a72a-5c4148bb4585	Fibers: Positive	Fibers: Positive	PathAnnotationObject	Polygon	453.86	359.29	30.6432	21.6202	0.8238	7.8804	4.9319	0.7842	224.4878	119652	13.1459	255	165	90	239.4972	127652	11.0693	249	191	58	238.0488	126880	15.8935	250	164	86	67.1616	31.6101	0.8447	11.1116	8.557	0.6567	208.1748	34.0221	255	40	202.8286	49.8171	249	20	195.7772	53.1792	250	21
D1_E1_ROI.tif	86fdb8ca-0ae9-4c08-a50b-a4dc4c98a0c2	Fibers: Positive	Fibers: Positive	PathAnnotationObject	Polygon	512.16	359.65	56.448	30.0778	0.7841	11.2343	7.1276	0.7848	224.5772	220984	9.1526	253	167	86	236.5823	232797	11.4381	251	147	104	226.874	223244	17.7684	251	107	144	104.0832	40.0016	0.8174	14.5348	10.275	0.7419	213.8023	27.4799	254	37	206.4329	49.7494	251	10	193.4903	50.2013	251	23
D1_E1_ROI.tif	a473c975-bfe3-42b3-9e41-919c2ae34fda	Fibers: Positive	Fibers: Positive	PathAnnotationObject	Polygon	420.02	359.97	33.8112	23.9532	0.7405	8.5268	5.308	0.8175	199.6396	117987	41.1277	251	52	199	217.8071	128724	32.9262	249	123	126	226.0254	133581	26.4904	252	134	118	87.84	35.0032	0.9009	12.7451	9.1485	0.6867	155.3135	56.3484	251	31	135.7664	74.9586	249	4	152.7716	69.9519	252	19
D1_E1_ROI.tif	86e96d2a-588a-4d51-bd7d-df2e5df9c4b4	Fibers: Positive	Fibers: Positive	PathAnnotationObject	Polygon	344.16	361	50.112	29.712	0.7133	9.9294	8.1463	0.4751	221.8694	193692	8.1961	240	165	75	238.3505	208080	7.0264	250	189	61	231.7755	202340	9.4759	250	188	62	100.6848	38.5218	0.8526	13.4628	10.7467	0.5097	193.2613	36.0182	240	63	198.3303	49.3957	250	54	195.0502	47.7487	250	34
D1_E1_ROI.tif	f57bef4d-1cfd-4a8c-ac20-54ba91117c4e	Fibers: Positive	Fibers: Positive	PathAnnotationObject	Polygon	392.26	358.81	49.4784	28.0647	0.7894	11.068	5.52	0.8678	226.9267	195157	8.4055	252	198	54	241.1419	207382	5.8234	250	222	28	235.1384	202219	10.6739	251	198	53	93.888	37.5683	0.8359	14.1046	8.3965	0.777	209.3574	32.6101	253	51	208.0532	48.6193	250	26	197.8862	52.4485	251	27
D1_E1_ROI.tif	2297ae1c-9e5f-4575-a37a-4bc2e3968bcc	Fibers: Positive	Fibers: Positive	PathAnnotationObject	Polygon	207.62	360.15	24.0768	18.4123	0.8925	6.5944	4.6958	0.706	223.0667	93688	11.8304	249	186	63	234.3405	98423	13.2537	253	185	68	230.4119	96773	17.4692	255	162	93	58.0032	28.6849	0.8858	10.2596	7.876	0.6505	201.5445	32.6415	249	41	206.5217	34.8752	253	40	198.003	42.2441	255	39
D1_E1_ROI.tif	5f0d17ce-418b-4091-8918-fb99934db4f7	Fibers: Positive	Fibers: Positive	PathAnnotationObject	Polygon	251.08	361.74	59.5008	30.4058	0.8088	10.8345	8.2735	0.5339	224.6134	231801	8.5749	250	193	57	237.2345	244826	8.2313	253	201	52	228.5184	235831	12.2132	253	177	76	113.3568	40.2267	0.8803	14.1497	10.7513	0.4882	209.377	25.8238	250	79	210.6428	38.2421	253	37	198.4003	42.1657	253	32
D1_E1_ROI.tif	d88c6220-2d3a-4869-aed7-e15d336b35b2	Fibers: Positive	Fibers: Positive	PathAnnotationObject	Polygon	318.1	364.09	113.3568	41.8605	0.8129	15.9129	9.5457	0.7958	225.0664	443831	9.1091	250	197	53	237.0188	467401	7.704	251	188	63	227.8281	449277	12.6527	251	156	95	181.0944	52.2733	0.8328	19.1219	12.5782	0.7304	212.5837	28.2339	250	75	213.3941	42.6493	251	30	201.2648	44.0853	251	47
D1_E1_ROI.tif	4c9a26b1-2f3b-410b-b137-78273994d02b	Fibers: Positive	Fibers: Positive	PathAnnotationObject	Polygon	224.08	360.97	17.6256	18.0028	0.6834	7.3632	3.2895	0.9101	208.4807	64629	14.0126	237	151	86	224.4	69564	14.5778	254	184	70	229.5065	71147	13.8827	255	189	66	45.2736	25.893	0.8486	9.892	6.428	0.7624	183.2003	30.8891	240	83	189.1318	39.4183	254	60	196.3257	39.6281	255	64
D1_E1_ROI.tif	614dcf27-a047-4726-b47a-5e9bc7932a83	Fibers: Positive	Fibers: Positive	PathAnnotationObject	Polygon	500.37	361.94	41.1264	25.6934	0.7829	10.0288	5.491	0.8551	226.61	162706	9.2925	253	191	62	237.0014	170167	10.8089	250	151	99	229.9694	165118	12.1729	249	156	93	83.9232	35.6625	0.8292	13.4018	8.0378	0.8104	198.2813	44.3076	253	45	190.5654	63.2404	250	16	186.3552	52.0247	249	44
D1_E1_ROI.tif	79494ea8-e66a-4e03-875e-1c12ee1aa040	Axial_parenchyma	Axial_parenchyma	PathAnnotationObject	Polygon	361.97	363.43	26.9568	22.5098	0.6686	9.1369	4.1729	0.8871	212.466	99859	21.3894	246	118	128	224.9915	105746	21.3559	249	123	126	219.5149	103172	22.5012	248	122	126	66.7008	32.3847	0.7992	12.2254	7.2197	0.8191	164.2472	55.3263	246	0	171.5711	57.5874	249	42	185.857	42.569	250	73
D1_E1_ROI.tif	8f3906cf-14fd-4798-9edd-e95c6d8bbae5	Fibers: Positive	Fibers: Positive	PathAnnotationObject	Polygon	231.1	362.19	19.008	16.5738	0.8696	5.8052	4.277	0.6666	223.7507	74509	16.1268	250	152	98	233.5856	77784	22.197	253	130	123	226.7598	75511	28.1103	254	106	148	45.1584	25.936	0.8436	8.971	7.3804	0.5131	184.6275	52.3436	250	17	178.1818	64.2786	253	6	177.2689	55.7797	254	20
D1_E1_ROI.tif	c734710f-1a8d-4233-a502-7dfa094433d6	Axial_parenchyma	Axial_parenchyma	PathAnnotationObject	Polygon	383.29	363.29	32.1408	21.6617	0.8608	7.2368	5.7969	0.6222	223.3536	125078	8.0907	243	149	94	238.9571	133816	6.9603	249	201	48	229.3304	128425	8.0479	250	194	56	65.2608	30.3218	0.892	10.3514	8.6078	0.4524	193.0554	41.4451	243	36	202.7047	47.6959	249	57	202.3629	39.8284	250	37
D1_E1_ROI.tif	20779771-6c5e-497a-b3a0-93e3ce6141fb	Parenchyma: Positive	Parenchyma: Positive	PathAnnotationObject	Polygon	437.44	363.27	30.4704	25.6382	0.5825	8.4531	6.1054	0.6894	234.8011	123975	27.4316	255	101	154	217.7008	114946	36.455	249	62	187	205.8371	108682	25.9446	243	92	151	79.776	34.6724	0.8339	12.3502	9.4408	0.6418	182.1976	66.2835	255	1	151.1514	73.2353	249	5	162.7332	50.2616	243	28
D1_E1_ROI.tif	52cd2ee0-980d-431d-9113-efb676742749	Fibers: Positive	Fibers: Positive	PathAnnotationObject	Polygon	300.46	364.97	131.6736	46.383	0.7691	17.0218	11.0631	0.7369	222.5409	508951	8.0103	249	174	75	235.2081	537921	8.5376	252	181	71	225.2422	515129	12.5191	252	149	103	209.6064	56.6188	0.8217	20.8303	14.0728	0.7077	208.6608	30.3012	249	59	211.8237	41.0233	252	19	200.7006	41.5169	252	49
D1_E1_ROI.tif	f3121b3f-aec6-41ed-87cb-911db670dfa7	Fibers: Positive	Fibers: Positive	PathAnnotationObject	Polygon	411.7	362.56	20.9088	17.024	0.9066	6.0575	4.4258	0.6835	227.6366	83315	14.4137	255	182	73	235.7322	86278	16.4558	249	175	74	233.4262	85434	23.0119	252	156	96	55.6992	28.1972	0.8803	9.5962	7.8291	0.5418	209.4091	28.0095	255	85	195.4742	43.4724	249	40	185.9039	49.5304	252	44
D1_E1_ROI.tif	63b5b7ab-cd62-4477-a40a-52a54153c56c	Axial_parenchyma	Axial_parenchyma	PathAnnotationObject	Polygon	215.24	362.25	26.8992	20.8739	0.7758	8.0045	4.5537	0.8508	222.034	104578	9.6817	244	171	73	239.6964	112897	7.4373	254	206	48	232.3524	109438	10.8729	255	211	44	59.4432	30.3237	0.8124	11.2595	7.205	0.7707	184.5762	49.0807	244	41	203.0849	47.5398	254	45	208.9006	38.6251	255	66
D1_E1_ROI.tif	02e6ca8b-8442-419a-b1c7-4f1ce1094f54	Fibers: Positive	Fibers: Positive	PathAnnotationObject	Polygon	285.24	366.02	75.9744	32.6138	0.8976	10.9368	9.3496	0.4772	218.9479	290106	16.7675	247	73	174	233.7879	309769	9.4547	251	161	90	226.166	299670	10.9417	253	168	85	135.1296	43.211	0.9094	14.6414	12.336	0.4639	192.9284	49.4104	248	0	205.7489	41.0253	251	47	205.7732	36.2894	253	16
D1_E1_ROI.tif	02302c75-98b3-4185-b1f8-b1c8b7d1777b	Fibers: Positive	Fibers: Positive	PathAnnotationObject	Polygon	335.66	363.38	15.4368	14.2568	0.9544	5.1396	3.84	0.6536	219.8545	58921	10.5339	237	179	58	237.8209	63736	6.6719	248	202	46	229.806	61588	8.5104	246	187	59	38.1888	23.631	0.8594	8.025	6.863	0.4838	175.2823	44.9309	237	79	183.4384	58.2189	248	46	191.3138	46.2689	251	71
D1_E1_ROI.tif	b6937b98-466d-4cdb-a7b3-d46e11258680	Fibers: Positive	Fibers: Positive	PathAnnotationObject	Polygon	461.32	363.49	23.8464	17.8543	0.94	5.9525	5.1984	0.4959	225.5276	94045	21.1997	254	138	116	242.5612	101148	9.8646	249	192	57	242.4724	101111	11.2669	250	187	63	56.0448	27.6477	0.9214	9.2808	8.16	0.1913	207.5041	28.1316	254	111	197.3791	46.9356	249	48	182.3473	62.2985	250	22
D1_E1_ROI.tif	15f2397d-73c5-4fe8-b6d9-db84839fd658	Fibers: Positive	Fibers: Positive	PathAnnotationObject	Polygon	269.35	363.68	83.3472	43.4378	0.5551	18.6675	6.5651	0.9485	222.3543	321302	8.4534	250	180	70	237.3384	342954	8.399	253	184	69	231.2035	334089	11.7689	254	169	85	156.096	53.981	0.6732	21.8407	9.4196	0.9111	203.7018	34.774	250	1	205.917	46.2344	253	20	196.9779	50.1245	254	10
D1_E1_ROI.tif	919ca9d9-0181-4fc8-84cf-9bb1f9acaafb	Fibers: Positive	Fibers: Positive	PathAnnotationObject	Polygon	198.06	365.71	92.736	38.0389	0.8054	13.5759	9.6196	0.6719	222.3912	357605	9.0017	251	164	87	235.1119	378060	11.1767	254	156	98	226.5199	364244	14.9679	255	134	121	153.5616	48.059	0.8355	16.7321	12.6671	0.6311	209.7715	27.2597	251	90	212.6017	39.943	254	46	200.813	44.389	255	50
D1_E1_ROI.tif	57a7a4b1-b7ac-41c9-9063-4d860e7639b9	Fibers: Positive	Fibers: Positive	PathAnnotationObject	Polygon	468.45	363.98	17.6832	16.007	0.8673	5.9327	3.946	0.7274	221.8942	69231	19.0124	252	146	106	230.8526	72026	23.4713	249	140	109	226.6827	70725	27.3204	249	134	115	48.6144	26.3412	0.8804	9.6253	7.049	0.6792	203.4033	30.3644	252	61	191.1568	45.5423	249	27	178.8715	51.5785	249	43
D1_E1_ROI.tif	822727ce-2026-4ca6-8131-3b7113c7c61b	Fibers: Positive	Fibers: Positive	PathAnnotationObject	Polygon	402.24	365.39	50.4	26.3713	0.9107	8.836	7.6281	0.4597	226.172	198579	8.8239	254	176	78	240.6606	211300	6.9009	250	194	56	235.6731	206921	10.5154	252	171	81	96.4224	37.2216	0.8746	12.5169	11.0081	0.334	211.2711	27.6562	254	78	207.5888	44.2369	250	26	194.9023	53.013	252	39
D1_E1_ROI.tif	2c845ec6-64a4-454c-b43f-a6d1a1a49a5e	Fibers: Positive	Fibers: Positive	PathAnnotationObject	Polygon	428	365.4	45.3312	24.9968	0.9117	8.5161	6.96	0.5263	224.9873	177065	10.926	254	168	86	237.7484	187108	7.9908	249	193	56	233.8297	184024	10.6473	251	185	66	92.5056	36.3722	0.8787	12.4822	10.678	0.3854	207.2612	36.979	255	19	199.1756	48.5551	249	21	192.0875	50.9785	251	37
D1_E1_ROI.tif	d9b134df-d3ee-4363-b7e5-b2fc85cf8277	Fibers: Positive	Fibers: Positive	PathAnnotationObject	Polygon	242.49	367.13	58.0608	31.5357	0.7336	12.587	6.1818	0.8919	227.2357	230417	9.0713	250	193	57	240.4675	243834	8.639	254	193	61	234.8669	238155	12.1426	255	142	113	112.032	42.1333	0.793	16.0661	9.4506	0.8099	207.9595	33.9356	250	12	211.6998	40.3286	254	65	199.8194	46.0368	255	56
D1_E1_ROI.tif	9603b509-8035-407f-9eac-0da4d23d9b67	Parenchyma: Positive	Parenchyma: Positive	PathAnnotationObject	Polygon	369.83	366.01	22.752	21.1105	0.6416	8.0158	4.6124	0.7898	213.1926	86343	21.185	251	134	117	190.642	77210	25.2196	238	114	124	180.521	73111	19.5496	228	124	104	63.4752	31.2809	0.8152	11.4966	8.1157	0.7333	169.6121	53.7999	251	22	149.7269	48.1484	238	23	163.5136	30.7673	228	67
D1_E1_ROI.tif	286a5799-935b-45c6-a069-dd8f9e357c9f	Fibers: Positive	Fibers: Positive	PathAnnotationObject	Polygon	475.14	369.54	71.1936	31.6456	0.8934	11.3599	7.8306	0.7243	223.8709	277376	10.0366	253	163	90	238.4592	295451	6.3669	249	209	40	231.5771	286924	10.4965	249	189	60	125.28	42.3643	0.8772	15.0163	10.8428	0.6799	212.4146	23.5267	253	69	212.0363	38.5039	249	13	201.6033	43.0348	249	31
D1_E1_ROI.tif	9b9bf3bb-38f9-461d-96ed-59fcbe29faff	Fibers: Positive	Fibers: Positive	PathAnnotationObject	Polygon	310.8	370.01	31.7376	25.5497	0.611	10.4525	4.6694	0.9117	227.7928	126425	10.2592	248	190	58	239.8685	133127	9.5503	251	193	58	236.3892	131196	13.1843	252	169	83	74.016	34.4891	0.7819	13.6144	8.0689	0.8367	203.944	33.3095	248	75	200.5697	49.5193	251	20	192.5043	52.4367	252	24
D1_E1_ROI.tif	e7f7c78a-d685-4e63-95d6-0b5d5535791f	Fibers: Positive	Fibers: Positive	PathAnnotationObject	Polygon	392.6	367.2	34.5024	21.8614	0.9072	8.2549	5.52	0.706	228.16	136896	9.1005	252	202	50	241.5167	144910	6.8279	250	207	43	238.2633	142958	9.6725	252	184	68	71.8848	31.9948	0.8824	11.4992	8.16	0.628	210.3541	29.0001	253	53	206.1116	45.22	250	49	194.634	54.3221	252	49
D1_E1_ROI.tif	0f8a7230-a6c4-4d8b-b2a8-d16b58791b63	Axial_parenchyma	Axial_parenchyma	PathAnnotationObject	Polygon	355.42	367.33	26.496	20.4518	0.796	7.7524	4.8458	0.7947	215.1361	99608	13.1042	246	159	87	222.4816	103009	15.6957	245	133	112	214.4665	99298	15.216	248	148	100	62.3232	30.5326	0.8401	11.5028	7.7251	0.7406	178.6009	49.72	246	16	193.2286	39.0863	245	86	200.5594	27.5469	248	84
D1_E1_ROI.tif	ab6f6bea-2802-47c3-ac42-d66a861e5d14	Fibers: Positive	Fibers: Positive	PathAnnotationObject	Polygon	220.49	369.42	91.872	39.7757	0.7297	15.7889	7.582	0.8943	223.1523	356151	10.9601	249	98	151	237.2838	378705	9.7373	254	144	110	230.9292	368563	12.0411	255	163	92	157.248	49.8472	0.7953	18.9106	10.8365	0.8342	202.6496	37.3581	249	16	205.3511	48.8227	254	26	199.4773	46.9827	255	31
D1_E1_ROI.tif	bf386a49-890e-491b-9305-79088b98e1f1	Fibers: Positive	Fibers: Positive	PathAnnotationObject	Polygon	454.72	368.88	28.3968	20.2285	0.8721	7.496	5.04	0.7212	223.3932	111920	12.4829	253	171	82	237.2914	118883	12.8645	249	185	64	236.9361	118705	15.5737	250	161	89	65.7216	30.3019	0.8995	10.3491	8.3437	0.5701	206.3357	28.9166	254	56	196.8042	46.3864	249	28	188.486	54.7816	250	44
D1_E1_ROI.tif	596acf7e-628a-471a-9cb7-5c9dfd133b61	Axial_parenchyma	Axial_parenchyma	PathAnnotationObject	Polygon	256.9	370.4	76.3776	36.293	0.7287	13.6369	8.6525	0.8035	217.4493	289425	8.2995	245	171	74	231.1818	307703	8.3077	253	196	57	222.5101	296161	10.7569	254	184	70	133.92	44.9555	0.8327	16.3001	11.4557	0.7437	186.9549	48.1421	245	27	205.5847	44.3338	253	44	208.5155	34.4357	254	55
D1_E1_ROI.tif	7a57dc28-73c9-49ae-9a8e-91e25b821b39	Fibers: Positive	Fibers: Positive	PathAnnotationObject	Polygon	446.64	369.31	38.4768	22.6696	0.9409	7.9431	6	0.6142	227.0615	151450	15.0701	255	148	107	241.2309	160901	9.1348	249	194	55	240.7871	160605	13.6707	250	163	87	83.232	34.179	0.8953	11.7539	9.34	0.5308	208.1725	29.0728	255	95	186.3948	56.9784	249	55	174.3865	71.9774	250	8
D1_E1_ROI.tif	e3f8e6c0-b753-4631-b334-60a1ede5f73a	Fibers: Positive	Fibers: Positive	PathAnnotationObject	Polygon	503	371.15	88.5888	35.7236	0.8723	13.1209	9.0007	0.7025	222.799	343556	8.0919	250	185	65	236.334	364427	9.9324	249	177	72	225.7082	348042	15.592	247	128	119	150.912	46.5914	0.8736	17.0372	12.3564	0.7053	201.4328	50.1781	252	3	206.1969	51.0838	249	9	201.1634	40.1566	247	48
D1_E1_ROI.tif	90c001d5-878a-4710-b78d-61abe98a4913	Ray_parenchyma	Ray_parenchyma	PathAnnotationObject	Polygon	329.18	373.21	57.888	50.2656	0.2879	14.9806	7.0603	0.9172	217.106	219060	22.6415	250	117	133	216.9742	218927	22.3432	249	121	128	207.9158	209787	20.0315	252	138	114	137.952	48.0975	0.7494	18.1961	10.3205	0.8607	169.0513	58.8599	250	17	161.7879	60.6392	249	6	173.3987	42.8963	252	39
D1_E1_ROI.tif	e5cff822-ca07-4552-9f18-c378a820a05a	Fibers: Positive	Fibers: Positive	PathAnnotationObject	Polygon	377.51	372.43	65.7216	32.6173	0.7763	13.566	6.5684	0.8755	225.8504	258147	8.7112	253	178	75	237.0184	270912	9.8911	250	153	97	230.1146	263021	13.4309	252	132	120	118.368	42.6547	0.8175	16.0557	10.4878	0.7961	208.795	29.6945	253	89	206.0923	43.1651	250	41	196.5469	45.1593	252	58
D1_E1_ROI.tif	a37465c6-9d6b-4ae4-8300-ec1faf26894b	Fibers: Positive	Fibers: Positive	PathAnnotationObject	Polygon	483.43	371.65	36.2304	27.3737	0.6076	11.576	4.2614	0.94	224.1745	142575	14.2826	254	178	76	227.8396	144906	20.1515	249	142	107	219.3349	139497	26.7315	249	103	146	82.656	36.5238	0.7786	14.1496	7.3986	0.8623	191.4157	52.9251	254	13	186.2813	54.8473	249	9	188.8788	43.763	249	10
D1_E1_ROI.tif	6a0e9f0d-d3ed-4a0a-bfbe-e78eb95d5f13	Axial_parenchyma	Axial_parenchyma	PathAnnotationObject	Polygon	207.45	369.51	19.8144	17.3434	0.8278	6.7159	3.9013	0.8372	223.7839	77653	8.3654	248	192	56	235.7464	81804	7.8449	254	199	55	229.9597	79796	8.6951	253	202	51	49.1328	26.9878	0.8477	9.9566	6.7242	0.7687	181.6663	51.6223	251	3	187.8056	53.2256	254	55	196.055	43.86	253	57
D1_E1_ROI.tif	88a58293-1ed1-4259-912b-2dbbf97b3171	Misdetection: Positive	Misdetection: Positive	PathAnnotationObject	Polygon	235.54	371.04	39.6864	31.646	0.498	12.4791	5.5701	0.9372	218.6237	151069	17.6921	249	123	126	232.7974	160863	18.3673	254	158	96	227.8727	157460	20.1121	255	138	117	93.024	40.2139	0.7229	15.6885	9.1352	0.8651	181.6221	55.6124	249	0	178.1255	66.2623	254	2	182.0359	59.3312	255	9
D1_E1_ROI.tif	af199a5f-e44c-4f03-bc53-1ad44ef2344e	Parenchyma: Positive	Parenchyma: Positive	PathAnnotationObject	Polygon	489.83	374.89	59.2704	46.5243	0.3441	18.8116	4.8878	0.979	175.2965	180906	41.3768	252	66	186	202.9855	209481	25.7231	246	97	149	204.3857	210926	16.8673	240	48	192	153.1584	55.1803	0.6321	22.1841	8.8578	0.9325	138.6995	58.2966	252	2	157.6878	52.1697	246	5	177.8606	44.6287	240	10
D1_E1_ROI.tif	e3a325b5-1f85-4869-b55e-cf82fbeed89c	Axial_parenchyma	Axial_parenchyma	PathAnnotationObject	Polygon	345.39	369.31	36.3456	27.7088	0.5949	11.441	4.4679	0.9394	216.2461	137965	8.2839	231	177	54	230.1975	146866	13.0436	249	180	69	224.0063	142916	15.1897	250	174	76	80.4672	36.6763	0.7517	14.6952	7.0315	0.8617	186.2239	41.1097	246	22	196.4635	43.2037	249	69	199.2375	36.6803	250	76
D1_E1_ROI.tif	59db4787-855d-40ea-8a31-5ed76bd0b9d0	Fibers: Positive	Fibers: Positive	PathAnnotationObject	Polygon	336.15	371.06	21.5424	18.2358	0.8141	6.9356	4.2049	0.7636	226.4591	85828	8.9496	249	190	59	238.6359	90443	11.074	250	194	56	232.1108	87970	17.6306	251	157	94	49.7088	27.3833	0.8331	10.1884	6.7705	0.6958	192.622	49.5388	251	19	191.0035	55.7853	250	33	186.3642	48.4965	251	53
D1_E1_ROI.tif	2aa6ab29-42bc-43bd-b713-d43c2ed92319	Fibers: Positive	Fibers: Positive	PathAnnotationObject	Polygon	418.64	372.12	66.0672	29.8889	0.9293	10.3935	8.759	0.4108	223.0079	255567	13.8264	254	151	103	237.5323	272212	9.4889	250	150	100	232.1928	266093	12.6733	252	142	110	126.432	41.9645	0.9022	14.5653	11.8346	0.4458	211.2023	26.3708	254	87	205.8005	41.7196	250	52	193.0524	50.2584	252	48
D1_E1_ROI.tif	3a11e784-a960-4e42-b338-4f9e577ce63c	Fibers: Positive	Fibers: Positive	PathAnnotationObject	Polygon	409.77	370.18	17.4528	14.993	0.9757	5.0699	4.4352	0.4639	226.9738	69227	15.6276	254	169	85	239.5443	73061	14.8556	250	181	69	235.4098	71800	23.0139	252	143	109	46.5984	25.2544	0.9181	8.4433	7.4801	0.3616	205.4982	31.1569	254	76	194.0172	47.5601	250	21	179.8856	55.2165	252	21
D1_E1_ROI.tif	fe7fc29e-a347-4c19-9730-f0af34c9b134	Fibers: Positive	Fibers: Positive	PathAnnotationObject	Polygon	385.49	371.29	21.0816	17.0089	0.9157	6.1484	4.315	0.716	220.9891	81103	8.4788	239	182	57	240.4959	88262	6.7641	250	205	45	237.1826	87046	7.2596	251	215	36	48.96	26.0487	0.9067	8.8572	7.5132	0.4766	181.2084	43.5529	239	72	193.9485	51.8359	250	36	199.4262	46.3811	251	41
D1_E1_ROI.tif	0eb715cb-8863-427a-8bf2-c4858c73bc04	Fibers: Positive	Fibers: Positive	PathAnnotationObject	Polygon	273.36	373.11	87.84	38.3064	0.7522	15.1003	7.9656	0.8147	223.4607	341001	8.0109	248	184	64	237.2385	362026	8.4482	253	182	71	230.2248	351323	11.6369	253	168	85	149.6448	47.6605	0.8279	17.5547	10.6453	0.773	207.0773	31.7083	250	56	212.2018	40.9917	253	42	200.0692	47.8679	253	20
D1_E1_ROI.tif	a1e0434d-0f83-4820-987b-dce86ac0dd61	Parenchyma: Positive	Parenchyma: Positive	PathAnnotationObject	Polygon	437.34	371.13	18.8928	18.6007	0.6862	7.3355	3.1484	0.9099	200.3051	66301	30.2153	248	75	173	204.7462	67771	30.8309	248	126	122	212.4622	70325	25.2443	249	144	105	54.2016	28.6752	0.8283	10.635	6.5741	0.763	164.2503	46.6921	254	4	145.2365	58.84	248	10	166.0106	51.4785	249	28
D1_E1_ROI.tif	798face5-a8e2-4ff5-8ed3-9377fcf1ddcb	Fibers: Positive	Fibers: Positive	PathAnnotationObject	Polygon	463.36	372.71	53.3952	26.6797	0.9427	8.8408	7.8842	0.3596	220.733	205061	9.6513	236	129	107	237.9451	221051	7.0753	249	200	49	227.2013	211070	10.1598	249	192	57	98.9568	36.9837	0.9091	12.2119	10.9941	0.438	183.9041	51.5279	248	27	202.5119	50.4943	249	6	204.8449	39.9765	249	44
D1_E1_ROI.tif	760a15ec-f288-4c5c-acf9-f69c08d6c15a	Axial_parenchyma	Axial_parenchyma	PathAnnotationObject	Polygon	364.96	374.21	44.8704	25.9442	0.8377	9.8082	5.7635	0.8004	225.2375	176361	10.0656	245	150	95	235.6782	184536	9.6551	249	169	80	218.7075	171248	10.9781	246	168	78	87.0336	35.967	0.8454	12.8907	9.4138	0.69	187.2654	54.2197	245	1	193.1426	58.0511	249	25	192.7927	42.3125	246	63
D1_E1_ROI.tif	034364f0-bcb8-48ac-8c9c-7f12b2e7486c	Fibers: Positive	Fibers: Positive	PathAnnotationObject	Polygon	357.36	375.11	21.888	21.0982	0.6179	8.7701	3.7619	0.9106	226.9026	86223	12.1427	250	170	80	236.3053	89796	11.1798	250	190	60	229.6	87248	14.7762	251	178	73	58.5216	30.7406	0.7782	11.9598	6.9014	0.8337	192.4	49.5662	250	13	195.152	43.0694	250	72	191.0392	39.1323	251	39
D1_E1_ROI.tif	34e40257-6fd3-4d55-a989-31221ce19461	Fibers: Positive	Fibers: Positive	PathAnnotationObject	Polygon	428.9	375.42	37.8432	22.7041	0.9225	8.5409	5.7959	0.708	233.8036	153609	10.3061	255	204	51	242.032	159015	6.8535	250	210	40	235.6058	154793	13.446	251	166	85	83.1744	33.8595	0.9117	11.7502	9.4598	0.5527	204.0152	50.5482	255	0	194.9073	53.2576	250	39	185.1577	55.6198	251	40
D1_E1_ROI.tif	c44b22fe-8aba-4c20-b971-06bf362e97c8	Fibers: Positive	Fibers: Positive	PathAnnotationObject	Polygon	402.86	375.79	38.7072	22.9116	0.9266	7.6235	6.2943	0.5355	224.3269	150972	14.662	254	145	109	242.0045	162869	7.9092	250	196	54	238.6152	160588	11.8574	252	176	76	83.0016	33.9091	0.9071	11.4491	9.6387	0.4742	206.0332	31.7748	255	82	202.1148	47.2403	250	38	189.0788	56.9292	252	30
D1_E1_ROI.tif	6f13fe07-2016-4984-8a4b-0176a02ab665	Fibers: Positive	Fibers: Positive	PathAnnotationObject	Polygon	393.56	375.21	34.2144	21.552	0.9256	7.5419	5.383	0.6841	224.8555	133789	11.7358	252	154	98	242.2571	144143	7.9518	250	182	68	238.7496	142056	11.1545	252	171	81	72.576	32.4509	0.8661	11.1398	8.0426	0.6231	208.7013	27.1049	252	77	204.496	44.5919	250	43	193.4572	53.244	252	34
D1_E1_ROI.tif	3004a24c-b239-431a-a12d-cafb9de69222	Misdetection: Positive	Misdetection: Positive	PathAnnotationObject	Polygon	299.9	376.95	82.1952	55.596	0.3342	15.1948	9.4674	0.8438	215.5834	308931	7.9402	244	151	93	228.0998	326867	9.5713	251	179	72	218.6971	313393	9.9633	250	175	75	164.8512	51.9964	0.7662	18.3556	11.52	0.7722	192.6253	38.2027	244	45	204.9382	41.6606	251	17	202.8733	35.0638	250	10
D1_E1_ROI.tif	ea635de6-ff5f-4198-8357-a6332d6e5603	Axial_parenchyma	Axial_parenchyma	PathAnnotationObject	Polygon	287.3	377.59	56.5632	29.1135	0.8386	10.1978	7.659	0.6128	222.4169	218191	14.9891	249	130	119	235.0153	230550	9.0923	252	160	92	222.7431	218511	9.3972	250	164	86	107.3088	39.6169	0.8592	13.8129	11.0722	0.4645	177.7958	58.5683	249	0	185.2578	67.4244	252	4	192.679	49.3278	251	24
D1_E1_ROI.tif	e5900ab9-85df-4aa2-95e1-ec12d8bc53fb	Axial_parenchyma	Axial_parenchyma	PathAnnotationObject	Polygon	320.09	378.12	68.9472	33.5425	0.7701	12.5367	8.3522	0.7288	213.7006	256227	10.1036	239	153	86	219.8057	263547	13.8378	250	176	74	212.4445	254721	15.0453	249	169	80	118.8288	41.6147	0.8623	15.2624	10.9462	0.6639	189.3154	40.7434	239	36	195.8895	43.5051	250	28	197.7931	35.9852	249	56
D1_E1_ROI.tif	3e32e218-eea2-4215-8705-05356ad13a6a	Vessels: Positive	Vessels: Positive	PathAnnotationObject	Polygon	347.09	388.43	562.4064	88.7275	0.8977	31.6663	24.3575	0.6045	221.2103	2159012	4.5391	249	164	85	232.7662	2271798	5.1221	251	161	90	215.9965	2108126	8.3676	252	161	91	706.8096	100.2376	0.884	35.2699	27.5874	0.5669	212.5535	25.6561	249	23	218.9299	34.1825	251	9	205.1412	28.4776	252	46
D1_E1_ROI.tif	711c9f7c-851d-4bd5-9d4c-82a8d578adf1	Fibers: Positive	Fibers: Positive	PathAnnotationObject	Polygon	511.88	378.09	40.0896	24.2765	0.8548	8.2993	6.545	0.6722	225.4706	157153	9.9185	251	197	54	240.3415	167518	7.2523	249	211	38	235.9885	164484	8.9452	248	194	54	85.0752	34.8358	0.881	11.6549	10.0176	0.4797	211.7805	23.5353	251	97	206.1539	41.914	249	38	194.1074	48.489	248	38
D1_E1_ROI.tif	ea8f5655-0594-4f75-a03c-e8e0df3dfccb	Axial_parenchyma	Axial_parenchyma	PathAnnotationObject	Polygon	248.72	378.65	48.1536	28.7024	0.7345	11.506	5.5194	0.8804	223.8122	187107	10.8712	248	127	121	235.5861	196950	9.9511	253	184	69	227.1148	189868	11.4448	255	167	88	96.9984	38.7998	0.8097	14.4548	8.7064	0.7822	184.437	52.082	248	22	187.3867	58.5784	253	47	191.1301	48.7033	255	29
D1_E1_ROI.tif	5018500c-5111-45e3-80fc-92aab8b18af2	Fibers: Positive	Fibers: Positive	PathAnnotationObject	Polygon	454.61	378.45	38.4192	23.2152	0.8958	7.7637	6.4799	0.4987	226.3363	152777	14.72	255	166	89	237.6578	160419	12.6642	249	157	92	230.1096	155324	18.3867	249	92	157	79.3728	34.0485	0.8604	11.7055	9.6078	0.4989	207.3939	36.7808	255	23	203.824	49.1196	249	31	192.9363	52.0004	249	16
D1_E1_ROI.tif	f9b60f52-5b94-408f-988c-c2bf0a3480cf	Ray_parenchyma	Ray_parenchyma	PathAnnotationObject	Polygon	372.32	384.19	64.3392	42.1279	0.4556	17.0173	5.4721	0.9606	212.5801	237452	29.9754	250	79	171	224.402	250657	20.64	249	78	171	211.8308	236615	20.7848	250	86	164	139.8528	51.7946	0.6551	20.6174	8.9371	0.9136	159.7436	70.1745	250	9	170.7259	59.5055	249	19	184.5675	39.3165	250	46
D1_E1_ROI.tif	3a6be946-bbf7-4a19-89cd-ca70ac92dbe0	Ray_parenchyma	Ray_parenchyma	PathAnnotationObject	Polygon	446.01	379.88	41.9328	28.0228	0.671	11.0801	5.632	0.8687	213.0315	155513	31.6864	245	70	175	231.526	169014	13.6009	250	152	98	223.6014	163229	13.5205	250	162	88	99.4176	39.4091	0.8044	14.8519	8.9315	0.8061	168.0469	55.8856	248	3	178.0746	57.3859	250	28	187.0868	43.8279	250	61
D1_E1_ROI.tif	90a79e4c-c54e-4806-ba8b-b444bc154704	Fibers: Positive	Fibers: Positive	PathAnnotationObject	Polygon	260.08	378.26	40.9536	25.7729	0.7748	9.7545	5.8215	0.8336	227.3404	161639	10.5534	250	147	103	242.4951	172414	7.8776	254	210	44	238.1308	169311	11.2305	255	185	70	77.0112	34.5011	0.813	12.7382	8.2701	0.7644	207.8478	33.7067	250	58	210.0022	46.9076	254	46	198.0321	56.0426	255	40
D1_E1_ROI.tif	99ff02d6-44b1-4531-93e9-163ad13925c3	Fibers: Positive	Fibers: Positive	PathAnnotationObject	Polygon	410.15	379.5	24.3072	19.5112	0.8024	7.854	4.0574	0.862	228.7099	96973	12.1058	255	172	83	240.9835	102177	11.6622	250	185	65	240.2594	101870	17.2043	252	164	88	62.2656	30.3005	0.8522	11.4473	6.9698	0.7661	205.3978	32.1147	255	59	196.0626	47.8721	250	16	183.4567	56.0278	252	32
D1_E1_ROI.tif	92a5e1a0-b787-4713-9933-03b2cf4c5edc	Fibers: Positive	Fibers: Positive	PathAnnotationObject	Polygon	469.47	377.65	10.0224	11.8206	0.9014	3.7925	3.457	0.358	228.2994	40409	16.1778	253	176	77	234.4633	41500	15.496	249	192	57	228.791	40496	20.166	249	170	79	32.9472	21.4951	0.8961	7.4962	5.77	0.4176	193.7344	45.149	253	42	181.1042	55.3992	249	12	171.5746	54.4572	249	29
D1_E1_ROI.tif	5824a1ca-3811-46d7-85ee-7995aa1f7534	Fibers: Positive	Fibers: Positive	PathAnnotationObject	Polygon	385.75	379.41	24.0192	17.8429	0.9481	6.5334	4.6152	0.6993	229.4214	96357	10.2571	254	189	65	241.4905	101426	9.8134	250	182	68	240.5071	101013	14.4952	252	168	84	52.7616	26.8883	0.9171	9.3393	7.3417	0.5018	209.7025	29.1439	254	80	203.5624	46.102	250	41	191.6276	57.0413	252	32
D1_E1_ROI.tif	247cfdf8-33c2-42bc-9618-5ad8e7486efd	Axial_parenchyma	Axial_parenchyma	PathAnnotationObject	Polygon	312.2	381.83	23.3856	25.9957	0.4349	9.3167	4.8086	0.8928	215.0513	87956	15.1546	241	147	94	228.1369	93308	18.6373	251	129	122	219.78	89890	19.7325	249	127	122	60.4224	31.4863	0.7659	12.0998	6.7619	0.8373	183.1644	38.3165	241	71	181.1958	56.8794	251	31	187.9515	46.3451	249	52
D1_E1_ROI.tif	0cea9884-6c6a-4108-9d47-3204cabf97a5	Parenchyma: Positive	Parenchyma: Positive	PathAnnotationObject	Polygon	438.18	381.98	30.4128	21.5639	0.8219	7.69	5.3331	0.7805	232.4162	123413	33.8691	255	69	186	199.5744	105974	47.3597	250	50	200	193.9774	103002	44.1851	249	67	182	82.4832	33.7564	0.9096	11.9221	8.6603	0.6564	162.993	77.1535	255	0	124.7524	79.7437	250	0	141.7545	67.3704	250	9
D1_E1_ROI.tif	ac651184-6603-4ffb-ae73-0d99a47764b1	Fibers: Positive	Fibers: Positive	PathAnnotationObject	Polygon	475.65	383.76	87.4944	35.6938	0.863	13.4825	8.6859	0.7564	224.0573	340343	13.0524	253	136	117	237.4569	360697	12.5224	249	140	109	228.052	346411	17.0911	249	103	146	147.2256	46.7402	0.8469	16.8208	11.7726	0.7146	212.5059	31.0273	254	71	211.9824	44.874	249	29	199.2119	49.1891	249	25
D1_E1_ROI.tif	721b7302-74e7-48e5-931b-eb5db48e776f	Fibers: Positive	Fibers: Positive	PathAnnotationObject	Polygon	266.6	380.83	9.6768	11.9247	0.8552	4.4782	2.7395	0.7859	220.1637	37648	19.3843	246	139	107	230.7427	39457	22.1764	253	133	120	217.2105	37143	36.7533	253	76	177	31.7952	21.6385	0.8533	7.6014	5.2592	0.7235	179.0072	43.7936	246	52	175.745	53.4396	253	38	173.4177	53.7848	253	33
D1_E1_ROI.tif	10535e4d-eed1-4666-ad8b-a919cee40400	Axial_parenchyma	Axial_parenchyma	PathAnnotationObject	Polygon	276.17	383.32	77.5872	40.1606	0.6045	13.9401	8.5703	0.8124	209.5609	282069	17.5399	249	76	173	222.3938	299342	19.1413	254	82	172	215.9123	290618	19.892	254	84	170	138.5856	47.5004	0.7719	17.2775	11.0669	0.7698	186.9634	42.2799	249	23	205.2854	39.1575	254	35	206.7599	34.0272	254	51
D1_E1_ROI.tif	9028eea3-8f65-4641-9b44-0e1b8c830df1	Fibers: Positive	Fibers: Positive	PathAnnotationObject	Polygon	501.67	383.02	56.6784	27.9179	0.9138	9.8573	7.7742	0.5859	224.6552	221510	14.775	253	126	127	237.9422	234611	12.906	249	163	86	230.8874	227655	15.9362	248	129	119	111.9168	39.4609	0.9032	13.8028	11.4964	0.5379	190.3263	60.8103	253	2	193.8484	60.8319	249	9	195.0555	46.5985	248	40
D1_E1_ROI.tif	46e78fdd-222f-4504-b320-74fecd1c0ba5	Fibers: Positive	Fibers: Positive	PathAnnotationObject	Polygon	418.66	382.73	48.096	27.8436	0.7796	10.8351	5.6355	0.8515	227.5603	190468	11.5165	254	167	87	240.9259	201655	8.4091	250	186	64	233.4898	195431	12.6857	251	175	76	101.088	39.1045	0.8307	14.9852	8.9723	0.779	208.7724	29.4339	254	97	203.8746	45.2498	250	42	187.6879	54.5988	251	31
D1_E1_ROI.tif	d04fcc4c-0ae8-42bc-816a-4e0c8340cdf3	Fibers: Positive	Fibers: Positive	PathAnnotationObject	Polygon	463.56	383.66	51.4368	26.2476	0.9382	9.026	7.4019	0.5389	225.716	202693	9.8476	253	181	72	239.3998	214981	8.3678	249	179	70	233.922	210062	11.3318	249	168	81	96.5952	36.5235	0.91	12.2254	10.08	0.4968	209.0422	29.0612	253	76	208.1913	43.8675	249	46	193.9026	54.6516	249	22
D1_E1_ROI.tif	1cb26686-4bcc-454c-8f3c-c7b47840cc58	Fibers: Positive	Fibers: Positive	PathAnnotationObject	Polygon	394.2	382.82	27.4752	19.323	0.9247	6.8357	5.0567	0.6664	225.1357	107840	12.9889	254	171	83	240.9791	115429	7.7351	250	209	41	239.8706	114898	11.1342	252	182	70	60.3072	29.4814	0.8719	10.3558	7.7898	0.5784	208.2803	26.8551	254	119	203.8894	43.1093	250	77	191.3422	56.2793	252	27
D1_E1_ROI.tif	4f5e46fc-d9ae-4e31-8b78-6c57a322952d	Fibers: Positive	Fibers: Positive	PathAnnotationObject	Polygon	380.12	383.76	13.9392	14.3846	0.8466	5.7026	3.0137	0.8412	210.565	51799	16.2617	237	138	99	208.2195	51222	22.2973	246	157	89	216.2073	53187	25.965	251	141	110	46.7136	25.2734	0.919	8.7311	6.6998	0.5935	204.803	27.261	250	38	174.7512	38.4323	246	41	175.8535	38.8154	251	67
D1_E1_ROI.tif	9e111eea-3fde-45dc-a939-a1385a137553	Misdetection: Positive	Misdetection: Positive	PathAnnotationObject	Polygon	365.6	390.76	70.848	50.2899	0.352	20.3077	5.6666	0.9784	226.4785	278795	9.7633	252	155	97	238.0552	293046	9.7246	251	166	85	227.7482	280358	14.7916	252	135	117	147.5136	57.4385	0.5619	23.1626	8.8979	0.9469	209.8557	28.3174	253	65	206.2522	43.0955	251	28	194.4125	44.2734	252	25
D1_E1_ROI.tif	9c245f68-9698-4333-860f-2324a75403e5	Fibers: Positive	Fibers: Positive	PathAnnotationObject	Polygon	429.5	384.45	30.24	20.2968	0.9224	6.7625	5.8162	0.4154	225.2197	118916	13.098	255	163	92	239.678	126550	7.7149	250	190	60	233.2083	123134	8.8011	250	191	59	69.2352	31.5396	0.8746	10.832	8.1965	0.4781	179.4564	53.1089	255	34	184.6866	62.882	250	26	191.3874	52.9312	250	38
D1_E1_ROI.tif	286198eb-b57a-4b91-96ba-23476e6c1268	Fibers: Positive	Fibers: Positive	PathAnnotationObject	Polygon	403.48	386.16	49.1904	26.8351	0.8584	9.6796	6.6975	0.6957	228.4447	196234	10.9217	255	183	72	240.9534	206979	8.0712	250	198	52	235.0093	201873	12.1575	252	156	96	99.936	38.3247	0.855	13.5569	9.6506	0.6586	207.5483	37.0209	255	9	204.446	47.9708	250	26	195.0362	52.7002	252	24
D1_E1_ROI.tif	12e773b4-0cd4-46c6-a039-53225ed2f9ad	Axial_parenchyma	Axial_parenchyma	PathAnnotationObject	Polygon	301.86	387.02	107.0208	43.3034	0.7172	16.387	8.16	0.886	211.302	393233	9.7012	244	158	86	222.0682	413269	13.496	251	175	76	214.086	398414	14.4338	251	176	75	165.5424	52.247	0.7621	19.2984	11.2331	0.8265	185.9858	45.2386	244	0	198.7902	46.6167	251	27	200.19	36.1669	251	59
D1_E1_ROI.tif	84166c00-77bb-4329-9978-09e5a4c747ac	Axial_parenchyma	Axial_parenchyma	PathAnnotationObject	Polygon	262.52	387.31	57.7728	33.519	0.6462	13.8964	5.8303	0.9231	217.0199	218322	8.4301	236	160	76	236.4612	237880	8.3483	254	190	64	232.0596	233452	10.6328	254	196	58	104.0832	42.1614	0.7358	16.9982	9.1883	0.8689	187.6958	45.3208	243	34	203.6466	52.2738	254	53	207.0442	45.7723	254	46
D1_E1_ROI.tif	920aa209-92ac-4070-b9c4-13d68b3b1bd5	Parenchyma: Positive	Parenchyma: Positive	PathAnnotationObject	Polygon	330.87	391.99	48.3264	55.114	0.1999	18.3646	6.9458	0.9592	205.2012	174421	30.7512	250	69	181	206.2376	175302	38.5659	251	30	221	204.5023	173827	34.8561	248	79	169	137.7792	58.2322	0.5106	21.3067	8.8027	0.9268	162.9908	58.0961	250	5	152.5278	58.8851	251	11	166.8826	50.7734	248	33
D1_E1_ROI.tif	0515aa03-6002-47a7-b837-169913630186	Misdetection: Positive	Misdetection: Positive	PathAnnotationObject	Polygon	321.22	389.25	60.768	38.5432	0.514	11.43	8.942	0.6186	224.5518	236453	10.6044	248	169	79	235.3865	247862	12.0593	251	154	97	226.7047	238720	14.0439	252	140	112	115.8336	42.1234	0.8203	14.5155	11.5337	0.5171	201.7115	37.9572	248	22	206.8535	39.9207	251	81	198.4811	40.2474	252	73
D1_E1_ROI.tif	b2b6d0c1-27a6-4552-99bd-3311cd83b83c	Misdetection: Positive	Misdetection: Positive	PathAnnotationObject	Polygon	386.63	392.8	64.1664	45.1505	0.3955	17.695	6.0043	0.9585	219.7753	245489	17.8395	255	110	145	236.6589	264348	13.4124	251	133	118	229.889	256786	14.4787	253	134	119	134.496	50.8703	0.6531	20.133	9.4739	0.9076	194.9059	39.4812	255	63	196.5785	51.3988	251	31	191.3813	50.2172	253	40
D1_E1_ROI.tif	f2fd10e4-cc65-4c77-adc7-76d693f6ac08	Fibers: Positive	Fibers: Positive	PathAnnotationObject	Polygon	454.88	388.07	28.3968	19.8565	0.9051	7.3036	4.7854	0.7555	222.8347	109189	9.7202	247	177	70	238.5286	116879	7.5131	250	195	55	232.3551	113854	8.3835	249	201	48	62.496	30.4797	0.8454	10.5803	8.0387	0.6307	185.8861	49.1863	247	9	192.2929	52.7855	250	59	195.3333	45.4452	249	70
D1_E1_ROI.tif	dc04ce96-0c52-46fe-ac1b-8dfe3ce83e17	Fibers: Positive	Fibers: Positive	PathAnnotationObject	Polygon	288.01	390.55	72.864	33.5025	0.8158	11.7332	8.0397	0.6587	223.419	284189	8.1655	249	184	65	237.5071	302109	7.1602	253	208	45	230.0841	292667	11.7298	254	179	75	130.0608	44.0995	0.8404	15.5394	11.1397	0.6357	203.6159	40.759	249	0	210.0883	46.0062	253	30	205.0636	43.168	254	20
D1_E1_ROI.tif	2ee6a84c-0230-4715-97fd-21a55a793c10	Fibers: Positive	Fibers: Positive	PathAnnotationObject	Polygon	482.56	388.3	19.9872	17.5317	0.8172	6.5542	3.8401	0.8237	232.4352	80655	14.0313	253	179	74	233.8847	81158	15.7973	249	156	93	221.4179	76832	21.7636	247	133	114	50.112	27.5957	0.8269	10.204	6.041	0.7762	186.5669	67.2639	253	0	181.5074	63.9445	249	27	180.7691	45.5562	247	56
D1_E1_ROI.tif	ed86d096-8e72-47bd-a270-8b84b505b98d	Fibers: Positive	Fibers: Positive	PathAnnotationObject	Polygon	256.13	390.72	32.0832	27.8281	0.5206	11.9992	3.5749	0.9652	230.2554	128022	9.1478	248	193	55	242.5647	134866	10.5125	254	189	65	242.4766	134817	10.7179	255	188	67	76.896	37.6351	0.6822	15.0627	6.5986	0.9149	199.4178	38.1601	248	63	197.2638	51.5667	254	48	193.5	55.0721	255	28
D1_E1_ROI.tif	b7839ea6-c498-4fbf-9288-5070c9d21f8c	Misdetection: Positive	Misdetection: Positive	PathAnnotationObject	Polygon	439.5	394.53	39.2256	45.2345	0.2409	14.016	7.0399	0.9211	193.8563	132210	53.851	254	30	224	137.2727	93620	70.61	248	7	241	139.2962	95000	61.481	250	26	224	127.584	52.7715	0.5757	18.3076	10.6213	0.8597	167.1286	56.3539	254	0	113.9242	64.8852	249	4	125.3682	59.5862	250	19
D1_E1_ROI.tif	bb81db31-0044-4c65-853c-28c6cc24a887	Axial_parenchyma	Axial_parenchyma	PathAnnotationObject	Polygon	394.05	391.53	33.0048	20.8936	0.9501	7.0168	5.9959	0.4881	220.0017	126941	11.005	239	151	88	241.4766	139332	6.3876	250	214	36	234.8735	135522	9.3788	252	212	40	68.4864	30.7291	0.9114	10.3408	8.9085	0.2646	185.7645	45.5494	254	35	202.1349	51.3188	250	34	206.4937	42.4987	252	31
D1_E1_ROI.tif	d37e24e5-5b57-48b1-8ed2-dcd1da365683	Axial_parenchyma	Axial_parenchyma	PathAnnotationObject	Polygon	416.61	391.5	67.5648	39.6551	0.5399	16.0197	6.4331	0.9455	216.4715	254354	12.9478	240	120	120	221.657	260447	18.356	250	149	101	211.8783	248957	18.5699	251	148	103	140.256	49.745	0.7123	19.46	10.1608	0.8822	186.032	48.0805	243	9	187.1604	50.1875	250	36	189.1219	39.1506	251	44
D1_E1_ROI.tif	30b0a4af-bef5-41d4-9eec-3891052dbc07	Axial_parenchyma	Axial_parenchyma	PathAnnotationObject	Polygon	313.95	394.01	35.1936	28.4059	0.5481	11.5182	4.3577	0.946	216.1219	132915	12.8075	248	147	101	230.735	141902	16.1729	252	146	106	224.6732	138174	16.3585	252	124	128	75.6288	35.5387	0.7525	13.7046	7.3132	0.8665	182.4647	46.7024	248	9	192.4791	50.8588	252	30	197.0577	42.1727	252	50
D1_E1_ROI.tif	6cb1949a-9b0a-4ca7-88af-63e0ea70c18c	Ray_parenchyma	Ray_parenchyma	PathAnnotationObject	Polygon	447.57	393.24	40.4352	25.5433	0.7788	9.6934	5.9584	0.8181	227.0979	160104	9.9335	254	170	84	234.4355	165277	13.1463	250	161	89	223.9447	157881	12.7299	248	154	94	91.0656	36.0219	0.8819	13.5142	9.0522	0.7257	189.7922	48.5815	254	2	173.0663	69.3817	250	9	176.343	55.8659	248	25
D1_E1_ROI.tif	c1f7d09e-77d0-4d21-a75e-d9b444b9f2bb	Fibers: Positive	Fibers: Positive	PathAnnotationObject	Polygon	276.08	393.35	77.5872	34.8594	0.8023	12.448	8.7714	0.692	224.1962	302889	8.1147	249	188	61	238.6943	322476	7.7981	254	209	45	230.9556	312021	12.7725	254	188	66	133.5168	43.9159	0.87	15.4901	11.5892	0.6345	211.9061	26.3051	249	69	217.2887	38.9449	254	36	205.1392	46.9449	254	15
D1_E1_ROI.tif	5ee15e09-0678-480b-a6a7-c2507f487e55	Parenchyma: Positive	Parenchyma: Positive	PathAnnotationObject	Polygon	488.75	394.51	64.2816	40.8097	0.485	14.0108	8.9535	0.7932	202.744	227276	35.4735	253	55	198	216.6967	242917	22.7745	248	97	151	209.0018	234291	19.5205	245	72	173	139.5648	50.8157	0.6792	17.9481	11.4329	0.7838	161.5443	61.1013	253	0	158.974	64.4077	248	10	171.6877	48.085	245	38
D1_E1_ROI.tif	4648a6ca-ea05-40db-ba8b-9afc10a0c019	Fibers: Positive	Fibers: Positive	PathAnnotationObject	Polygon	431.07	392.13	26.8416	20.5796	0.7964	7.8986	4.7314	0.7895	229.919	107832	12.0746	254	160	94	238.7612	111979	12.6022	250	182	68	233.6844	109598	17.0419	250	156	94	61.4016	30.4367	0.8329	10.6672	8.4139	0.6243	196.5957	44.0486	254	44	183.592	59.6425	250	26	178.5686	58.8429	250	49
[truncated: 40,907 more rows]
[truncated: 13 more columns]
