# Supplementary material for: Xylem Parenchyma Anatomy and Gene Expression Patterns Indicate Mechanisms of Cavitation Resistance in Eucalyptus grandis During Drought
Source: Plant Environ Interact. 2025 Jun 21;6(3):e70068. doi: 10.1002/pei3.70068 (PMC12181691; doi:10.1002/pei3.70068)
Supplement: Supplementary file 8 — Table S6. [file PEI3-6-e70068-s006.csv]

Table S6. Arrangement of xylem ray parenchyma and vessels in the stem of Eucalyptus grandis subject to control and droughted conditions.
Image	Ray_number	Vessel_contacts	Total_vessels	Isolated_vessels	Treatment
C1_E1	6	8	8	0	C
C1_E2	6	9	9	0	C
C1_E3	6	4	8	4	C
C2_E1	8	6	8	2	C
C2_E2	6	9	11	2	C
C2_E3	5	2	6	4	C
C3_E1	7	8	8	0	C
C3_E2	10	7	7	0	C
C3_E3	6	12	14	2	C
C4_E1	9	12	12	0	C
C4_E2	8	6	7	1	C
C4_E3	7	11	12	1	C
C5_E1	7	10	12	2	C
C5_E2	9	13	13	0	C
C5_E3	8	7	7	0	C
C6_E1	5	5	5	0	C
C6_E2	4	9	12	3	C
C6_E3	6	4	5	1	C
C7_E1	4	6	11	5	C
C7_E2	5	8	10	2	C
C7_E3	4	8	10	2	C
C8_E1	7	7	7	0	C
C8_E2	4	4	11	7	C
C8_E3	7	8	10	2	C
C9_E1	4	10	11	1	C
C9_E2	5	5	6	1	C
C9_E3	6	9	10	1	C
C10_E1	7	8	9	1	C
C10_E2	4	5	7	2	C
C10_E3	3	6	10	4	C
C11_E1	5	8	9	1	C
C11_E2	6	5	9	4	C
C11_E3	7	11	13	2	C
C12_E1	5	6	8	2	C
C12_E2	6	6	8	2	C
C12_E3	4	10	13	3	C
D1_E1	8	20	20	0	D
D1_E2	10	20	20	0	D
D1_E3	9	19	24	6	D
D2_E1	7	8	9	1	D
D2_E2	7	6	8	2	D
D2_E3	9	14	16	2	D
D3_E1	5	9	14	5	D
D3_E2	8	13	13	0	D
D3_E3	9	13	14	1	D
D4_E1	5	17	20	3	D
D4_E2	7	10	11	1	D
D4_E3	6	11	12	1	D
D5_E1	11	11	13	2	D
D5_E2	6	13	15	2	D
D5_E3	5	10	13	3	D
D6_E1	6	1	2	1	D
D6_E2	7	14	15	1	D
D6_E3	5	8	12	4	D
D7_E1	7	6	6	0	D
D7_E2	8	7	7	0	D
D7_E3	7	6	6	0	D
D8_E1	9	15	15	0	D
D8_E2	10	13	13	0	D
D8_E3	6	12	15	3	D
D9_E1	2	6	15	9	D
D9_E2	8	15	15	0	D
D9_E3	5	12	14	2	D
D10_E1	5	5	6	1	D
D10_E2	6	10	10	0	D
D10_E3	7	8	10	2	D
D11_E1	8	8	8	0	D
D11_E2	11	14	14	0	D
D11_E3	9	18	18	0	D
D12_E1	9	14	14	0	D
D12_E2	9	11	12	1	D
D12_E3	6	10	11	1	D
