# Supplementary material for: Xylem Parenchyma Anatomy and Gene Expression Patterns Indicate Mechanisms of Cavitation Resistance in Eucalyptus grandis During Drought
Source: Plant Environ Interact. 2025 Jun 21;6(3):e70068. doi: 10.1002/pei3.70068 (PMC12181691; doi:10.1002/pei3.70068)
Supplement: Supplementary file 9 — Table S7. [file PEI3-6-e70068-s007.csv]

Table S7. Gene set enrichment analysis results displaying the significantly enriched or depleted gene ontologies for the Eucalyptus grandis gene set.
ID	Description	setSize	enrichmentScore	NES	pvalue	p.adjust	qvalue	rank	leading_edge	core_enrichment
GO:0009408	response to heat	461	0.569132468	2.361681666	4.80E-27	1.13E-23	9.22E-24	2643	tags=28%, list=11%, signal=25%	104433086/104436331/104423843/104423239/104429945/104437376/104423141/104418747/104422428/104447535/104449668/104442142/104422427/104431659/104430586/104452453/104417707/108958104/104423734/104433188/104450557/104424548/104436613/104443693/104419505/104422452/104437870/104433189/104422431/104438621/104442796/104422433/104431598/104449685/104415724/104438090/104444704/104450758/104452405/104433195…
GO:0006457	protein folding	211	0.659372501	2.575127829	4.22E-21	4.96E-18	4.05E-18	2251	tags=27%, list=10%, signal=25%	104433086/104436331/104423843/104423239/104429945/104452372/104422428/104442142/104422427/104431659/104452453/104417707/108958104/104419505/104422452/104437870/104422431/104422433/104431598/104433182/104450758/104422442/104425703/104449754/104430445/104430869/104452509/104414844/104432744/104450645/104422443/104451046/104422438/104422449/104440990/104445680/104448896/104430446/104452953/104450646…
GO:0007017	microtubule-based process	230	-0.612050162	-2.387870108	3.33E-19	2.61E-16	2.13E-16	5667	tags=59%, list=24%, signal=45%	104422595/104421478/104425502/104427007/104425382/104414812/104443084/104455704/104450591/104415140/104425495/104414085/104423135/104443750/104452430/104425084/104441722/104417527/104433897/104419518/104450241/104421362/104421380/104418882/104416374/104449227/104453632/104448108/104456492/104437670/104449951/104416509/104449307/104433772/104426500/104419448/104448130/104446691/104441567/104451783…
GO:0007010	cytoskeleton organization	296	-0.570109766	-2.282723074	1.90E-18	1.12E-15	9.13E-16	5829	tags=52%, list=25%, signal=40%	104424911/104445604/104433934/104438608/104422595/104420924/104425502/104427007/104456572/104425382/104450162/104414812/104455704/104450591/104418362/104415140/104442140/104425495/104414085/104423135/104443750/104452430/104425084/104418942/104441722/104416283/104417527/104433897/104419518/104450241/104421362/104449227/104453632/104456492/104420889/104432936/104437670/104442305/104449951/104416509…
GO:1903046	meiotic cell cycle process	298	-0.552986975	-2.211587835	7.50E-17	2.94E-14	2.40E-14	4156	tags=43%, list=18%, signal=35%	104424724/104454477/104436526/104440222/104436168/104456556/104417781/104456402/104438490/104451930/104436406/104422651/104454389/104423592/104421704/104422367/104456536/104418257/108957028/104425861/104430614/104447202/108955903/104422636/104425353/104421462/104419690/104457005/104453781/104420482/104416017/104415172/104415583/104444125/104449339/104436379/104450473/104450552/104444449/104453968…
GO:0051321	meiotic cell cycle	320	-0.546387489	-2.199784454	6.68E-17	2.94E-14	2.40E-14	4156	tags=42%, list=18%, signal=35%	104424724/104454477/104438015/104436526/104440222/104436168/104456556/104417781/104456402/104438490/104451930/104436406/104422651/104454389/104423592/104421704/104422367/104456536/104418257/108957028/104425861/104430614/104447202/108955903/104422636/104425353/104421462/104419690/104457005/104453781/104420482/104416017/104415172/104415583/104444125/104449339/104436379/104450473/104450552/104444449…
GO:0000280	nuclear division	196	-0.610222075	-2.326381059	2.13E-16	7.16E-14	5.85E-14	4048	tags=46%, list=17%, signal=38%	104436526/104436168/104417781/104456402/104451930/104422651/104456536/104452720/104425861/104452745/104430614/104424405/104422636/104421462/104457005/104416017/104415172/104449339/104436379/104418872/104450473/104450552/104427736/104422707/104449731/104452721/104440258/104457403/104450731/108959726/104424613/104435089/104449856/104419362/104417677/104426970/104425628/104432805/104440057/104425065…
GO:0000302	response to reactive oxygen species	257	0.575518325	2.282916259	7.87E-16	2.32E-13	1.89E-13	2601	tags=29%, list=11%, signal=26%	104433086/104436331/104423843/104442057/104423141/104422428/104421217/104422427/104431659/104452453/104435432/108958104/104426361/104456178/104438143/104419505/104422452/104437870/104422431/108959428/104422433/104431598/104437968/104438090/104449580/104450758/104422442/104426362/104426300/104449754/104430445/104438083/104432744/104430392/104438140/104435850/104422443/104451046/104450319/104422438…
GO:0000226	microtubule cytoskeleton organization	180	-0.618898678	-2.33113639	1.46E-15	3.81E-13	3.11E-13	5743	tags=60%, list=25%, signal=46%	104433934/104422595/104425502/104427007/104425382/104414812/104455704/104450591/104415140/104425495/104414085/104423135/104443750/104452430/104425084/104441722/104417527/104433897/104419518/104450241/104421362/104449227/104453632/104456492/104437670/104449951/104416509/104449307/104433772/104426500/104419448/104448130/104446691/104441567/104451783/104426864/104454041/104419668/104426040/104445423…
GO:0000278	mitotic cell cycle	331	-0.518130666	-2.084201532	1.16E-14	2.73E-12	2.23E-12	3488	tags=38%, list=15%, signal=33%	108959299/104440204/104418234/104452720/104424727/104425861/104452745/104448925/108957567/104424405/104453754/104422636/104444906/104425083/104457005/104426581/104416017/104415172/104443501/104418505/104436379/104429717/104448060/104418872/104450473/104428708/104427736/104434039/104434005/104449731/104422119/104452721/104424418/104453153/104440258/104449298/104457403/104433741/104436023/104437724…
GO:0048285	organelle fission	232	-0.562844859	-2.200438952	1.56E-14	3.34E-12	2.73E-12	4048	tags=39%, list=17%, signal=33%	104436526/104436168/104417781/104456402/104451930/104422651/104456536/104452720/104425861/104452745/104430614/104424405/104422636/104421462/104457005/104416017/104415172/104449339/104436379/104418872/104450473/104450552/104427736/104422707/104449731/104452721/104440258/104457403/104450731/108959726/104424613/104435089/104449856/104419362/104417677/104426970/104425628/104432805/104440057/104425065…
GO:0042542	response to hydrogen peroxide	116	0.684950302	2.422673405	3.20E-14	6.28E-12	5.13E-12	2852	tags=41%, list=12%, signal=37%	104433086/104436331/104423843/104422428/104422427/104431659/104452453/108958104/104456178/104419505/104422452/104437870/104422431/104422433/104431598/104438090/104449580/104450758/104422442/104449754/104430445/104438083/104432744/104422443/104451046/104450319/104422438/104417293/104422449/104430446/104438084/108955342/104425908/104426206/104422426/104420162/104422434/104436316/104422451/104448931…
GO:0009832	plant-type cell wall biogenesis	386	-0.4887916	-1.988349755	1.82E-13	3.29E-11	2.69E-11	5308	tags=49%, list=23%, signal=38%	104415140/104432668/104448789/104432822/104446786/104436607/104423135/104449051/104421084/104446001/104450518/104440787/104437603/104449723/104452840/104432296/104434093/104424277/104444237/104421224/104421221/104436342/104456269/104433571/104450877/104439141/104419673/104436178/104456633/104440399/104436242/104442017/104441984/104449307/104414043/104448750/104457076/104438267/104437477/104423261…
GO:0010286	heat acclimation	103	0.672144698	2.343491723	4.18E-12	6.56E-10	5.36E-10	2571	tags=36%, list=11%, signal=32%	104429945/104431659/104443693/104422452/104422431/104438090/104452405/104422442/104430445/104438083/104415175/104422443/104452588/104454830/104441911/104422449/104419503/104430446/104427455/104441151/104438084/104422426/104449651/104417739/104422434/104436316/104422190/104422451/104422425/104438091/104437856/104449247/104434125/104422440/104428666/104436109/104436467
GO:0098813	nuclear chromosome segregation	152	-0.602169715	-2.242126194	4.01E-12	6.56E-10	5.36E-10	3292	tags=41%, list=14%, signal=36%	104452745/108957567/104424405/104457005/104416017/104415172/104449339/104450473/104428708/104427736/104449731/104457403/104450731/108959726/104424613/104435089/104449856/104419362/104417677/104426970/104425628/104432805/104426210/104455025/104440824/104418737/104417021/104423216/104444278/104450358/104414311/104426075/104422192/108959733/108957389/104450505/104441319/104455911/104449753/104452702…
GO:1903047	mitotic cell cycle process	260	-0.51146731	-2.013120681	5.83E-12	8.58E-10	7.00E-10	3488	tags=40%, list=15%, signal=34%	108959299/104440204/104418234/104452720/104425861/104452745/104448925/108957567/104424405/104453754/104425083/104457005/104415172/104443501/104418505/104436379/104429717/104418872/104450473/104428708/104427736/104449731/104422119/104452721/104453153/104440258/104449298/104457403/104433741/104436023/104437724/104437808/108959726/104456116/104449856/104419362/104425628/104432805/104421442/104436022…
GO:0140013	meiotic nuclear division	124	-0.624957141	-2.268763868	1.47E-11	1.92E-09	1.56E-09	4048	tags=47%, list=17%, signal=39%	104436526/104417781/104456402/104451930/104422651/104456536/104425861/104430614/104422636/104421462/104457005/104416017/104449339/104436379/104450473/104450552/104422707/104450731/104424613/104435089/104449856/104417677/104426970/104440057/104425065/104426210/104455025/104440824/104418737/104417021/104450358/104438209/104414311/104426075/108957389/104455911/104455368/104452702/104429245/104414469…
GO:0007059	chromosome segregation	183	-0.567416278	-2.144415776	1.39E-11	1.92E-09	1.56E-09	4783	tags=47%, list=20%, signal=38%	104433521/104419518/104450241/104452873/104449227/104440713/104456492/104450068/104450836/104449951/104449307/104426500/104419448/104436168/104449273/104424727/104452745/108957567/104424405/104453102/104457005/104416017/104415172/104449339/104450473/104428708/104427736/104449731/104450202/104457403/104450731/108959726/104424613/104435089/104449856/104419362/104417677/104426970/104425628/104432805…
GO:0007018	microtubule-based movement	60	-0.735163856	-2.371016715	1.88E-11	2.32E-09	1.90E-09	4679	tags=75%, list=20%, signal=60%	104421380/104418882/104416374/104448108/104449307/104426500/104441744/104438287/104449242/104421663/104423107/104443744/104419543/104456731/104436540/104427736/104450402/104450202/104444187/104424429/104421767/104425628/104432805/104440057/104435073/104418870/104422745/104418769/104414653/104433753/104414594/104418341/104450284/104414470/104445475/104428689/104433935/104425799/104415284/104448029…
GO:0009834	plant-type secondary cell wall biogenesis	163	-0.575049364	-2.15459919	6.19E-11	6.94E-09	5.67E-09	5308	tags=62%, list=23%, signal=48%	104415140/104432668/104436607/104446001/104449723/104432296/104434093/104421224/104421221/104436342/104433571/104450877/104419673/104436178/104436242/104442017/104457076/104421584/104444108/104449642/104419147/104420506/104456417/104436544/104436406/104426539/104441811/104441605/104441869/104445234/104418533/104424339/104417786/104456598/104436792/104424951/104440819/104425864/104449983/104433452…
GO:0000910	cytokinesis	230	-0.521905386	-2.036176683	6.19E-11	6.94E-09	5.67E-09	3988	tags=42%, list=17%, signal=35%	104456402/104438490/104436406/104456999/104456119/104442184/104418257/104418234/104452720/104424727/104425861/104448075/104438903/104436063/104453754/104450268/104419690/104415497/104443501/104444125/104429717/104441836/104418872/104448181/104453968/104415695/104419154/104422119/104452721/104440258/104432773/104429728/104436023/104441058/108960581/104437808/104437757/104419674/104425446/104456116…
GO:0036294	cellular response to decreased oxygen levels	357	0.470197682	1.90336972	1.77E-10	1.81E-08	1.48E-08	3460	tags=35%, list=15%, signal=30%	104418805/104433086/104436331/104425924/104425921/104425922/104428622/104452453/108958104/104447921/104451076/104436613/104419505/104456016/104437870/104418295/104425926/104442796/104429238/104431598/104428445/104453450/104438090/104438134/104450758/104424566/104448425/104449755/104426300/104449754/104438083/104427763/104432744/104434292/104453185/104426367/104428651/104451079/104438539/104414885…
GO:0071453	cellular response to oxygen levels	357	0.470197682	1.90336972	1.77E-10	1.81E-08	1.48E-08	3460	tags=35%, list=15%, signal=30%	104418805/104433086/104436331/104425924/104425921/104425922/104428622/104452453/108958104/104447921/104451076/104436613/104419505/104456016/104437870/104418295/104425926/104442796/104429238/104431598/104428445/104453450/104438090/104438134/104450758/104424566/104448425/104449755/104426300/104449754/104438083/104427763/104432744/104434292/104453185/104426367/104428651/104451079/104438539/104414885…
GO:0071456	cellular response to hypoxia	356	0.470959791	1.904221381	2.18E-10	2.13E-08	1.74E-08	3460	tags=35%, list=15%, signal=30%	104418805/104433086/104436331/104425924/104425921/104425922/104428622/104452453/108958104/104447921/104451076/104436613/104419505/104456016/104437870/104418295/104425926/104442796/104429238/104431598/104428445/104453450/104438090/104438134/104450758/104424566/104448425/104449755/104426300/104449754/104438083/104427763/104432744/104434292/104453185/104426367/104428651/104451079/104438539/104414885…
GO:0010383	cell wall polysaccharide metabolic process	207	-0.518697311	-1.996679924	1.31E-09	1.23E-07	1.01E-07	4928	tags=47%, list=21%, signal=37%	104452840/104434093/104442056/104421224/104421221/104414091/104450877/104452125/104452754/104435971/104440399/104453512/104436242/104433558/104438267/104454296/104423261/104420506/104426158/104456417/104426539/104435970/104451043/104433556/104418533/104453077/104447810/104419006/104435966/104445003/104454284/104449382/104440819/104453051/104418540/104448351/104453078/104440753/104416309/104418410…
GO:0051276	chromosome organization	234	-0.502628921	-1.963102031	1.36E-09	1.23E-07	1.01E-07	3395	tags=34%, list=15%, signal=29%	104420141/104452745/108957567/104424405/108957506/104416534/104457005/104433733/104426581/104416017/104421000/104415172/104449339/104436379/104414544/104450473/104428708/104427736/104449731/104440258/104457403/104433741/108959726/104423104/104424613/104435089/104449856/104419362/104417677/104425628/104432805/104426210/104435958/104455025/104440824/104418737/104417021/104440592/104423216/104444278…
GO:0010410	hemicellulose metabolic process	126	-0.589353941	-2.149298863	1.69E-09	1.47E-07	1.20E-07	4854	tags=55%, list=21%, signal=44%	104434093/104442056/104421224/104421221/104414091/104450877/104452754/104435971/104453512/104436242/104433558/104420506/104426158/104456417/104426539/104435970/104433556/104418533/104453077/104447810/104435966/104454284/104449382/104440819/104453051/104418540/104448351/104453078/104416309/104418410/104416851/104453636/104452755/104454423/104432751/104422221/108954969/104453046/104449810/104457356…
GO:0000819	sister chromatid segregation	107	-0.603565516	-2.143695321	4.61E-09	3.87E-07	3.16E-07	3292	tags=41%, list=14%, signal=35%	104452745/108957567/104424405/104415172/104450473/104428708/104427736/104449731/104457403/108959726/104449856/104419362/104425628/104432805/104440824/104418737/104423216/104444278/104450358/104414311/104426075/104422192/108959733/104450505/104441319/104455911/104449753/104452702/104418769/104440833/104435210/104426087/104450284/104450430/104428689/104433935/104414246/104424440/104419381/104415284…
GO:0000070	mitotic sister chromatid segregation	65	-0.678883827	-2.220750862	7.83E-09	6.35E-07	5.19E-07	3292	tags=51%, list=14%, signal=44%	104452745/104424405/104415172/104450473/104427736/104449731/104457403/108959726/104449856/104419362/104425628/104432805/104440824/104418737/104423216/104444278/104450358/104426075/104422192/104450505/104441319/104449753/104452702/104418769/104440833/104435210/104426087/104450284/104428689/104433935/104419381/104415284/104433641
GO:0045132	meiotic chromosome segregation	62	-0.684613769	-2.20786321	1.87E-08	1.46E-06	1.20E-06	2921	tags=50%, list=13%, signal=44%	104457005/104416017/104449339/104450473/104450731/104424613/104435089/104449856/104417677/104426970/104426210/104455025/104440824/104418737/104417021/104450358/104414311/104426075/108957389/104455911/104452702/104424415/104450430/104423733/104445475/104414246/104424440/104417056/104443931/104421482/104434053
GO:0006260	DNA replication	167	-0.529856611	-1.982521312	2.03E-08	1.54E-06	1.26E-06	3988	tags=36%, list=17%, signal=30%	104456402/104449465/104423487/104449349/104422329/104425861/104422418/108957506/104416534/104422636/104456012/104447916/104426581/104421000/104415850/104436379/104414544/104456397/104453968/104434005/104447906/104433741/104437724/104426082/104426205/104443985/104426210/104433611/104433642/104424460/104433373/104440592/104427667/104444824/104457116/104418941/104433646/104456702/104441316/104426302…
GO:0009871	jasmonic acid and ethylene-dependent systemic resistance, ethylene mediated signaling pathway	11	0.95316939	2.126213906	2.61E-08	1.86E-06	1.52E-06	499	tags=73%, list=2%, signal=71%	104419595/104429009/104419591/104429010/104422823/104428922/104419011/104429014
GO:0034605	cellular response to heat	115	0.594041379	2.089918675	2.54E-08	1.86E-06	1.52E-06	2571	tags=30%, list=11%, signal=27%	104447535/104430586/104423734/104438090/104452405/104423724/104424887/104438083/104445629/104438443/104452588/104454830/104426006/104419503/104423750/104427455/104438084/104445630/104443842/104419390/104437604/104424446/104436316/104414754/104422605/104418178/104439826/104423668/104447544/108955930/104438091/104437856/104449247/104434125/104436467
GO:0045491	xylan metabolic process	78	-0.638308909	-2.150233191	3.28E-08	2.27E-06	1.85E-06	4854	tags=60%, list=21%, signal=48%	104434093/104421224/104421221/104414091/104450877/104452754/104436242/104420506/104426158/104426539/104418533/104453077/104447810/104454284/104449382/104440819/104418540/104448351/104453078/104416309/104416851/104452755/104454423/104432751/108954969/104449810/104457356/104448520/104420017/104455236/104421065/104453563/104415874/104456710/104435787/104426370/104453076/104447899/104457357/104426357…
GO:0061077	chaperone-mediated protein folding	69	0.667228024	2.216000592	4.32E-08	2.90E-06	2.37E-06	2108	tags=30%, list=9%, signal=28%	104423239/104429945/104452372/104417707/104425703/104430869/104452509/104414844/104450645/104440990/104445680/104452953/104450646/104437678/104443842/104433841/104449157/104436509/104424446/104423668/104447544
GO:0051259	protein complex oligomerization	77	0.65460977	2.211454765	4.44E-08	2.90E-06	2.37E-06	2300	tags=43%, list=10%, signal=39%	104449640/104433086/104436331/104423843/104422428/104422427/104431659/104452453/108958104/104419505/104422452/104437870/104422431/104422433/104431598/104422597/104450758/104422442/104449754/104430445/104426131/104432744/104422443/104451046/104422438/104422449/104430446/104422426/104449955/104422434/104422451/104422425/104415310
GO:0140014	mitotic nuclear division	82	-0.629599725	-2.141999302	4.92E-08	3.13E-06	2.55E-06	3381	tags=48%, list=14%, signal=41%	104452720/104452745/104424405/104457005/104415172/104418872/104450473/104427736/104449731/104452721/104440258/104457403/108959726/104449856/104419362/104425628/104432805/104440824/104418737/104423216/104444278/104450358/104426075/104422192/104450505/104441319/104449753/104452702/104418769/104440833/104434817/104435210/104426087/104450284/104428689/104433935/104419381/104415284/104433641
GO:0006261	DNA-templated DNA replication	153	-0.521747399	-1.944615416	6.55E-08	4.06E-06	3.31E-06	3470	tags=33%, list=15%, signal=29%	104422329/104425861/104422418/108957506/104422636/104456012/104447916/104426581/104421000/104436379/104414544/104456397/104453968/104434005/104433741/104437724/104426082/104426205/104443985/104426210/104433611/104433642/104424460/104433373/104440592/104427667/104444824/104457116/104418941/104433646/104456702/104441316/104426302/104429245/104448226/104449491/104414469/104419312/104453362/104436127…
GO:0007135	meiosis II	18	-0.871200978	-2.157085277	6.90E-08	4.06E-06	3.32E-06	1904	tags=72%, list=8%, signal=66%	104425065/104440824/104418737/104450358/104426075/104455911/104450430/104424440/104442300/104437008/104415360/104421482/104434053
GO:0061983	meiosis II cell cycle process	18	-0.871200978	-2.157085277	6.90E-08	4.06E-06	3.32E-06	1904	tags=72%, list=8%, signal=66%	104425065/104440824/104418737/104450358/104426075/104455911/104450430/104424440/104442300/104437008/104415360/104421482/104434053
GO:0045492	xylan biosynthetic process	42	-0.722994156	-2.161329996	9.48E-08	5.44E-06	4.44E-06	4854	tags=76%, list=21%, signal=60%	104434093/104421224/104450877/104436242/104420506/104426158/104426539/104418533/104454284/104440819/104418540/104448351/104416309/104416851/104432751/108954969/104449810/104457356/104448520/104420017/104421065/104453563/104415874/104435787/104426370/104447899/104457357/104426357/104421716/104427839/104419137/104429658
GO:0097435	supramolecular fiber organization	161	-0.526071433	-1.972388681	1.12E-07	6.28E-06	5.13E-06	5829	tags=46%, list=25%, signal=35%	104424911/104433934/104438608/104420924/104425502/104456572/104425382/104450162/104450591/104418362/104415140/104442140/104414085/104423135/104452430/104418942/104441722/104416283/104453632/104432936/104416509/104418931/104449567/104456189/104439914/104436268/104451783/104426864/104454041/104419668/104426040/104445423/104414393/104415600/104433374/104418234/104422954/104425124/104424727/104438287…
GO:0044087	regulation of cellular component biogenesis	161	-0.525165302	-1.968991343	1.29E-07	7.08E-06	5.78E-06	4661	tags=44%, list=20%, signal=36%	104449723/104432296/104416283/104436342/104418882/104433571/104454547/104453632/104419673/104436178/104442017/104457076/104449567/104456189/104449642/104419147/104436268/104436544/104441811/104415600/104441869/104445234/104426965/104422954/104414355/104424339/104450268/104424951/104433733/104433452/104430826/104425859/104453247/108955470/104433840/104440984/104448181/104454661/104435754/104424613…
GO:0051726	regulation of cell cycle	262	-0.447282502	-1.762273502	1.45E-07	7.74E-06	6.32E-06	3988	tags=32%, list=17%, signal=27%	104456402/104451930/104424634/104422651/104423487/104456808/108959299/104422329/104440204/104453880/104425861/104448925/108957567/104442036/104422636/104421462/104447916/104457005/104426581/104418505/104450473/104428708/104453968/104422707/104434039/104453153/104440258/104449298/104450731/104437724/104437808/104437757/104424613/104444419/104417677/104421442/104433611/104455025/104424460/104440824…
GO:0000904	cell morphogenesis involved in differentiation	313	-0.439905795	-1.768292915	2.26E-07	1.18E-05	9.65E-06	5368	tags=35%, list=23%, signal=27%	104455704/104433197/104418362/104415140/104442140/104414556/104432978/104423135/104445500/104438830/104436512/104453502/104447304/104427210/104418510/104418995/104451299/104433326/104453349/104434410/104447105/104441969/104452125/104421375/104456408/104440426/104420088/104440399/104444093/104441743/104451783/104419668/104447338/104435952/104419854/104452759/104451807/104438019/104443817/104421215…
GO:0042254	ribosome biogenesis	359	0.420278519	1.707412506	3.06E-07	1.56E-05	1.28E-05	7073	tags=51%, list=30%, signal=36%	108958075/104455299/104424203/104427228/104429890/104414713/104443912/104421360/104448794/104431951/104425068/104450234/104443997/104436824/104440828/104433806/104429871/104450666/104454620/104414616/104418512/104453416/104433974/104414118/104418846/104438520/104443294/104437297/104449318/104452586/104426713/104443279/104448246/104454063/104448419/104449943/108954186/104438008/104432922/104449195…
GO:0010431	seed maturation	106	0.573140367	1.997350127	3.78E-07	1.89E-05	1.54E-05	4827	tags=44%, list=21%, signal=35%	104425032/104440895/104449253/104419638/104421062/104415645/104453606/104417097/104426131/104419331/104415230/104451029/104422563/104434838/104414728/104450035/104422566/104444099/104422567/104432702/104414729/104419327/104419332/104439742/104419109/104426665/104428666/104436109/104445999/104419336/104426782/104437032/104425677/104454587/108958747/104436108/104445360/104427842/104419335/104456736…
GO:0051084	'de novo' post-translational protein folding	42	0.729836397	2.207022739	4.47E-07	2.15E-05	1.75E-05	1518	tags=29%, list=6%, signal=27%	104423239/104429945/104452372/104417707/104430869/104452509/104414844/104450645/104440990/104452953/104450646/104449157
GO:0051085	chaperone cofactor-dependent protein refolding	42	0.729836397	2.207022739	4.47E-07	2.15E-05	1.75E-05	1518	tags=29%, list=6%, signal=27%	104423239/104429945/104452372/104417707/104430869/104452509/104414844/104450645/104440990/104452953/104450646/104449157
GO:0006458	'de novo' protein folding	48	0.705194801	2.202542855	5.04E-07	2.37E-05	1.93E-05	1518	tags=25%, list=6%, signal=23%	104423239/104429945/104452372/104417707/104430869/104452509/104414844/104450645/104440990/104452953/104450646/104449157
GO:0033043	regulation of organelle organization	173	-0.490605102	-1.843785681	5.65E-07	2.60E-05	2.13E-05	4165	tags=34%, list=18%, signal=28%	104449567/104456189/104456402/104436268/104451930/104422651/104426864/104426040/104415600/104418234/104422954/104425861/108957567/104414355/104450268/104421462/104433733/104450473/104426289/104428708/104448181/104422707/104440258/104433741/104450731/104421767/104424613/104417677/104455025/104440824/104450039/104418737/104450358/104422192/108959733/104418769/104436746/104432839/104440833/104414469…
GO:0071555	cell wall organization	288	-0.435900603	-1.740330186	6.31E-07	2.86E-05	2.33E-05	4548	tags=39%, list=19%, signal=32%	104452125/104439601/104415878/104456408/104440399/104437747/104449307/104414043/104434254/104423261/104456824/104424502/104415856/104446224/104445742/104421410/104443333/104454651/104419716/104440323/104418878/104456738/104452026/104418234/104447802/104420606/104425074/104422018/104418533/104447719/104419527/104425976/104443964/104445003/104433800/104432587/104456837/104448351/104418932/108960130…
GO:0051493	regulation of cytoskeleton organization	70	-0.628850101	-2.07716173	6.96E-07	3.09E-05	2.52E-05	5042	tags=53%, list=22%, signal=42%	104443750/104418942/104416283/104419518/104421362/104453632/104449567/104456189/104436268/104426864/104426040/104415600/104418234/104422954/104414355/104450268/104426289/104448181/104421767/104422192/104418769/104436746/104432839/104440833/104424972/104450284/104429698/104428689/104433935/104423641/104419381/104415284/104438203/104442268/104441351/104438263/104420951
GO:0009826	unidimensional cell growth	452	-0.391890222	-1.617540545	8.62E-07	3.76E-05	3.07E-05	5035	tags=33%, list=22%, signal=27%	104444465/104452430/104420359/104448518/104422747/104436512/104453502/104447304/104422108/104427210/104418510/104418995/104451299/104439713/104453349/104434410/104441969/104432884/104437922/104452125/104421375/104432936/104436178/104418113/104420088/104440399/104436357/104414043/104449285/104441587/104457076/104426813/104418838/104449438/104425621/104435289/104421584/104438301/104416059/104426864…
GO:1900140	regulation of seedling development	156	0.503036919	1.868559054	8.88E-07	3.80E-05	3.10E-05	2317	tags=23%, list=10%, signal=21%	104446890/104438070/104445226/104446880/104429945/104418516/104445224/104447535/104446884/104430586/104440491/104423734/104456937/104457022/104456466/104456856/104423724/104456966/104444175/104445629/104421098/104451029/104423750/104414728/104445630/104441025/104443795/104414729/104445225/104421097/104439742/104421557/104443803/104419109/104428181/104421101
GO:0048232	male gamete generation	56	-0.64155862	-2.033792345	1.45E-06	6.11E-05	4.99E-05	3743	tags=45%, list=16%, signal=38%	104454651/104456536/104435998/104427898/104441796/104450731/104440057/104425065/104438209/104450247/104429245/104434817/104425583/104423733/104445475/104428689/104442300/104437008/104415360/104450309/104414204/104435818/104417634/104446351/104417524
GO:0048468	cell development	472	-0.379025227	-1.572006681	1.85E-06	7.63E-05	6.23E-05	5368	tags=33%, list=23%, signal=26%	104455704/104433197/104418362/104422053/104415140/104442140/104414556/104432978/104423135/104423904/104445500/104453925/104438830/108955920/104444869/104436512/104453502/104447304/104427210/104418510/104418995/104424156/104451299/104421362/104433326/104453349/104434410/104447105/104441969/104450997/104452125/104421375/104456408/104440426/104442305/104420088/104440399/104449285/104449282/104444093…
GO:0006310	DNA recombination	200	-0.4594592	-1.763826659	1.89E-06	7.69E-05	6.27E-05	4048	tags=31%, list=17%, signal=26%	104436526/104417781/104451930/104426355/104418677/104454300/104419890/104430614/104433224/108957506/104416534/104421462/104457005/104416017/104449339/104436379/104414544/104450552/104415883/104422707/104432830/104433741/104416020/104450731/108959726/104435089/104417677/104426970/104426210/104435958/104440693/104440592/104423216/104444824/104414311/104426075/108957389/104449423/104433646/104456702…
GO:0006270	DNA replication initiation	31	-0.73772395	-2.070187818	2.24E-06	8.63E-05	7.05E-05	3986	tags=71%, list=17%, signal=59%	104449465/104423487/104456012/104426581/104433741/104433642/104424460/104440592/104427667/104444824/104457116/104418941/104456702/104429245/104453362/104436127/104432659/104440804/104421520/104456527/104423486/104433625
GO:0022412	cellular process involved in reproduction in multicellular organism	61	-0.633515891	-2.051462667	2.20E-06	8.63E-05	7.05E-05	3743	tags=44%, list=16%, signal=37%	104454651/104456536/104435998/104427898/104441796/104450731/104414949/104440057/104425065/104438209/104450247/104429245/104434817/104425583/104423733/104445475/104428689/104442300/104437008/104415360/104450309/104414204/104435818/104417634/104414948/104446351/104417524
GO:0051128	regulation of cellular component organization	371	-0.393909128	-1.603542191	2.22E-06	8.63E-05	7.05E-05	4255	tags=28%, list=18%, signal=23%	104414043/104449285/104449567/104418838/104456189/104456402/104436268/104451930/104422651/104426864/104423675/104446224/104454041/104447338/104441765/104448942/104426040/104415600/104426965/104418234/104436386/104422954/104425861/108957567/104437962/104414355/104450268/104421462/104449899/104438265/104433733/104433452/104453247/104426538/104444191/104448897/104418872/104420694/104450473/104426289…
GO:0030865	cortical cytoskeleton organization	55	-0.643922144	-2.034701962	2.46E-06	9.35E-05	7.63E-05	5222	tags=53%, list=22%, signal=41%	104423135/104452430/104418942/104441722/104453632/104416509/104426864/104454041/104426040/104445423/104433374/104418234/104425124/104450268/104420843/104419543/104426289/104448181/104433954/104422032/104414569/104456120/104444993/104436746/104424972/104419381/104441351/104438263/104420951
GO:0007276	gamete generation	73	-0.59712052	-1.985820515	3.42E-06	0.000127859	0.000104388	3765	tags=41%, list=16%, signal=35%	104423592/104454651/104456536/104414040/104435998/104427898/104441796/104454868/104450731/104414949/104440057/104425065/104438209/104450247/104429245/104434817/104425583/104423733/104445475/104428689/104442300/104437008/104415360/104450309/104414204/104435818/104417634/104414948/104446351/104417524
GO:0006364	rRNA processing	265	0.434976404	1.72847135	4.14E-06	0.000152166	0.000124232	7073	tags=56%, list=30%, signal=40%	108958075/104455299/104424203/104427228/104429890/104443912/104421360/104448794/104431951/104425068/104450234/104443997/104436824/104440828/104429871/104414616/104418512/104453416/104418846/104438520/104443294/104437297/104449318/104452586/104426713/104443279/104448246/104448419/104449943/108954186/104432922/104449195/104433948/104426931/104443793/104419474/104426585/104423418/104444852/104444486…
GO:0010029	regulation of seed germination	150	0.502840473	1.847008809	4.23E-06	0.000153082	0.00012498	2317	tags=23%, list=10%, signal=21%	104446890/104438070/104445226/104446880/104429945/104418516/104445224/104447535/104446884/104430586/104440491/104423734/104456937/104457022/104456466/104456856/104423724/104456966/104444175/104445629/104421098/104451029/104423750/104414728/104445630/104441025/104443795/104414729/104445225/104421097/104439742/104443803/104419109/104428181/104421101
GO:0098754	detoxification	195	0.462198188	1.788799451	5.04E-06	0.000179657	0.000146677	2989	tags=34%, list=13%, signal=30%	104415751/104449271/104449769/104430041/104448719/104414197/104453606/104433176/104415135/104421328/104426412/104433115/104448643/104456097/104414195/104425815/104426416/104456096/104440614/104425063/108953811/104433509/104426419/104424390/104456066/104443429/104426417/104448647/104449210/104425812/104433170/108955342/104456799/104420993/104424851/104420162/104415138/104421327/104425388/104427612…
GO:0007140	male meiotic nuclear division	30	-0.739101563	-2.051808445	5.53E-06	0.000189483	0.000154699	2168	tags=47%, list=9%, signal=42%	104450731/104440057/104425065/104438209/104429245/104425583/104423733/104445475/104428689/104442300/104437008/104415360/104450309/104435818
GO:0045144	meiotic sister chromatid segregation	14	-0.856383817	-2.014556906	5.72E-06	0.000189483	0.000154699	1754	tags=64%, list=8%, signal=59%	104440824/104418737/104450358/104426075/104455911/104450430/104424440/104421482/104434053
GO:0051177	meiotic sister chromatid cohesion	14	-0.856383817	-2.014556906	5.72E-06	0.000189483	0.000154699	1754	tags=64%, list=8%, signal=59%	104440824/104418737/104450358/104426075/104455911/104450430/104424440/104421482/104434053
GO:0070192	chromosome organization involved in meiotic cell cycle	50	-0.64488781	-2.01150507	5.51E-06	0.000189483	0.000154699	2921	tags=46%, list=13%, signal=40%	104457005/104415172/104449339/104436379/104424613/104435089/104417677/104426210/104440824/104418737/104417021/104444278/104450358/104426075/108957389/104455911/104450430/104423733/104424440/104417056/104443931/104421482/104434053
GO:0022613	ribonucleoprotein complex biogenesis	416	0.383084409	1.571577956	5.62E-06	0.000189483	0.000154699	7357	tags=51%, list=31%, signal=36%	108958075/104455299/104424203/104427228/104429890/104414713/104443912/104421360/104448794/104435768/104431951/104425068/104450234/104443997/104436824/104440828/104433806/104429871/104450666/104454620/104414616/104418512/104453416/104433974/104414118/104418846/104438520/104443294/104437297/104449318/104452586/104426713/104443279/104448246/104454063/104448419/104449943/108954186/104438008/104432922…
GO:0016072	rRNA metabolic process	279	0.425629903	1.695064768	5.91E-06	0.000191129	0.000156043	7073	tags=56%, list=30%, signal=39%	108958075/104455299/104424203/104427228/104435648/104429890/104443912/104421360/104448794/104431951/104425068/104450234/104443997/104436824/104440828/104433634/104429871/104414616/104418512/104453416/104418846/104438520/104443294/104437297/104449318/104452586/104426713/104443279/104448246/104448419/104449943/104450005/108954186/104432922/104449195/104433948/104426931/104443793/104419474/104426585…
GO:0045229	external encapsulating structure organization	343	-0.405473466	-1.643841054	6.01E-06	0.000191129	0.000156043	3812	tags=33%, list=16%, signal=28%	104424278/104446224/104445742/104421410/104443333/104454651/104419716/104440323/104418878/104456738/104452026/104451043/104418234/104447802/104420606/104425074/104422018/104418533/104447719/104419527/104425976/104443964/104445003/104433800/104432587/104456837/104448351/104418932/108960130/104441204/104416309/104426289/104456739/104436587/104436378/104450258/104419221/104415695/104432773/104442066…
GO:0044264	cellular polysaccharide metabolic process	394	-0.38927045	-1.588646553	6.01E-06	0.000191129	0.000156043	5244	tags=38%, list=22%, signal=30%	104426358/104446786/104429864/104426081/104419979/104446001/104450518/104438830/104456301/104452430/104452840/104434093/104442056/104424277/104421224/104450245/104421221/104421362/104454336/104450692/104414091/104448567/104450877/104452125/104453608/104452754/104436178/104435971/104440399/104453512/104436242/104424626/104419950/104450691/104457076/104433558/104438267/104430482/104456989/104454296…
GO:0009664	plant-type cell wall organization	189	-0.458866913	-1.745757777	6.25E-06	0.000195928	0.000159961	3808	tags=34%, list=16%, signal=29%	104446224/104421410/104443333/104454651/104419716/104418878/104418234/104422018/104418533/104447719/104425976/104443964/104445003/104433800/104418932/104441204/104426289/104436587/104415695/104442066/104421211/104436023/104415923/104446277/104436022/104454440/104433075/104419985/104426030/104441685/104426370/104441535/104422490/104454350/104415271/104416318/104422037/104457357/104454301/104436305…
GO:0009615	response to virus	149	0.486061062	1.783898223	6.52E-06	0.000201881	0.000164821	2717	tags=23%, list=12%, signal=20%	104438029/104437925/104423239/104429945/104432518/104447921/104451076/104432517/104439453/104456201/104443071/104430869/104415812/104427763/104442845/104450645/104451079/104438025/104438022/104420657/104422827/104447923/104452953/104450646/104447749/104418598/104451088/104422829/104431394/104443989/104456202/104422828/104420651/104434029
GO:0031407	oxylipin metabolic process	61	0.625570542	2.033217858	6.77E-06	0.000206638	0.000168705	2190	tags=44%, list=9%, signal=40%	104457253/104416767/104447921/104438143/104451076/104420528/104454962/104437968/104438134/104430392/104438140/104451079/104420471/104452667/104430084/104421563/104447923/104423496/104418624/104457251/104447749/104418598/104431467/104451088/104415564/104415561/104418620
GO:0009636	response to toxic substance	221	0.455705561	1.787119613	6.85E-06	0.000206638	0.000168705	2989	tags=33%, list=13%, signal=29%	104415751/104449271/104449769/104430041/104448719/104414197/104453606/104433176/104415135/104431597/104421328/104426412/104433115/104433989/104448643/104456097/104414195/104425815/104426416/104425850/104456096/104440614/104425063/108953811/104433509/104426419/104424390/104420990/104456066/104443429/104426417/104448647/104449210/104425812/104433170/108955342/104456799/104420993/104424851/104420162…
GO:0070592	cell wall polysaccharide biosynthetic process	107	-0.522017353	-1.854059131	7.91E-06	0.000235603	0.000192352	4346	tags=48%, list=19%, signal=39%	104452840/104434093/104421224/104450877/104440399/104436242/104423261/104420506/104426158/104426539/104451043/104418533/104445003/104454284/104440819/104418540/104448351/104416309/104416851/104426289/104432751/108954969/104421211/104449810/104446277/104457356/104448520/104420017/104421065/104453563/104415874/104419985/104426030/104435787/104426370/104421386/104447899/104422037/104457357/104421212…
GO:0009861	jasmonic acid and ethylene-dependent systemic resistance	35	0.719192291	2.068316348	9.24E-06	0.00027182	0.000221921	2439	tags=37%, list=10%, signal=33%	104419595/104429009/104419591/104429010/104422823/104428922/104419011/104429014/108960430/104451556/104428828/104442158/104437266
GO:0007051	spindle organization	60	-0.609807008	-1.966721566	9.40E-06	0.000273098	0.000222964	5743	tags=68%, list=25%, signal=52%	104433934/104425502/104427007/104425382/104450591/104443750/104425084/104419518/104450241/104449227/104456492/104449951/104449307/104426500/104419448/104449273/104424727/104453102/104425083/104427736/104450202/104437808/104425628/104432805/104435073/104430554/104422192/104452702/104418769/104441392/104440833/104450284/104423733/104445475/104428689/104433935/104441197/104419381/104415284/104448029…
GO:0031408	oxylipin biosynthetic process	60	0.628061016	2.037760786	9.98E-06	0.000286395	0.00023382	2190	tags=45%, list=9%, signal=41%	104457253/104416767/104447921/104438143/104451076/104420528/104454962/104437968/104438134/104430392/104438140/104451079/104420471/104452667/104430084/104421563/104447923/104423496/104418624/104457251/104447749/104418598/104431467/104451088/104415564/104415561/104418620
GO:0010564	regulation of cell cycle process	178	-0.456927911	-1.718747774	1.01E-05	0.000286395	0.00023382	3988	tags=33%, list=17%, signal=28%	104456402/104451930/104422651/104423487/104456808/104422329/104425861/108957567/104442036/104422636/104421462/104447916/104457005/104426581/104450473/104428708/104453968/104422707/104440258/104450731/104437808/104437757/104424613/104417677/104433611/104455025/104424460/104440824/104433373/104418737/104427667/104450358/104430554/104422192/108959733/104449571/104448958/104426302/104418769/104429245…
GO:0042547	cell wall modification involved in multidimensional cell growth	15	-0.83125078	-1.996190856	1.12E-05	0.000302046	0.000246598	1212	tags=47%, list=5%, signal=44%	104415271/104433444/104433548/104449713/104433863/104433228/104444481
GO:1903338	regulation of cell wall organization or biogenesis	84	-0.563397939	-1.913462017	1.11E-05	0.000302046	0.000246598	4994	tags=58%, list=21%, signal=46%	104415140/104432668/104449723/104432296/104436342/104433571/104419673/104436178/104442017/104457076/104449642/104419147/104436544/104441811/104441869/104445234/104438287/104424339/104424951/104433452/104430826/104425859/104423107/108955470/104449597/104433840/104440984/104454661/104435754/104440985/104433132/104436140/104432899/104426509/104443362/104435678/104427329/104424587/104447689/104421946…
GO:0044038	cell wall macromolecule biosynthetic process	110	-0.523671803	-1.866324818	1.09E-05	0.000302046	0.000246598	4928	tags=48%, list=21%, signal=38%	104452840/104434093/104421224/104454336/104450877/104428556/104440399/104436242/104423261/104420506/104426158/104426539/104451043/104418533/104445003/104454284/104440819/104418540/104448351/104416309/104416851/104426289/104432751/108954969/104421211/104449810/104446277/104457356/104448520/104420017/104421065/104453563/104415874/104419985/104426030/104435787/104426370/104421386/104447899/104422037…
GO:0070589	cellular component macromolecule biosynthetic process	110	-0.523671803	-1.866324818	1.09E-05	0.000302046	0.000246598	4928	tags=48%, list=21%, signal=38%	104452840/104434093/104421224/104454336/104450877/104428556/104440399/104436242/104423261/104420506/104426158/104426539/104451043/104418533/104445003/104454284/104440819/104418540/104448351/104416309/104416851/104426289/104432751/108954969/104421211/104449810/104446277/104457356/104448520/104420017/104421065/104453563/104415874/104419985/104426030/104435787/104426370/104421386/104447899/104422037…
GO:0042545	cell wall modification	146	-0.483902254	-1.789507923	1.13E-05	0.000302046	0.000246598	4038	tags=42%, list=17%, signal=35%	104456824/104424502/104415856/104445742/104454651/104419716/104440323/104418878/104456738/104452026/104420606/104425074/104419527/104425976/104433800/104456837/104418932/108960130/104441204/104416309/104456739/104436587/104436378/104450258/104415923/104445790/104454440/104439615/104419526/104426370/104441535/104432928/104422490/104415271/104454301/104433444/104421716/104450450/104432728/104416758…
GO:0042026	protein refolding	37	0.707868438	2.076665583	1.15E-05	0.000303587	0.000247857	2043	tags=35%, list=9%, signal=32%	104423239/104429945/104417707/104430869/104452509/104414844/104450645/104452953/104450646/104419390/104449157/104437604/104439826
GO:0044772	mitotic cell cycle phase transition	103	-0.521013622	-1.834317914	1.22E-05	0.000319761	0.000261061	3488	tags=37%, list=15%, signal=32%	108959299/104440204/104425861/104448925/108957567/104457005/104418505/104450473/104428708/104453153/104440258/104449298/104437724/104421442/104424460/104440824/104433373/104418737/104450358/108959733/104449571/104420479/104448958/104429245/104449491/104448401/104422835/104432659/104415868/104421520/104450526/104457402/104449286/104447839/104425392/104421489/104433641/104423486
GO:0044770	cell cycle phase transition	136	-0.491037103	-1.801883658	1.34E-05	0.000345531	0.000282101	3988	tags=38%, list=17%, signal=31%	104456402/104422651/104423487/104456808/108959299/104422329/104440204/104425861/104448925/108957567/104442036/104447916/104457005/104426581/104418505/104450473/104428708/104453968/104453153/104440258/104449298/104437724/104417677/104421442/104433611/104424460/104440824/104433373/104418737/104427667/104450358/108959733/104449571/104420479/104448958/104429245/104449491/104414469/104448401/104422835…
GO:0007127	meiosis I	73	-0.582919875	-1.93859398	1.46E-05	0.000370924	0.000302833	4048	tags=41%, list=17%, signal=34%	104436526/104417781/104451930/104430614/104421462/104457005/104416017/104449339/104436379/104450552/104422707/104450731/104424613/104435089/104449856/104417677/104426970/104426210/104417021/104414311/108957389/104455911/104455368/104429245/104424415/104450430/104414246/104417056/104443931/104414204
GO:0009827	plant-type cell wall modification	69	-0.580535872	-1.921185704	1.47E-05	0.000370924	0.000302833	2819	tags=46%, list=12%, signal=41%	104454651/104419716/104418878/104425976/104433800/104418932/104441204/104436587/104415923/104454440/104426370/104441535/104422490/104415271/104454301/104433444/104421716/104450450/104432728/104433548/104432727/104449713/104440602/104424341/104419137/104444168/104453381/104424356/104433863/104422260/104424340/104444481
GO:0106146	sideretin biosynthesis	18	0.824654956	2.065643235	1.55E-05	0.000388924	0.000317528	1443	tags=61%, list=6%, signal=57%	104429026/104449369/104448695/104451878/104457240/104457241/104457247/104457242/104451880/104418788/104457244
GO:1902850	microtubule cytoskeleton organization involved in mitosis	35	-0.685427739	-1.982511493	1.58E-05	0.000392164	0.000320173	5626	tags=77%, list=24%, signal=59%	104427007/104425382/104450591/104443750/104425084/104449951/104449307/104426500/104425083/104429717/104427736/104437808/104425628/104432805/104430554/104422192/104452702/104418769/104440833/104441051/104450284/104428689/104433935/104419381/104415284/104448029/104449185
GO:0007062	sister chromatid cohesion	41	-0.672283561	-2.000089205	1.66E-05	0.000405226	0.000330837	3214	tags=44%, list=14%, signal=38%	104424405/104421000/108959726/104423104/104455025/104440824/104418737/104423216/104450358/104426075/104450505/104441319/104455911/104450430/104421925/104424440/104421482/104434053
GO:2000652	regulation of secondary cell wall biogenesis	77	-0.567676814	-1.91377806	1.67E-05	0.000405226	0.000330837	4994	tags=57%, list=21%, signal=45%	104449723/104432296/104436342/104433571/104419673/104436178/104442017/104457076/104449642/104419147/104436544/104441811/104441869/104445234/104424339/104424951/104433452/104430826/104425859/108955470/104433840/104440984/104454661/104435754/104440985/104433132/104436140/104432899/104426509/104443362/104435678/104427329/104424587/104447689/104421946/104448512/104432862/104443332/104437447/104421673…
GO:0010876	lipid localization	120	0.508994908	1.811847713	1.70E-05	0.000407499	0.000332693	3230	tags=28%, list=14%, signal=24%	104422632/104430096/104446890/104414777/104446880/104423141/104455762/104442170/104446884/104419893/104436271/104432515/104453986/104426237/104423163/104426649/104426097/104425895/104449619/104437705/104426648/104453804/104414778/104425107/104423142/104433284/104426652/104439099/104414781/108954488/104423009/104451946/104422188
GO:0009407	toxin catabolic process	63	0.611486379	2.003567424	1.95E-05	0.00045998	0.00037554	2989	tags=51%, list=13%, signal=44%	104449769/104430041/104414197/104426412/104433115/104448643/104456097/104414195/104425815/104426416/104456096/104440614/104425063/108953811/104426419/104456066/104426417/104448647/104456799/104425388/104456798/104448642/104434999/104414194/104429546/104432947/104454030/104414196/104425056/104419722/104425386/104450033
GO:0035825	homologous recombination	72	-0.580355537	-1.923598549	1.94E-05	0.00045998	0.00037554	4048	tags=40%, list=17%, signal=33%	104436526/104417781/104451930/104430614/104421462/104457005/104416017/104449339/104436379/104450552/104422707/104450731/108959726/104435089/104417677/104426970/104426210/104423216/104414311/108957389/104450505/104455368/104429245/104424415/104450430/104414246/104417056/104443931/104414204
GO:0071281	cellular response to iron ion	19	0.820677338	2.09295781	2.46E-05	0.000572818	0.000467664	1443	tags=58%, list=6%, signal=54%	104429026/104449369/104448695/104451878/104457240/104457241/104457247/104457242/104451880/104418788/104457244
GO:0051338	regulation of transferase activity	57	-0.605301048	-1.926930212	2.77E-05	0.000638583	0.000521356	3488	tags=44%, list=15%, signal=37%	108959299/104440204/104448925/104418505/104453153/104449298/104454306/104437724/104444419/104421442/104422192/104444453/104420479/104440833/104449491/104448401/104422835/104450300/104450526/104419381/104457402/104449286/104447839/104425392/104445554
GO:0065009	regulation of molecular function	204	-0.4366542	-1.675062012	2.80E-05	0.000638583	0.000521356	5338	tags=36%, list=23%, signal=28%	104414886/104426868/104448216/104432921/104434085/104421829/104420304/104443750/104443588/104418995/104438005/104440682/104444403/104449287/104434918/104442017/104434087/104453694/104442019/104449581/104436411/104453356/104436377/104442255/104427152/108959299/104440204/104451807/104445696/104448925/104454424/104418505/104425881/104453153/104449298/104433741/104454306/104437724/104444419/104421442…
GO:0000911	cytokinesis by cell plate formation	78	-0.568247792	-1.91422248	2.94E-05	0.000666044	0.000543777	3988	tags=44%, list=17%, signal=36%	104414812/104450591/104425495/104420016/104421380/104453632/104456402/104456999/104452720/104424727/104425861/104450268/104415497/104429717/104418872/104448181/104453968/104452721/104440057/104433611/104455025/104441974/104418769/104414469/104414988/104441051/104429698/104428689/104450126/104425799/104415284/104450309/104433397/104420951
GO:0000727	double-strand break repair via break-induced replication	12	-0.853388389	-1.922845635	3.37E-05	0.000747531	0.000610304	2233	tags=83%, list=10%, signal=75%	104433741/104440592/104444824/104456702/104453362/104441961/104436127/104440804/104420885/104456527
GO:0090626	plant epidermis morphogenesis	146	-0.470984732	-1.741737927	3.36E-05	0.000747531	0.000610304	5368	tags=38%, list=23%, signal=29%	104455704/104418362/104415140/104442140/104423135/104418343/104445500/104434137/104438830/104433326/104447105/104452125/104456408/104440426/104418409/104444093/104441743/104451783/104446224/104419668/104441765/104435952/104443817/104414355/104419543/104441643/104424517/104422815/104453968/104432773/104424435/104432929/104433611/104439768/104446122/104431465/104442164/104449440/104424884/104425137…
GO:0010038	response to metal ion	294	0.400751163	1.5940647	3.62E-05	0.000795113	0.000649152	3064	tags=23%, list=13%, signal=21%	104421623/104414797/104429026/104449369/104448695/104442057/104421217/104426361/104447921/104451076/104454045/104451878/104422471/104426362/104422464/104425170/104457372/104434046/104421646/104427171/104451079/104457240/104425063/104447923/104421233/104457241/104431142/104457247/104457242/104451880/104447749/104418788/104457244/104456799/104418598/104419410/104423509/104451088/104420993/104421034…
GO:0010026	trichome differentiation	112	-0.513015846	-1.833697461	3.97E-05	0.000864444	0.000705755	5330	tags=38%, list=23%, signal=29%	104418362/104415140/104442140/104423135/104445500/104438830/104433326/104447105/104452125/104456408/104440426/104444093/104441743/104451783/104419668/104435952/104436817/104443817/104414355/104419543/104441643/104415883/104424517/104422815/104424435/104432929/104446122/104442164/104449440/104425137/104418339/104441632/104442098/104423641/104432236/104442190/104445554/104450012/104436346/104426319…
GO:0030029	actin filament-based process	118	-0.485736742	-1.751590801	4.22E-05	0.000910104	0.000743034	6297	tags=43%, list=27%, signal=32%	104414714/104454017/104421446/104414319/104418924/104424911/104438608/104421478/104420924/104456572/104450162/104443084/104418362/108956569/104442140/104418942/104416283/104421380/104448108/104432936/104418931/104449567/104456189/104439914/104436268/104414393/104415600/104422954/104433899/104414355/104441772/104421663/104454362/104419878/104447790/104426289/104449254/104425680/104425391/104436746…
GO:0080187	floral organ senescence	18	-0.794394838	-1.966914009	4.26E-05	0.000911832	0.000744444	1885	tags=61%, list=8%, signal=56%	104440904/104442611/104440908/104440910/104442614/104440907/104440909/104442616/104440903/104442620/104440905
GO:0071248	cellular response to metal ion	52	0.614678252	1.947086059	4.46E-05	0.000946356	0.00077263	1624	tags=29%, list=7%, signal=27%	104429026/104449369/104448695/104442057/104421217/104451878/104457372/104457240/104457241/104457247/104457242/104451880/104418788/104457244/104419410
GO:0045859	regulation of protein kinase activity	44	-0.634967213	-1.915409158	5.39E-05	0.001126811	0.000919959	3488	tags=68%, list=15%, signal=58%	104451231/104424834/104442493/104449164/104414886/104432921/104443750/104449287/108959299/104440204/104448925/104418505/104453153/104449298/104437724/104444419/104421442/104422192/104444453/104420479/104440833/104449491/104448401/104422835/104450526/104419381/104457402/104449286/104447839/104425392
GO:0007131	reciprocal meiotic recombination	62	-0.581726275	-1.876053474	5.46E-05	0.001126811	0.000919959	4970	tags=47%, list=21%, signal=37%	104426972/104433521/104450068/104436526/104417781/104451930/104430614/104421462/104457005/104416017/104449339/104436379/104450552/104422707/104450731/104435089/104417677/104426970/104426210/104414311/108957389/104455368/104429245/104424415/104450430/104414246/104417056/104443931/104414204
GO:0140527	reciprocal homologous recombination	62	-0.581726275	-1.876053474	5.46E-05	0.001126811	0.000919959	4970	tags=47%, list=21%, signal=37%	104426972/104433521/104450068/104436526/104417781/104451930/104430614/104421462/104457005/104416017/104449339/104436379/104450552/104422707/104450731/104435089/104417677/104426970/104426210/104414311/108957389/104455368/104429245/104424415/104450430/104414246/104417056/104443931/104414204
GO:0006974	cellular response to DNA damage stimulus	393	-0.367611221	-1.500759024	6.53E-05	0.001335433	0.001090284	3966	tags=22%, list=17%, signal=19%	104436088/104451930/104426355/104422651/104423592/104418677/104454300/104419890/104456536/104430614/104422418/104442036/108957506/104416534/104450624/104444889/104421462/104447916/104421740/104434825/104448734/104416017/104421000/104415172/104449339/104436379/104414544/108954846/104456397/104415883/104456749/104434005/104432830/104422019/104419082/104433741/104438299/108959726/104426082/104435089…
GO:0006281	DNA repair	353	-0.375928394	-1.528490254	6.82E-05	0.001382945	0.001129073	4206	tags=24%, list=18%, signal=20%	104417232/104448490/104456451/104436526/104436088/104451930/104426355/104423592/104418677/104454300/104419890/104456536/104430614/104422418/104442036/108957506/104416534/104450624/104444889/104421462/104447916/104421740/104434825/104448734/104416017/104421000/104415172/104449339/104436379/104414544/108954846/104456397/104415883/104456749/104434005/104432830/104422019/104419082/104433741/104438299…
GO:0009268	response to pH	18	0.802022912	2.008953187	6.89E-05	0.001384793	0.001130583	1143	tags=50%, list=5%, signal=48%	104454167/104417591/104415339/104415344/104415341/104415345/104434046/104421832/104421233
GO:0010090	trichome morphogenesis	99	-0.521323462	-1.816265767	7.25E-05	0.001445911	0.001180481	5330	tags=37%, list=23%, signal=29%	104418362/104415140/104442140/104423135/104445500/104433326/104447105/104456408/104440426/104444093/104441743/104451783/104419668/104435952/104443817/104414355/104419543/104441643/104424517/104422815/104424435/104432929/104446122/104442164/104449440/104425137/104418339/104441632/104423641/104432236/104442190/104445554/104450012/104436346/104426319/104450390/104419258
GO:0060236	regulation of mitotic spindle organization	10	-0.877392246	-1.8893517	7.79E-05	0.001526729	0.001246462	1619	tags=80%, list=7%, signal=74%	104422192/104418769/104440833/104450284/104428689/104433935/104419381/104415284
GO:0090224	regulation of spindle organization	10	-0.877392246	-1.8893517	7.79E-05	0.001526729	0.001246462	1619	tags=80%, list=7%, signal=74%	104422192/104418769/104440833/104450284/104428689/104433935/104419381/104415284
GO:0043549	regulation of kinase activity	45	-0.632517729	-1.9277634	8.08E-05	0.001570769	0.001282418	3488	tags=67%, list=15%, signal=57%	104451231/104424834/104442493/104449164/104414886/104432921/104443750/104449287/108959299/104440204/104448925/104418505/104453153/104449298/104437724/104444419/104421442/104422192/104444453/104420479/104440833/104449491/104448401/104422835/104450526/104419381/104457402/104449286/104447839/104425392
GO:0019915	lipid storage	15	0.834551991	2.00894211	8.29E-05	0.001598528	0.001305082	1055	tags=47%, list=5%, signal=45%	104422632/104446890/104446880/104446884/104436271/104426237/104426097
GO:0090351	seedling development	292	0.386616111	1.537456657	9.20E-05	0.001760199	0.001437074	1666	tags=13%, list=7%, signal=13%	104414797/104446890/104438070/104445226/104446880/104429945/104418516/104445224/104447535/104446884/104430586/104440491/104423734/104456937/104457022/104416476/104456466/104456856/104423724/104415664/104456966/104420193/104444175/104445629/104421098/104453019/104451029/104417344/104435377/104423750/104414728/104445630/104441025/104443795/104414729/104445225/104419941/104421097/108955234
GO:0007052	mitotic spindle organization	33	-0.679413795	-1.932865091	9.52E-05	0.00179826	0.001468148	5626	tags=76%, list=24%, signal=58%	104427007/104425382/104450591/104443750/104425084/104449951/104449307/104426500/104425083/104427736/104437808/104425628/104432805/104430554/104422192/104452702/104418769/104440833/104450284/104428689/104433935/104419381/104415284/104448029/104449185
GO:0048646	anatomical structure formation involved in morphogenesis	317	-0.38765346	-1.55853029	9.55E-05	0.00179826	0.001468148	4722	tags=32%, list=20%, signal=26%	104450746/104423872/104447999/104436550/104426827/104418823/104421894/104414090/104418072/104436242/104454993/104422976/104425836/104443937/108955638/104456556/104456094/104424278/104445423/104414401/104436598/104422394/104427927/104443701/104418257/104423874/104418234/104426853/104433598/104418068/104420204/104420104/104424351/104416167/104422855/104448897/104453990/104436315/104436587/104453968…
GO:0010039	response to iron ion	45	0.635059304	1.937914018	0.000100413	0.001875178	0.001530946	1443	tags=29%, list=6%, signal=27%	104429026/104449369/104448695/104426361/104451878/104426362/104457240/104457241/104457247/104457242/104451880/104418788/104457244
GO:0009845	seed germination	267	0.403112053	1.605312928	0.000105637	0.001957187	0.0015979	1666	tags=15%, list=7%, signal=14%	104414797/104446890/104438070/104445226/104446880/104429945/104418516/104445224/104447535/104446884/104430586/104440491/104423734/104456937/104457022/104416476/104456466/104456856/104423724/104415664/104456966/104420193/104444175/104445629/104421098/104453019/104451029/104417344/104435377/104423750/104414728/104445630/104441025/104443795/104414729/104445225/104419941/104421097/108955234
GO:0032886	regulation of microtubule-based process	31	-0.675825185	-1.896488607	0.000111434	0.002032598	0.001659468	5042	tags=65%, list=22%, signal=51%	104443750/104419518/104421362/104453632/104426864/104418234/104450268/104448181/104421767/104422192/104418769/104440833/104450284/104429698/104428689/104433935/104419381/104415284/104442268/104420951
GO:0070507	regulation of microtubule cytoskeleton organization	31	-0.675825185	-1.896488607	0.000111434	0.002032598	0.001659468	5042	tags=65%, list=22%, signal=51%	104443750/104419518/104421362/104453632/104426864/104418234/104450268/104448181/104421767/104422192/104418769/104440833/104450284/104429698/104428689/104433935/104419381/104415284/104442268/104420951
GO:0061982	meiosis I cell cycle process	76	-0.530712935	-1.786818473	0.000145872	0.002640279	0.002155595	4048	tags=39%, list=17%, signal=33%	104436526/104417781/104451930/104430614/104421462/104457005/104416017/104449339/104436379/104450552/104422707/104450731/104424613/104435089/104449856/104417677/104426970/104426210/104417021/104414311/108957389/104455911/104455368/104429245/104424415/104450430/104414246/104417056/104443931/104414204
GO:0042325	regulation of phosphorylation	64	-0.562742258	-1.827806741	0.000160252	0.002867123	0.002340796	3488	tags=39%, list=15%, signal=33%	108959299/104440204/104448925/104418505/104453153/104449298/104437724/104437393/104444419/104421442/104422192/104421184/104444453/104420479/104440833/104449491/104448401/104422835/104450526/104419381/104457402/104449286/104421356/104447839/104425392
GO:0009932	cell tip growth	202	-0.416438086	-1.596332855	0.000160863	0.002867123	0.002340796	4930	tags=34%, list=21%, signal=27%	104436512/104447304/104427210/104418510/104418995/104451299/104453349/104434410/104441969/104452125/104421375/104432936/104436178/104420088/104440399/104457076/104452759/104431988/104451807/104438019/104421215/104445861/104424057/104456819/104438265/104425130/104423755/104444191/104441072/104431313/104422608/104424343/104442099/104421767/104450075/104441385/104423765/104443716/104456330/104456938…
GO:0000271	polysaccharide biosynthetic process	304	-0.379823588	-1.522854737	0.00016206	0.002867123	0.002340796	5244	tags=38%, list=22%, signal=30%	104426358/104446786/104426081/104419979/104446001/104450518/104453925/104456301/104452430/104452840/104434093/104424277/104452186/104421224/104450245/104421362/104454336/104450692/104448567/104450877/104441697/104453608/104418433/104436178/104440399/104436242/104424626/104419950/104414043/104450691/104457216/104457076/104423261/104456824/104420506/104426158/104444119/104456119/104426539/104422325…
GO:0043622	cortical microtubule organization	45	-0.621747685	-1.894938871	0.000164415	0.002887085	0.002357094	5222	tags=51%, list=22%, signal=40%	104423135/104452430/104441722/104453632/104416509/104426864/104454041/104426040/104445423/104433374/104418234/104425124/104450268/104420843/104419543/104448181/104433954/104422032/104414569/104456120/104444993/104419381/104420951
GO:0010446	response to alkaline pH	12	0.842733589	1.919734428	0.000171889	0.002995954	0.002445977	2047	tags=67%, list=9%, signal=61%	104454167/104417591/104415339/104415344/104415341/104415345/104421832/104431129
GO:0044786	cell cycle DNA replication	69	-0.541224564	-1.79109155	0.000192763	0.003335082	0.002722851	4206	tags=39%, list=18%, signal=32%	104448490/104456402/104449465/104425861/104422636/104426581/104436379/104453968/104433741/104437724/104433611/104433373/104440592/104427667/104444824/104457116/104426302/104449491/104414469/104419312/104453362/104457402/104441797/104419786/104456527/104445554/104419784
GO:0042274	ribosomal small subunit biogenesis	80	0.531745979	1.803602182	0.000199197	0.00342125	0.0027932	6282	tags=50%, list=27%, signal=37%	104429890/104443912/104438520/104449943/104449195/104426931/104443793/104419474/104426585/104456933/104444852/104445712/104425945/104423157/104428398/104441419/104451912/104424942/104422892/104420218/104419201/104445063/104425374/104445721/104440604/104419506/104422669/104456957/104443128/104422052/104415691/104437330/104456154/104421702/104415840/108958915/104454244/104448162/104421749/104414585
GO:0009404	toxin metabolic process	106	0.489066974	1.704360814	0.000202079	0.00344559	0.002813072	2989	tags=38%, list=13%, signal=33%	104449769/104430041/104447435/104414197/104426412/104433115/104448643/104456097/104414195/104455383/104425815/104426416/104456096/104440614/104425063/104454830/108953811/104426419/104456066/104426417/104448647/104456799/104425388/104456798/104448642/104451620/104434999/104414194/104429546/104432947/104417487/104454030/104434125/104414196/104425056/104415999/104419722/104442294/104425386/104450033
GO:0031122	cytoplasmic microtubule organization	53	-0.586352593	-1.843899388	0.000207296	0.003509117	0.002864937	8501	tags=77%, list=36%, signal=49%	104454388/104443383/104456562/104440871/104415705/104446540/104449350/104426959/104419704/104441381/104421398/104452900/104444830/104418175/104426772/104433934/104425502/104423135/104452430/104441722/104453632/104416509/104426864/104454041/104426040/104445423/104433374/104418234/104425124/104450268/104420843/104419543/104448181/104433954/104422032/104414569/104456120/104444993/104434842/104419381…
GO:0007267	cell-cell signaling	30	-0.677814473	-1.8816703	0.000215437	0.003620888	0.002956191	3115	tags=50%, list=13%, signal=43%	104457288/104419543/104441643/104456793/104414279/104426656/104422570/104442164/104449969/104453824/104432236/104432747/104441003/104456004/104419258
GO:0019509	L-methionine salvage from methylthioadenosine	12	0.83838762	1.909834376	0.000224583	0.003669757	0.002996088	1480	tags=17%, list=6%, signal=16%	104414755/104420490
GO:0043102	amino acid salvage	12	0.83838762	1.909834376	0.000224583	0.003669757	0.002996088	1480	tags=17%, list=6%, signal=16%	104414755/104420490
GO:0071267	L-methionine salvage	12	0.83838762	1.909834376	0.000224583	0.003669757	0.002996088	1480	tags=17%, list=6%, signal=16%	104414755/104420490
GO:0009873	ethylene-activated signaling pathway	109	0.486870325	1.702512559	0.000224123	0.003669757	0.002996088	1750	tags=17%, list=7%, signal=16%	104419595/104429009/104419591/104429010/104422823/104436613/104428922/104419011/104429014/104449589/104456112/104415175/104429840/104452588/104456109/104414523/104426941/104448081/104445200
GO:0006749	glutathione metabolic process	77	0.537039864	1.814270762	0.000229481	0.003723916	0.003040305	2989	tags=42%, list=13%, signal=36%	104449769/104430041/104414197/104426412/104433115/104448643/104456097/104414195/104425815/104426416/104456096/104440614/104425063/108953811/104426419/104456066/104426417/104448647/104456799/104425388/104456798/104448642/104434999/104414194/104429546/104432947/104454030/104414196/104425056/104419722/104425386/104450033
GO:0051225	spindle assembly	39	-0.621387143	-1.832257602	0.000238345	0.003841274	0.00313612	5743	tags=74%, list=25%, signal=56%	104433934/104425502/104425382/104443750/104419518/104450241/104449227/104456492/104449951/104426500/104419448/104449273/104424727/104453102/104427736/104450202/104425628/104432805/104435073/104422192/104418769/104440833/104450284/104445475/104428689/104433935/104441197/104419381/104415284
GO:0000079	regulation of cyclin-dependent protein serine/threonine kinase activity	36	-0.64748354	-1.878545928	0.000248689	0.003875267	0.003163872	3488	tags=53%, list=15%, signal=45%	108959299/104440204/104448925/104418505/104453153/104449298/104437724/104444419/104421442/104444453/104420479/104449491/104448401/104422835/104450526/104457402/104449286/104447839/104425392
GO:1904029	regulation of cyclin-dependent protein kinase activity	36	-0.64748354	-1.878545928	0.000248689	0.003875267	0.003163872	3488	tags=53%, list=15%, signal=45%	108959299/104440204/104448925/104418505/104453153/104449298/104437724/104444419/104421442/104444453/104420479/104449491/104448401/104422835/104450526/104457402/104449286/104447839/104425392
GO:0001510	RNA methylation	67	0.55685889	1.839933097	0.000246479	0.003875267	0.003163872	6233	tags=58%, list=27%, signal=43%	104429917/104431492/104422042/104424470/104431951/104414616/104453416/104418846/104420921/104448731/104445708/104422007/104426719/104447254/104414939/104415765/104448829/104424636/104442228/104436330/104453906/104419242/104454457/104441277/104441306/104420882/104438243/104454305/104431133/104440803/104424439/104426655/104445589/104450170/104419647/104449109/104418316/104456606/104418657
GO:0071900	regulation of protein serine/threonine kinase activity	39	-0.621236212	-1.831812558	0.000242563	0.003875267	0.003163872	3488	tags=67%, list=15%, signal=57%	104451231/104424834/104442493/104449164/104414886/104432921/104449287/108959299/104440204/104448925/104418505/104453153/104449298/104437724/104444419/104421442/104444453/104420479/104449491/104448401/104422835/104450526/104457402/104449286/104447839/104425392
GO:0050790	regulation of catalytic activity	179	-0.42934129	-1.617019605	0.00024857	0.003875267	0.003163872	5338	tags=35%, list=23%, signal=27%	104414886/104426868/104448216/104432921/104434085/104421829/104420304/104443750/104443588/104418995/104438005/104444403/104449287/104434918/104434087/104453694/104442019/104449581/104436411/104436377/104442255/108959299/104440204/104451807/104448925/104454424/104418505/104425881/104453153/104449298/104433741/104454306/104437724/104444419/104421442/104422192/104421184/104444453/104420479/104440833…
GO:0001932	regulation of protein phosphorylation	57	-0.567242708	-1.805774359	0.000259071	0.004010487	0.00327427	3488	tags=56%, list=15%, signal=48%	104451231/104442362/104424834/104442493/104449164/104414886/104432921/104443750/104449287/108959299/104440204/104448925/104418505/104453153/104449298/104437724/104437393/104444419/104421442/104422192/104444453/104420479/104440833/104449491/104448401/104422835/104450526/104419381/104457402/104449286/104447839/104425392
GO:0019953	sexual reproduction	164	-0.432926879	-1.622054343	0.000277435	0.004266696	0.003483446	4291	tags=34%, list=18%, signal=28%	104454993/104415801/104447800/104436168/104454389/104423592/104454651/104422367/104456536/104414040/104435998/104427898/104425353/104441796/104443330/104444449/104453968/104450799/104454868/104450731/104414490/104414949/108959726/104440057/104425065/104433611/104443621/104423216/104445825/104434564/104438209/104456029/104450247/104429245/104434817/104414988/104425583/104450683/104423733/104445475…
GO:0033692	cellular polysaccharide biosynthetic process	237	-0.39764693	-1.560827054	0.000285278	0.004358821	0.003558659	5244	tags=40%, list=22%, signal=31%	104426358/104446786/104419979/104446001/104450518/104456301/104452430/104452840/104434093/104424277/104421224/104450245/104421362/104454336/104450692/104448567/104450877/104453608/104436178/104440399/104436242/104424626/104419950/104450691/104457076/104423261/104456824/104420506/104426158/104444119/104456119/104426539/104451043/104418234/104418533/104445003/104454284/104440819/104418540/104433800…
GO:0090307	mitotic spindle assembly	15	-0.772028717	-1.853973196	0.000311146	0.004723402	0.003856313	2456	tags=100%, list=11%, signal=90%	104443750/104449951/104426500/104427736/104425628/104432805/104422192/104418769/104440833/104450284/104428689/104433935/104419381/104415284
GO:0007166	cell surface receptor signaling pathway	111	-0.470369515	-1.678720252	0.000315562	0.004759727	0.003885969	2935	tags=34%, list=13%, signal=30%	104419634/104440043/104448371/104446289/104450893/104449360/104445645/104439449/104440005/104451741/104451733/104414651/104450895/104427367/104454857/104435645/104427375/108959179/104441896/104452342/104451714/104446143/104448971/104427735/104440013/104451717/104429689/104426043/104452338/104424555/104440684/104449038/104447421/104442488/104442525/104442491/104452347/104425930
GO:0051783	regulation of nuclear division	29	-0.66867647	-1.842386531	0.000331767	0.004972273	0.004059498	3988	tags=48%, list=17%, signal=40%	104456402/104451930/104422651/104425861/104421462/104450473/104422707/104450731/104417677/104440824/104418737/104450358/104433641/104445554
GO:0000724	double-strand break repair via homologous recombination	102	-0.47855259	-1.677281265	0.000370315	0.005514886	0.004502501	3902	tags=33%, list=17%, signal=28%	104451930/104426355/104418677/104454300/104419890/108957506/104416534/104449339/104436379/104414544/104415883/104432830/104433741/104435089/104435958/104440592/104444824/104426075/108957389/104433646/104456702/104455368/104453362/104441961/104436127/104421925/104440804/104420611/104432311/104440745/104420885/104437239/104456527/104435818
GO:0010639	negative regulation of organelle organization	33	-0.648704271	-1.845499531	0.000376131	0.00556626	0.004544445	5127	tags=58%, list=22%, signal=45%	104414637/104416283/104449567/104456189/104436268/104451930/104426864/104415600/104422954/104421462/104450473/104422707/104433741/104417677/104440824/104418737/104450358/104438203/104433641
GO:0071241	cellular response to inorganic substance	78	0.520170646	1.766950809	0.000384627	0.005656417	0.004618051	3018	tags=32%, list=13%, signal=28%	104429026/104449369/104448695/104442057/104421217/104451878/104457372/104421646/104457240/104457241/104457247/104457242/104438309/104451880/104418788/104457244/104419410/104423509/104419864/104425827/104418791/104432763/104421647/104451879/104419868
GO:0009750	response to fructose	37	-0.61997593	-1.810501448	0.000404824	0.005916467	0.004830363	2632	tags=46%, list=11%, signal=41%	104448868/104448951/104440904/104442611/104440908/104438369/104440910/104449713/104442614/104440907/104440909/104442616/104440903/104442620/104433863/104440905/104444481
GO:0000160	phosphorelay signal transduction system	143	0.439627992	1.609523505	0.000423742	0.006154723	0.005024882	1750	tags=17%, list=7%, signal=16%	104419595/104429009/104419591/104429010/104422823/104436613/104428922/104454467/104419011/104429014/104449589/104456112/104416406/104415175/104429840/104452588/104456109/104414523/104454174/104426941/104423870/104449919/104448081/104445200
GO:0051129	negative regulation of cellular component organization	37	-0.616418968	-1.800114135	0.000459525	0.006633509	0.005415776	5127	tags=51%, list=22%, signal=40%	104414637/104416283/104449567/104456189/104436268/104451930/104426864/104415600/104422954/104421462/104450473/104422707/104433741/104417677/104440824/104418737/104450358/104438203/104433641
GO:0009765	photosynthesis, light harvesting	33	-0.644039815	-1.832229614	0.000465549	0.006679487	0.005453313	5758	tags=70%, list=25%, signal=53%	104425181/104419359/104448144/104433956/104433673/104415529/104454394/104456833/104422276/104421798/104451095/104438552/104438153/104434692/104426378/104419918/104419910/104444821/104440810/104450748/104440811/104440809/104448395
GO:0006949	syncytium formation	14	-0.776237503	-1.826020751	0.00049546	0.007065564	0.005768517	2531	tags=79%, list=11%, signal=70%	104453990/104436587/104415923/104436537/104422490/104454301/104433444/104432728/104432727/104440602/104449934
GO:0009831	plant-type cell wall modification involved in multidimensional cell growth	10	-0.843266777	-1.815866878	0.000524738	0.007438009	0.006072591	1212	tags=70%, list=5%, signal=66%	104425976/104415271/104433444/104433548/104449713/104433863/104444481
GO:0009749	response to glucose	89	-0.485625078	-1.666709197	0.000575516	0.008108922	0.006620342	2632	tags=29%, list=11%, signal=26%	104448966/104445673/104425976/104448868/104443595/104448951/104440904/104455025/104442611/104421616/104436385/104440908/104440910/104437963/104449713/104440058/104442614/104440907/104440909/104437966/104442616/104440903/104442620/104433863/104440905/104444481
GO:0009800	cinnamic acid biosynthetic process	12	-0.80130575	-1.805493587	0.000590846	0.008178002	0.006676741	4326	tags=92%, list=19%, signal=75%	104454226/104454225/104421783/104422134/104454228/104421642/104454229/104454227/104419249/104438144/104437240
GO:0009803	cinnamic acid metabolic process	12	-0.80130575	-1.805493587	0.000590846	0.008178002	0.006676741	4326	tags=92%, list=19%, signal=75%	104454226/104454225/104421783/104422134/104454228/104421642/104454229/104454227/104419249/104438144/104437240
GO:0009991	response to extracellular stimulus	399	0.346380754	1.422964104	0.000586199	0.008178002	0.006676741	2246	tags=16%, list=10%, signal=15%	104453031/104423141/104433434/104430041/104415436/104453044/104456178/104432761/104433115/104453120/104419371/104419257/104450363/104433698/104429873/104422803/104415812/104419776/104420803/104432634/104447948/104441700/104415230/104438539/104440155/104437038/104450525/104433298/104444104/104433270/104450319/104423163/104429365/104453945/104448210/104441009/104424459/104448023/104421457/104431916…
GO:0009813	flavonoid biosynthetic process	206	0.396158237	1.534518746	0.000605902	0.008337358	0.006806843	2481	tags=27%, list=11%, signal=25%	104421623/104414252/104450379/104451782/104428682/104455994/104418295/104428678/104420423/104442162/104449708/104431038/104442670/104424566/104450482/104417513/104449528/104414133/104453185/104436317/104433881/104444825/104453945/104418211/104441585/104418277/104415145/104418296/104418707/104418279/104450637/104434025/104426916/104443260/104441583/104426231/104456618/104418705/104424883/104420244…
GO:0030036	actin cytoskeleton organization	99	-0.483923214	-1.685965111	0.000649773	0.008837662	0.007215305	6297	tags=43%, list=27%, signal=32%	104414714/104454017/104421446/104414319/104418924/104424911/104438608/104420924/104456572/104450162/104418362/104442140/104418942/104416283/104432936/104418931/104449567/104456189/104439914/104436268/104414393/104415600/104422954/104433899/104414355/104441772/104454362/104447790/104426289/104449254/104425680/104425391/104436746/104432839/104424972/104423641/104432291/104438203/104441351/104438263…
GO:0010224	response to UV-B	101	-0.47369297	-1.657390723	0.000647297	0.008837662	0.007215305	4113	tags=36%, list=18%, signal=29%	104434401/104441147/104450528/104419389/104426965/104422756/104417982/104456904/104414362/104453423/104418936/104432591/104438328/104434403/104454392/104440904/104422739/104442611/104456713/104420611/104432311/104440908/104453137/104440910/104453138/104418648/104445554/104442614/104440907/104440909/104426319/104442616/104440903/104442620/108959223/104440905
GO:0007015	actin filament organization	92	-0.487321372	-1.683985885	0.000687174	0.009292647	0.007586768	7548	tags=55%, list=32%, signal=38%	104440634/104418448/104432653/104425468/104436438/104448169/108960936/104418831/104425899/104414115/104414714/104454017/104421446/104414319/104424911/104438608/104420924/104456572/104450162/104418362/104442140/104418942/104416283/104432936/104418931/104449567/104456189/104439914/104436268/104414393/104415600/104422954/104433899/104414355/104441772/104454362/104447790/104426289/104449254/104425680…
GO:0030490	maturation of SSU-rRNA	53	0.56378731	1.772735692	0.000758596	0.010199861	0.008327442	6282	tags=58%, list=27%, signal=43%	104429890/104443912/104438520/104449943/104449195/104426931/104443793/104419474/104426585/104444852/104445712/104425945/104423157/104428398/104441419/104451912/104424942/104422892/104420218/104419201/104445063/104425374/104422669/104456957/104437330/104456154/104415840/104454244/104448162/104421749/104414585
GO:0044036	cell wall macromolecule metabolic process	245	-0.374504661	-1.473252021	0.000827411	0.011061922	0.009031251	5244	tags=46%, list=22%, signal=36%	104426358/104432978/104426081/104456215/104450518/104438830/104456301/104437012/104444869/104452840/104434093/104442056/104421224/104421221/104454336/104414091/104450877/104452125/104428556/104452754/104435971/104440399/104453512/104436242/104433558/104438267/104454296/104423261/104420506/104426158/104456417/104445352/104426539/104435970/104451043/104433556/104418533/104453077/104447810/104419006…
GO:0016101	diterpenoid metabolic process	92	0.488078199	1.677651345	0.000855897	0.011378106	0.009289392	2105	tags=38%, list=9%, signal=35%	108958990/104431518/104437714/104437717/104439898/104439699/104426794/104443681/104416031/104452558/104430294/104421753/104431307/104453584/104450191/104449677/104437721/104433270/104449363/104450041/104439741/104438522/104450196/104435460/104426334/104438521/104454860/104424822/104442740/104438524/104442720/104419113/104450193/104452559/104439239
GO:0007584	response to nutrient	14	0.78396362	1.852864933	0.000937922	0.012260731	0.010009991	1974	tags=36%, list=8%, signal=33%	104453031/104453044/104429873/104419864/104456616
GO:0010162	seed dormancy process	50	0.575050039	1.797610056	0.000937359	0.012260731	0.010009991	2641	tags=28%, list=11%, signal=25%	104425032/104449253/104421062/104453606/104417097/104451029/104414728/104450035/104432702/104414729/104439742/104419109/104426665/104445999
GO:0022611	dormancy process	50	0.575050039	1.797610056	0.000937359	0.012260731	0.010009991	2641	tags=28%, list=11%, signal=25%	104425032/104449253/104421062/104453606/104417097/104451029/104414728/104450035/104432702/104414729/104439742/104419109/104426665/104445999
GO:0000725	recombinational repair	109	-0.46499732	-1.656046722	0.00095748	0.012447245	0.010162266	3902	tags=33%, list=17%, signal=28%	104451930/104426355/104418677/104454300/104419890/108957506/104416534/104449339/104436379/104414544/104415883/104432830/104433741/104435089/104435958/104440592/104444824/104426075/108957389/104449423/104433646/104456702/104455368/104453362/104441961/104436127/104449071/104421925/104440804/104420611/104432311/104440745/104420885/104437239/104456527/104435818
GO:0048588	developmental cell growth	289	-0.358382087	-1.430489986	0.00099465	0.012859409	0.010498768	3810	tags=25%, list=16%, signal=21%	104418150/104447338/104424622/104452759/104422325/104438496/104451807/104425136/104438019/104421215/104445861/104424057/104456598/104456819/104449899/104438265/104425130/104433039/104434539/104443501/104423755/104444191/104441072/104422608/104440258/104432773/104442099/104421767/104425446/104429938/104450075/104441385/104414235/104432929/104423765/104456938/104423056/104451051/104450247/104419263…
GO:0007163	establishment or maintenance of cell polarity	20	-0.700633636	-1.785865035	0.001066249	0.013709747	0.011193007	2601	tags=65%, list=11%, signal=58%	104441045/104443361/104421180/104450591/104418942/104429717/104426289/104455025/104436746/104424972/104441051/104441351/104438263
GO:0031109	microtubule polymerization or depolymerization	33	-0.626286487	-1.781723152	0.001073041	0.013722098	0.011203091	5743	tags=64%, list=25%, signal=48%	104433934/104425502/104425382/104450591/104415140/104414085/104419518/104453632/104451783/104426864/104454041/104419668/104424727/104438287/104450268/104423107/104448181/104421767/104419381/104442268/104420951
GO:0006012	galactose metabolic process	30	0.642370431	1.810091893	0.001102121	0.013867865	0.011322099	2831	tags=40%, list=12%, signal=35%	104428229/104434103/104428237/104428238/104428228/104428234/104428239/104428233/104426838/104431179/104443997/104441235
GO:0008033	tRNA processing	129	0.430399921	1.545234078	0.001100575	0.013867865	0.011322099	6288	tags=46%, list=27%, signal=34%	108955777/104429917/108954014/108959899/104431095/104431492/104427947/104422042/104444766/104436569/104440275/104420921/104443279/104449741/104453753/104443461/104442248/104445708/104448196/104452761/104422007/104448829/104444989/104421270/104414543/104417155/104443458/104424636/104449025/104442228/104449508/104425963/104450307/104444771/104453906/104419242/104454457/104440775/104441277/104441306…
GO:0045333	cellular respiration	132	0.427545482	1.540350231	0.001090963	0.013867865	0.011322099	3363	tags=20%, list=14%, signal=18%	104425924/104425921/104425922/104456016/104425926/104422803/104444217/104433317/104432853/104443975/108955342/104441604/104420162/104434113/108956322/104448768/104415926/104425069/104415880/104436638/104445552/108955152/104456232/104417969/104433180/108957115/104415882
GO:0071369	cellular response to ethylene stimulus	113	0.470559734	1.654033046	0.00112608	0.014093971	0.011506698	1750	tags=17%, list=7%, signal=16%	104419595/104429009/104419591/104429010/104422823/104436613/104428922/104419011/104429014/104449589/104456112/104415175/104429840/104452588/104456109/104414523/104426941/104448081/104445200
GO:0051258	protein polymerization	49	-0.542799872	-1.677041138	0.001250187	0.015564496	0.012707274	6359	tags=53%, list=27%, signal=39%	104426772/104414319/104433934/104438608/104425502/104425382/104450591/104418362/104416283/104453632/104418931/104449567/104456189/104439914/104436268/104451783/104419668/104415600/104422954/104424727/104414355/104450268/104448181/104423641/104438203/104420951
GO:0006302	double-strand break repair	147	-0.422067521	-1.562277495	0.001288988	0.015963098	0.013032704	4206	tags=30%, list=18%, signal=25%	104448490/104436526/104451930/104426355/104423592/104418677/104454300/104419890/104430614/108957506/104416534/104434825/104449339/104436379/104414544/108954846/104415883/104432830/104419082/104433741/104435089/104435958/104440592/104444824/104426075/108957389/104433646/104456702/104437942/104455368/104453362/104441961/104436127/104450430/104421925/104440804/104420611/104432311/104440745/104420885…
GO:0010187	negative regulation of seed germination	49	0.569721197	1.784965762	0.001296993	0.015978136	0.013044981	1478	tags=31%, list=6%, signal=29%	104446890/104438070/104445226/104446880/104429945/104445224/104446884/104440491/104456937/104456856/104456966/104444175/104451029/104441025/104445225
GO:0035966	response to topologically incorrect protein	89	0.481913672	1.661315453	0.001305515	0.015999359	0.013062308	2785	tags=22%, list=12%, signal=20%	104417707/104438090/104448425/104438083/104431356/104433446/104417839/104438084/104455748/104449902/104457048/104436316/104438091/104430162/104437856/108958537/104422674/104436467/104440652/104457043
GO:0045338	farnesyl diphosphate metabolic process	13	-0.787740646	-1.790318467	0.001354176	0.016509724	0.013478984	1741	tags=54%, list=7%, signal=50%	104445569/104418080/104428608/104415901/104417873/104453100/104449710
GO:0009733	response to auxin	431	-0.331319066	-1.364577306	0.001392502	0.01688947	0.013789019	4717	tags=29%, list=20%, signal=24%	104447978/104426346/104441113/104448381/104447105/104448285/104448147/104441611/104421894/104414090/104437399/104442305/104450183/104426032/104425836/104436507/104441147/104449438/104456414/104442256/108956082/104430886/104450528/104421991/104418150/104441087/104437287/104424622/104449346/104452026/104415431/104447668/104453571/104436436/104437150/104454150/104424455/104415168/104436386/104444887…
GO:0010073	meristem maintenance	292	-0.363195766	-1.454001637	0.001415027	0.017074663	0.013940215	4996	tags=32%, list=21%, signal=25%	104437603/104456896/104444001/104414078/104439142/104431034/104436705/104418402/104450746/104433525/104421148/104449469/104456559/104419094/104454993/104436706/104419236/104448490/104447800/104437687/104450714/104432919/104454758/104456556/104456094/104443651/104436632/104449535/104417828/104414040/104420141/104450784/104419789/104449727/104436496/104440046/104448678/104425864/104452657/104420970…
GO:0016051	carbohydrate biosynthetic process	449	-0.327178924	-1.351214395	0.001447126	0.017372898	0.014183703	5260	tags=35%, list=23%, signal=28%	104422491/104426358/104446786/104429864/104426081/104419979/104446001/104450518/104453925/104456301/104445626/104448686/104426301/104452430/104452840/104419073/104434093/104424277/104452186/104449434/104421224/104450245/104421362/104454336/104450692/104448567/104450877/104441697/104453608/104426239/104418433/108954675/104436178/104437765/104440399/104436242/104424626/104419950/104414043/104450691…
GO:0046503	glycerolipid catabolic process	10	0.825174626	1.773606858	0.0014567	0.01739906	0.014205062	170	tags=30%, list=1%, signal=30%	104446890/104446880/104446884
GO:0009768	photosynthesis, light harvesting in photosystem I	19	-0.707512763	-1.775333068	0.001482812	0.017621502	0.014386669	5122	tags=79%, list=22%, signal=62%	104425181/104433956/104433673/104454394/104421798/104434692/104426378/104419918/104419910/104444821/104440810/104450748/104440811/104440809/104448395
GO:0045087	innate immune response	469	0.331386745	1.377835613	0.001492243	0.017644467	0.014405419	3042	tags=20%, list=13%, signal=17%	104414777/104448781/104435432/104441144/104430442/104447921/104451076/104434770/104434771/104428922/108958808/104453744/104434769/104456219/108956831/104455383/104426700/104444424/104418345/104456220/104444468/104425733/108958083/104431776/104414101/108960430/104444418/104451079/104414998/104453019/104450670/104446898/104445656/104456214/104426649/104444267/104447923/104438853/104424459/104438998…
GO:0045168	cell-cell signaling involved in cell fate commitment	13	-0.784887107	-1.783833157	0.001522395	0.017647678	0.01440804	2649	tags=62%, list=11%, signal=55%	104419543/104441643/104422570/104442164/104453824/104432236/104432747/104419258
GO:0033260	nuclear DNA replication	14	-0.746985699	-1.757208821	0.001522515	0.017647678	0.01440804	3986	tags=71%, list=17%, signal=59%	104449465/104426581/104436379/104433741/104440592/104427667/104444824/104457116/104453362/104456527
GO:0032970	regulation of actin filament-based process	39	-0.582788032	-1.71844206	0.001508121	0.017647678	0.01440804	5726	tags=49%, list=25%, signal=37%	104438608/104418362/104418942/104416283/104449567/104456189/104436268/104415600/104422954/104414355/104419878/104426289/104436746/104432839/104424972/104423641/104438203/104441351/104438263
GO:0035967	cellular response to topologically incorrect protein	86	0.485402546	1.670029112	0.00150854	0.017647678	0.01440804	2785	tags=23%, list=12%, signal=21%	104417707/104438090/104448425/104438083/104431356/104433446/104417839/104438084/104455748/104449902/104457048/104436316/104438091/104430162/104437856/108958537/104422674/104436467/104440652/104457043
GO:0048653	anther development	81	-0.48252744	-1.636226644	0.001533715	0.017690345	0.014442874	4944	tags=37%, list=21%, signal=29%	104415413/104414078/104418402/104437619/104448800/104419094/104417158/104454651/104441605/104418234/104428999/104454539/104419143/104417786/104449983/104444449/104444818/104445790/104454392/104426075/104433981/104428995/104427648/104448236/104441366/104450887/104415653/104450390/104434224/104455707
GO:0016102	diterpenoid biosynthetic process	87	0.487506452	1.676072984	0.00154747	0.017761931	0.014501319	2105	tags=39%, list=9%, signal=36%	108958990/104431518/104437714/104437717/104439898/104439699/104426794/104443681/104416031/104452558/104430294/104421753/104431307/104453584/104450191/104437721/104433270/104449363/104450041/104439741/104438522/104450196/104435460/104426334/104438521/104454860/104424822/104442740/104438524/104442720/104419113/104450193/104452559/104439239
GO:0031399	regulation of protein modification process	144	-0.420365394	-1.547739184	0.001634673	0.018671779	0.015244144	3488	tags=23%, list=15%, signal=20%	108959299/104440204/104448925/104427830/104454424/104418505/104419757/104453153/104449298/104426841/104454306/104437724/104437393/104444419/104421442/104422192/104444453/104420479/104440833/104449491/104448401/104422835/104427982/104423037/104450300/104440745/104450526/104419381/104457402/104449286/104447839/104425392/104445554
GO:2000142	regulation of DNA-templated transcription initiation	10	0.821925404	1.766623073	0.001680804	0.019105953	0.015598615	2808	tags=50%, list=12%, signal=44%	104426185/104417097/104445739/104419161/104419162
GO:0009698	phenylpropanoid metabolic process	331	0.344999436	1.39402624	0.001698145	0.019210261	0.015683775	2027	tags=21%, list=9%, signal=20%	104421623/104429026/104425008/104449249/104449369/104450379/104448695/104423133/104451782/104435432/104425538/104428809/104415135/104445949/104431038/104453744/104451878/104440882/104433989/104442670/104419893/104417513/104418345/104449528/104443607/104444283/104414101/104436345/104423131/104457240/104414502/104425895/104441585/104423376/104443611/104421005/104444254/104455829/104457241/104457247…
GO:0009723	response to ethylene	366	0.346431024	1.40710694	0.001707768	0.019226692	0.01569719	2803	tags=20%, list=12%, signal=18%	104419595/104429009/104419591/104438029/104442057/104423141/104421217/104429010/104432518/104422823/104426723/104432517/104436613/104423240/104428922/104453033/104448272/104442619/104419011/104441545/104429014/104433361/104453559/104453039/104426722/104425760/104449589/104456112/104415175/104448626/104423076/104433731/104451029/104438025/104429840/104438022/104452588/104423163/104441817/104422827…
GO:0010091	trichome branching	40	-0.577216126	-1.702285835	0.0017442	0.019450722	0.015880093	6295	tags=50%, list=27%, signal=37%	104443361/104419778/104443376/104423135/104445500/104433326/104456408/104440426/104441743/104435952/104443817/104419543/104441643/104422815/104442164/104425137/104418339/104432236/104445554/104419258
GO:0010374	stomatal complex development	95	-0.463230554	-1.612848367	0.001738056	0.019450722	0.015880093	5506	tags=45%, list=24%, signal=35%	104451810/104449164/104450090/104418343/104434137/104438830/104414766/104452125/104456270/104418409/104442017/104423912/104456402/104446224/104454491/104437689/104425861/104441299/104422110/104418505/104436454/104453968/104453153/104449298/104433611/104439768/104433373/104424753/104434907/104431465/104443386/104421945/104449491/104424884/104414469/104441829/104443332/104419661/104419423/104415769…
GO:0009746	response to hexose	96	-0.459314407	-1.599638197	0.001849461	0.020527269	0.016759016	2632	tags=25%, list=11%, signal=22%	104448868/104443595/104448951/104440904/104455025/104442611/104421616/104436385/104440908/104438369/104440910/104437963/104449713/104440058/104442614/104440907/104440909/104437966/104442616/104440903/104442620/104433863/104440905/104444481
GO:0006399	tRNA metabolic process	204	0.387383267	1.502252002	0.00189446	0.020928	0.017086183	6406	tags=41%, list=27%, signal=30%	104438397/108955777/104418084/104429917/108954014/108959899/104443992/104431095/104431492/104427947/104422042/104444766/104436569/104429871/104414824/104440275/104420921/104443279/104449741/104453753/104443461/104442248/104445708/104448196/104443321/104452761/104422007/104448829/104444989/104457036/104421270/104414543/104417155/104443458/104424636/104420917/104449025/104442228/104449508/104425963…
GO:0030261	chromosome condensation	14	-0.737598239	-1.735125765	0.002100706	0.023097954	0.018857793	4013	tags=64%, list=17%, signal=53%	104436168/104415172/104449731/104419362/104444278/104455911/104449753/104435210/104423733
GO:0009805	coumarin biosynthetic process	34	0.60272826	1.746317665	0.00221985	0.024294451	0.019834645	1443	tags=44%, list=6%, signal=41%	104429026/104449369/104450379/104448695/104451782/104431038/104451878/104442670/104457240/104457241/104457247/104457242/104451880/104418788/104457244
GO:0016998	cell wall macromolecule catabolic process	47	0.56989967	1.764300963	0.002258372	0.024601621	0.020085426	988	tags=28%, list=4%, signal=27%	104419595/104429009/104419591/104429010/104422823/104419011/104429014/104456219/104456220/104444468/104425733/104415223/104456214
GO:0051761	sesquiterpene metabolic process	24	0.668294681	1.788974149	0.002332741	0.024892477	0.020322889	1926	tags=58%, list=8%, signal=54%	108958990/104431518/104439699/104426794/104443681/104430294/104431307/104450191/104439741/104438522/104450196/104438521/104438524/104450193
GO:0051762	sesquiterpene biosynthetic process	24	0.668294681	1.788974149	0.002332741	0.024892477	0.020322889	1926	tags=58%, list=8%, signal=54%	108958990/104431518/104439699/104426794/104443681/104430294/104431307/104450191/104439741/104438522/104450196/104438521/104438524/104450193
GO:0009825	multidimensional cell growth	64	-0.505887026	-1.643138938	0.002337967	0.024892477	0.020322889	1499	tags=22%, list=6%, signal=21%	104419985/104415271/104433444/104423641/104433548/104417422/104419786/104449713/104420942/104419784/104435705/104433863/104433228/104444481
GO:0034284	response to monosaccharide	97	-0.455728143	-1.58240141	0.002312023	0.024892477	0.020322889	2632	tags=25%, list=11%, signal=22%	104448868/104443595/104448951/104440904/104455025/104442611/104421616/104436385/104440908/104438369/104440910/104437963/104449713/104440058/104442614/104440907/104440909/104437966/104442616/104440903/104442620/104433863/104440905/104444481
GO:0002239	response to oomycetes	197	0.380449301	1.469581373	0.002298427	0.024892477	0.020322889	3374	tags=30%, list=14%, signal=26%	104414777/104423141/104435432/108956681/104420740/104455173/108958808/104447289/104424566/104428346/104455383/104444424/104444418/104420736/104420657/104428853/104452899/104423163/104426649/104435653/104429110/104421705/104426916/104439313/104456032/104434308/104452898/104432678/104437705/104428851/104439293/104426648/104414778/104437044/104421461/104455166/104423142/104437042/104440497/104433337…
GO:0015807	L-amino acid transport	14	0.753015661	1.77972074	0.002588016	0.02743064	0.022395114	975	tags=36%, list=4%, signal=34%	104440717/104454278/104442303/104442301/104440716
GO:0051235	maintenance of location	68	0.507199615	1.672246715	0.002675486	0.028230572	0.0230482	2298	tags=24%, list=10%, signal=21%	104422632/104446890/104446880/104446884/104426361/104426362/104436271/104426237/104426564/104414998/104446898/104426097/104457236/108955249/104441975/104421046
GO:0032956	regulation of actin cytoskeleton organization	38	-0.575838596	-1.689196901	0.00272796	0.028655762	0.023395337	5726	tags=47%, list=25%, signal=36%	104438608/104418362/104418942/104416283/104449567/104456189/104436268/104415600/104422954/104414355/104426289/104436746/104432839/104424972/104423641/104438203/104441351/104438263
GO:0030488	tRNA methylation	27	0.642203685	1.767914581	0.002793715	0.029216054	0.023852774	6233	tags=70%, list=27%, signal=52%	104429917/104431492/104422042/104420921/104445708/104422007/104448829/104424636/104442228/104453906/104419242/104454457/104441277/104441306/104420882/104445589/104450170/104456606/104418657
GO:0034637	cellular carbohydrate biosynthetic process	275	-0.354156229	-1.40860292	0.002838783	0.029555998	0.024130313	5244	tags=37%, list=22%, signal=29%	104426358/104446786/104419979/104446001/104450518/104456301/104445626/104452430/104452840/104434093/104424277/104421224/104450245/104421362/104454336/104450692/104448567/104450877/104453608/104426239/104436178/104440399/104436242/104424626/104419950/104450691/104457076/104444597/104423261/104456824/104420506/104426158/104444119/104456119/104426539/104441410/104451043/104418234/104418533/104445003…
GO:0061640	cytoskeleton-dependent cytokinesis	92	-0.460135299	-1.590041795	0.002980269	0.030892394	0.025221384	4266	tags=46%, list=18%, signal=37%	104441984/104454477/104456402/104438490/104456119/104418234/104452720/104425861/104448075/104453754/104443501/104441836/104418872/104415695/104422119/104452721/104436023/104456116/104427296/104440057/104436022/104440888/104456046/104438209/104450844/104436967/104450842/104418769/104414469/104414988/104445133/104429698/104428689/104449334/104432291/104415284/104450309/104450029/104442048/104432975…
GO:0045143	homologous chromosome segregation	30	-0.622673371	-1.728593938	0.003030687	0.031277225	0.02553557	2921	tags=43%, list=13%, signal=38%	104457005/104449339/104424613/104435089/104449856/104417677/104426210/104417021/108957389/104455911/104450430/104417056/104443931
GO:1902475	L-alpha-amino acid transmembrane transport	13	0.763178971	1.785387077	0.003165182	0.03251819	0.026548727	975	tags=38%, list=4%, signal=37%	104440717/104454278/104442303/104442301/104440716
GO:0010413	glucuronoxylan metabolic process	14	-0.724380112	-1.70403145	0.003192393	0.03251819	0.026548727	6451	tags=100%, list=28%, signal=72%	104448057/104425757/104421224/104436242/104426539/104418533/104448351/104416309/104453563/104415874/104435787/104447899/104457357
GO:0010417	glucuronoxylan biosynthetic process	14	-0.724380112	-1.70403145	0.003192393	0.03251819	0.026548727	6451	tags=100%, list=28%, signal=72%	104448057/104425757/104421224/104436242/104426539/104418533/104448351/104416309/104453563/104415874/104435787/104447899/104457357
GO:0019684	photosynthesis, light reaction	172	-0.388812657	-1.460520524	0.003258772	0.03298956	0.026933566	6571	tags=41%, list=28%, signal=29%	104448387/104455751/104443326/104433100/104441159/104450797/104415229/104418635/104433464/104421959/104442364/104434346/104425181/104448660/104418922/104456561/104419359/104452887/104427457/104448144/104450023/104433956/104433673/104415529/104449043/104445706/104453859/104440449/104415256/104454394/104419788/104456833/104450382/104441698/104454321/104422276/104453690/104452885/104421798/104425120…
GO:0031667	response to nutrient levels	285	0.35771094	1.42391729	0.003266709	0.03298956	0.026933566	2246	tags=15%, list=10%, signal=14%	104453031/104433434/104453044/104419371/104419257/104450363/104433698/104429873/104422803/104415812/104432634/104447948/104441700/104415230/104438539/104437038/104450525/104433298/104444104/104433270/104450319/104453945/104448210/104441009/104448023/104421457/104438309/104419129/104456050/104456618/104427612/104424307/104431364/104449832/104419864/104419113/108960534/104456616/104439239/104454656…
GO:0006400	tRNA modification	103	0.433708023	1.512161243	0.003369766	0.033884869	0.02766452	6233	tags=47%, list=27%, signal=34%	108955777/104429917/108954014/108959899/104431095/104431492/104427947/104422042/104444766/104436569/104440275/104420921/104449741/104453753/104443461/104445708/104448196/104452761/104422007/104448829/104444989/104421270/104414543/104417155/104443458/104424636/104449025/104442228/104444771/104453906/104419242/104454457/104441277/104441306/104420882/108959930/104449568/104426655/104445589/104450170…
GO:0007349	cellularization	13	-0.766007702	-1.740925445	0.003431734	0.034215554	0.0279345	1914	tags=46%, list=8%, signal=42%	104440057/104452702/104414988/104441197/104425799/104450309
GO:0071490	cellular response to far red light	10	0.80411718	1.728346584	0.003419156	0.034215554	0.0279345	1192	tags=30%, list=5%, signal=28%	104423734/104423724/104423750
GO:0006638	neutral lipid metabolic process	42	0.55516696	1.678822965	0.003506994	0.034527013	0.028188784	199	tags=14%, list=1%, signal=14%	104446890/104446880/104442170/104454132/104446884/104424641
GO:0006639	acylglycerol metabolic process	42	0.55516696	1.678822965	0.003506994	0.034527013	0.028188784	199	tags=14%, list=1%, signal=14%	104446890/104446880/104442170/104454132/104446884/104424641
GO:0015980	energy derivation by oxidation of organic compounds	149	0.394909222	1.449360822	0.003489882	0.034527013	0.028188784	3363	tags=19%, list=14%, signal=17%	104425924/104425921/104425922/104456016/104425926/104422803/104444217/104433317/104432853/104443975/108955342/104441604/104420162/104422020/104434113/108956322/104448768/104415926/104425069/104415880/104436638/104445552/108955152/104448922/104456232/104417969/104433180/108957115/104415882
GO:0089718	amino acid import across plasma membrane	10	0.801410274	1.722528437	0.003541998	0.034726343	0.028351522	975	tags=50%, list=4%, signal=48%	104440717/104454278/104442303/104442301/104440716
GO:0034293	sexual sporulation	47	-0.538206784	-1.647250899	0.003799385	0.036789927	0.030036288	4013	tags=36%, list=17%, signal=30%	104436168/104454389/104422367/104425353/104444449/104453968/104450799/104450731/104414490/108959726/104433611/104423216/104445825/104434564/104414988/104425583/104442300
GO:0043934	sporulation	47	-0.538206784	-1.647250899	0.003799385	0.036789927	0.030036288	4013	tags=36%, list=17%, signal=30%	104436168/104454389/104422367/104425353/104444449/104453968/104450799/104450731/104414490/108959726/104433611/104423216/104445825/104434564/104414988/104425583/104442300
GO:0048236	plant-type sporogenesis	47	-0.538206784	-1.647250899	0.003799385	0.036789927	0.030036288	4013	tags=36%, list=17%, signal=30%	104436168/104454389/104422367/104425353/104444449/104453968/104450799/104450731/104414490/108959726/104433611/104423216/104445825/104434564/104414988/104425583/104442300
GO:0046246	terpene biosynthetic process	42	0.551520097	1.667794864	0.003824007	0.03687659	0.030107042	1926	tags=38%, list=8%, signal=35%	108958990/104431518/104439699/104426794/104443681/104430294/104431307/104450191/104439741/104438522/104450196/104438521/104454860/104442740/104438524/104450193
GO:0051445	regulation of meiotic cell cycle	17	-0.690614595	-1.698109516	0.003929033	0.037734756	0.030807672	4611	tags=59%, list=20%, signal=47%	104447105/104456402/104451930/104422651/104425861/104421462/104450473/104422707/104450731/104417677
GO:0048581	negative regulation of post-embryonic development	165	0.394266947	1.475572461	0.003954283	0.037822879	0.030879618	2207	tags=16%, list=9%, signal=15%	104446890/104438070/104445226/104446880/104429945/104423141/104445224/104446884/104440491/104456937/104456856/104438114/104456966/104444175/104451029/104423163/104435387/104441025/104445225/104415036/104449651/104437705/104426341/104445501/104455407/104423142/104440966
GO:0015800	acidic amino acid transport	11	0.794848674	1.773051381	0.004046373	0.038547026	0.031470831	2025	tags=55%, list=9%, signal=50%	104454278/104442303/104442301/104450533/104417929/104450529
GO:0009555	pollen development	352	-0.330388417	-1.342359803	0.004103735	0.038935844	0.031788273	4944	tags=27%, list=21%, signal=22%	104415413/104436512/104454653/104435887/104427210/104431621/104452901/104445823/104456270/104421375/104422457/104448800/104416038/104419094/104436242/104425749/104426019/104436526/104456824/104436168/104456402/104424634/104454389/104424278/104454651/104422367/104422325/104456536/104418234/104443426/104425861/104428999/104435998/104430614/104422338/104427898/104454539/104414673/104419143/104447007…
GO:0007389	pattern specification process	377	-0.326351938	-1.327843459	0.004141663	0.039137881	0.031953221	4386	tags=25%, list=19%, signal=21%	104456633/104419094/104425152/104454993/104415159/104419236/104425836/104423912/104422168/104433678/104456414/104456556/104456094/104444062/104446224/104426040/104449411/104451043/104418181/104443701/104418257/104437689/104450101/104444834/104418533/104436640/104438903/104436496/104418256/104440046/104421225/104449915/104441299/104447994/104439168/104422110/104449729/104424992/104448357/104440709…
GO:0042886	amide transport	49	0.537763524	1.684840733	0.004279478	0.040278446	0.032884409	2472	tags=24%, list=11%, signal=22%	104438533/104422516/104454278/104442303/104420830/104442301/104420926/104449619/104453804/104441891/104433284/104422401
GO:1901698	response to nitrogen compound	415	0.321568246	1.317319806	0.004320809	0.040505429	0.033069724	2906	tags=20%, list=12%, signal=18%	104453031/104439056/104417707/104453044/104438745/104436563/104455220/104435515/104417377/104421328/104432761/104418735/104448425/104429873/104430429/104431253/104430403/104430661/104435518/104420853/104431356/104421646/108961156/104414845/108960302/104452588/104437806/104417839/108958004/104451674/104444514/104433909/104443429/104451828/104436556/104457219/104438309/104451186/104417145/104455207…
GO:0006570	tyrosine metabolic process	13	0.751334645	1.757678365	0.004416702	0.041240076	0.03366951	1536	tags=38%, list=7%, signal=36%	104421031/104448502/104448501/104448486/104442242
GO:0009804	coumarin metabolic process	38	0.581201697	1.723434503	0.004500003	0.04185181	0.034168946	2614	tags=50%, list=11%, signal=44%	104429026/104449369/104450379/104448695/104451782/104431038/104451878/104442670/104457240/104457241/104457247/104457242/104451880/104418788/104457244/104431364/104454510/104418791/104443731
GO:0051923	sulfation	14	-0.71484457	-1.681600045	0.004554607	0.042192875	0.034447401	3192	tags=57%, list=14%, signal=49%	104420943/104441527/104440014/104433360/104414285/104437406/104439620/104437405
GO:0070588	calcium ion transmembrane transport	84	-0.456245311	-1.549540765	0.004750779	0.043837582	0.035790184	5000	tags=42%, list=21%, signal=33%	104436176/104416211/104422090/104417663/104441698/104449373/104448503/104415437/104454389/104422367/104443120/104415435/104418515/104422368/104421316/104432649/104421651/104419634/104451525/104446873/104448506/104416222/104416212/104416229/104415791/104415439/104429850/104450683/104456347/104416215/104423892/104430675/104416220/104423828/104448725
GO:0010411	xyloglucan metabolic process	51	-0.514451374	-1.598507485	0.005000102	0.045779141	0.037375325	4854	tags=47%, list=21%, signal=37%	104434093/104442056/104435971/104453512/104433558/104456417/104435970/104433556/104435966/104440819/104453051/104418410/104453636/104422221/104453046/104441382/104424824/104421386/104435973/104437322/104435968/104433548/104434058/104421387
GO:0009744	response to sucrose	123	-0.405606941	-1.474667864	0.004994659	0.045779141	0.037375325	2760	tags=23%, list=12%, signal=20%	104423253/104425976/104448945/104448868/104443595/104448951/104449298/104451103/104440904/104420479/104442611/104436385/104440908/104440910/104448787/104437963/104449713/104440058/104442614/104440907/104440909/104437966/104442616/104440903/104442620/104433863/104440905/104444481
GO:0000462	maturation of SSU-rRNA from tricistronic rRNA transcript (SSU-rRNA, 5.8S rRNA, LSU-rRNA)	38	0.576252013	1.708757228	0.005137156	0.046670768	0.038103273	6282	tags=55%, list=27%, signal=40%	104429890/104449943/104449195/104426931/104419474/104444852/104445712/104423157/104441419/104451912/104424942/104422892/104419201/104445063/104425374/104422669/104456957/104437330/104448162/104421749/104414585
GO:0060548	negative regulation of cell death	48	0.532798396	1.664095224	0.005123623	0.046670768	0.038103273	2110	tags=21%, list=9%, signal=19%	104436563/104421053/104414998/104446898/104445656/104437806/104436556/104426513/104436226/104424274
GO:0010030	positive regulation of seed germination	46	0.540472785	1.661744194	0.005215672	0.04720183	0.038536847	1410	tags=20%, list=6%, signal=18%	104447535/104430586/104423734/104456466/104423724/104445629/104423750/104445630/104443795
GO:0090501	RNA phosphodiester bond hydrolysis	55	0.512538766	1.632085231	0.005319324	0.047955436	0.03915211	8686	tags=76%, list=37%, signal=48%	108958537/104429871/104443279/104433948/104426931/104443793/104444852/104451957/104451912/104457036/104422892/104425963/104450307/104419201/104422870/104437228/104454002/104445063/104422845/104456957/104441387/104430008/104450923/104443185/104438418/104424427/104437176/104445345/104432145/104418728/104422848/104414033/104422847/104421194/104424005/104432537/104435356/104444897/104448470/104421455…
GO:0034285	response to disaccharide	138	-0.402995125	-1.481715007	0.005482863	0.049053902	0.040048928	3324	tags=23%, list=14%, signal=20%	104418068/104423253/104425976/104420104/104448945/104448868/104443595/104448951/104449298/104451103/104440904/104420078/104420479/104442611/104436385/104440908/104440910/104448787/104437963/104449713/104440058/104442614/104440907/104417938/104440909/104437966/104442616/104440903/104442620/104433863/104440905/104444481
GO:0045893	positive regulation of DNA-templated transcription	461	0.318268163	1.320690926	0.0054793	0.049053902	0.040048928	3229	tags=21%, list=14%, signal=19%	104444074/104438070/104419442/104426147/104430087/104430085/104414409/104417115/104436613/104442396/104438090/104424887/104453559/104451646/104438083/104425760/104415664/104449589/104419444/104438645/104415386/104415175/104415230/104433731/104427651/104419739/104448415/104442237/104444294/104419861/104414502/104420971/104435377/104432554/104450747/104442282/104438084/104451621/104433951/104445739…
