# Supplementary material for: Xylem Parenchyma Anatomy and Gene Expression Patterns Indicate Mechanisms of Cavitation Resistance in Eucalyptus grandis During Drought
Source: Plant Environ Interact. 2025 Jun 21;6(3):e70068. doi: 10.1002/pei3.70068 (PMC12181691; doi:10.1002/pei3.70068)
Supplement: Supplementary file 10 — Table S8. [file PEI3-6-e70068-s003.csv]

Table S8. Significantly differentially expressed genes associated with osmotic regulation and hydraulic safety in Eucalyptus grandis.
qseqid	sseqid	log2FoldChange	lfcSE	p.adj	Description
104446186	AT4G10380	-5.091411887	1.461671329	0.003731076	NOD26-like intrinsic protein 5
104423212	AT1G80760	-2.158796444	0.711760204	0.013973614	NOD26-like intrinsic protein 6
104432876	AT5G60660	-1.871174026	0.623868646	0.015310044	plasma membrane intrinsic protein 2
104435641	AT2G37170	2.826120641	0.518732615	1.27E-06	plasma membrane intrinsic protein 2 [Source:NCBI gene (formerly Entrezgene)
104432875	AT5G60660	3.60679023	0.710696791	7.66E-06	plasma membrane intrinsic protein 2
104454378	AT4G00430	4.377785832	0.843048112	4.36E-06	plasma membrane intrinsic protein 1
104420926	AT4G01470	1.9847493	0.526905165	0.001483102	tonoplast intrinsic protein 1
104422516	AT4G01470	3.734051384	0.643179005	1.95E-07	tonoplast intrinsic protein 1
104414444	AT3G23470	-3.108633089	1.135905048	0.029934508	Cyclopropane-fatty-acyl-phospholipid synthase [Source:NCBI gene (formerly Entrezgene)
104449893	AT3G16175	-2.867642362	0.508054195	4.64E-07	Thioesterase superfamily protein [Source:NCBI gene (formerly Entrezgene)
104441673	AT3G16910	-2.121838744	0.318732649	1.51E-09	acyl-activating enzyme 7 [Source:NCBI gene (formerly Entrezgene)
104450070	AT1G65520	-2.045351235	0.723823658	0.024008069	delta(3), delta(2)-enoyl CoA isomerase 1 [Source:NCBI gene (formerly Entrezgene)
104426097	AT3G18570	1.998711289	0.500761952	0.00067613	Oleosin family protein [Source:NCBI gene (formerly Entrezgene)
104436271	AT2G25890	2.876100859	0.429709629	1.21E-09	Oleosin family protein [Source:NCBI gene (formerly Entrezgene)
104450169	AT4G28130	3.560348103	0.823731944	0.000193897	diacylglycerol kinase 6 [Source:NCBI gene (formerly Entrezgene)
104456523	AT3G25110	3.714965334	0.583534988	8.54E-09	fatA acyl-ACP thioesterase [Source:NCBI gene (formerly Entrezgene)
104446880	AT4G18550	5.113131676	1.785882283	0.021830959	alpha/beta-Hydrolases superfamily protein [Source:NCBI gene (formerly Entrezgene)
104446890	AT4G18550	5.682741902	1.621313639	0.003488606	alpha/beta-Hydrolases superfamily protein [Source:NCBI gene (formerly Entrezgene)
104422632	AT3G01570	7.457481785	1.318432231	4.34E-07	Oleosin family protein [Source:NCBI gene (formerly Entrezgene)
104436828	AT2G10940	-4.054800266	0.985832117	0.000434254	Bifunctional inhibitor/lipid-transfer protein/seed storage 2S albumin superfamily protein [Source:NCBI gene (formerly Entrezgene)
104432538	AT3G51590	-3.5704794	0.687292675	4.32E-06	lipid transfer protein 12 [Source:NCBI gene (formerly Entrezgene)
104443704	AT1G12100	-2.351170402	0.283310032	1.84E-14	Bifunctional inhibitor/lipid-transfer protein/seed storage 2S albumin superfamily protein [Source:NCBI gene (formerly Entrezgene)
104414777	AT3G22600	5.16853426	1.830559198	0.024145116	Bifunctional inhibitor/lipid-transfer protein/seed storage 2S albumin superfamily protein [Source:NCBI gene (formerly Entrezgene)
104430096	AT2G37870	6.182479755	0.838765392	1.48E-11	Bifunctional inhibitor/lipid-transfer protein/seed storage 2S albumin superfamily protein [Source:NCBI gene (formerly Entrezgene)
104440059	AT3G43190	-4.289265117	1.467449329	0.018747709	sucrose synthase 4 [Source:NCBI gene (formerly Entrezgene)
104437966	AT5G20830	-2.87719303	0.361495453	2.27E-13	sucrose synthase 1 [Source:NCBI gene (formerly Entrezgene)
104440058	AT5G20830	-2.586921996	0.189528276	4.11E-39	sucrose synthase 1 [Source:NCBI gene (formerly Entrezgene)
104437963	AT5G20830	-2.387702943	0.150685309	6.08E-53	sucrose synthase 1 [Source:NCBI gene (formerly Entrezgene)
104436385	AT5G20830	-1.998874208	0.16724267	8.52E-30	sucrose synthase 1 [Source:NCBI gene (formerly Entrezgene)
104453398	AT4G34860	-1.994831862	0.333183864	7.28E-08	Plant neutral invertase family protein [Source:NCBI gene (formerly Entrezgene)
104434467	AT1G06030	-1.858011994	0.216297009	1.93E-15	pfkB-like carbohydrate kinase family protein [Source:NCBI gene (formerly Entrezgene)
104449979	AT3G13790	2.475130846	0.373072888	1.73E-09	Glycosyl hydrolases family 32 protein [Source:NCBI gene (formerly Entrezgene)
104448846	AT4G34860	3.345391148	1.181349794	0.023641668	Plant neutral invertase family protein [Source:NCBI gene (formerly Entrezgene)
104454126	AT3G52180	1.067236002	0.255054597	0.000330336	dual specificity protein phosphatase (DsPTP1) family protein [Source:NCBI gene (formerly Entrezgene)
104422020	AT3G29320	1.30620755	0.147138064	1.82E-16	Glycosyl transferase, family 35 [Source:NCBI gene (formerly Entrezgene)
104415036	AT5G18670	1.461376928	0.298478112	1.71E-05	beta-amylase 3 [Source:NCBI gene (formerly Entrezgene)
104449331	AT4G25000	2.006359827	0.521715417	0.001132203	alpha-amylase-like protein [Source:NCBI gene (formerly Entrezgene)
104456017	AT1G04920	2.089919495	0.4744377	0.000139067	sucrose phosphate synthase 3F [Source:NCBI gene (formerly Entrezgene)
104415812	AT2G22240	2.717541293	0.797757111	0.00474679	myo-inositol-1-phosphate synthase 2 [Source:NCBI gene (formerly Entrezgene)
104432350	AT1G54730	-4.469655562	0.709053879	1.22E-08	Major facilitator superfamily protein [Source:NCBI gene (formerly Entrezgene)
104441268	AT1G08920	-3.737249189	1.404090734	0.035855908	ERD (early response to dehydration) six-like 1 [Source:NCBI gene (formerly Entrezgene)
104419047	AT4G35300	1.879333949	0.374565076	9.97E-06	tonoplast monosaccharide transporter2 [Source:NCBI gene (formerly Entrezgene)
104456866	AT4G36670	2.070805613	0.436508806	3.36E-05	Major facilitator superfamily protein [Source:NCBI gene (formerly Entrezgene)
104444849	AT1G30220	2.213987605	0.232745257	7.20E-19	inositol transporter 2 [Source:NCBI gene (formerly Entrezgene)
104414952	AT5G18840	2.487073387	0.782076485	0.009273484	Major facilitator superfamily protein [Source:NCBI gene (formerly Entrezgene)
104416472	AT4G36670	2.658379489	0.6998515	0.001335926	Major facilitator superfamily protein [Source:NCBI gene (formerly Entrezgene)
104448611	AT3G14770	1.025641168	0.186189833	9.33E-07	Nodulin MtN3 family protein [Source:NCBI gene (formerly Entrezgene)
104426131	AT5G23660	2.667036665	0.460187713	2.06E-07	bidirectional sugar transporter SWEET12-like protein [Source:NCBI gene (formerly Entrezgene)
104449640	AT1G21460	6.415823724	1.067897979	6.49E-08	Nodulin MtN3 family protein [Source:NCBI gene (formerly Entrezgene)
104441763	AT1G63440	1.190739937	0.310488126	0.001172184	heavy metal atpase 5 [Source:NCBI gene (formerly Entrezgene)
104414892	AT5G27690	1.898144778	0.424454113	0.000106223	Heavy metal transport/detoxification superfamily protein [Source:NCBI gene (formerly Entrezgene)
104414895	AT3G06130	2.358882014	0.426341642	8.26E-07	Heavy metal transport/detoxification superfamily protein [Source:NCBI gene (formerly Entrezgene)
104448272	AT1G01490	3.155096063	0.342778409	1.14E-17	Heavy metal transport/detoxification superfamily protein [Source:NCBI gene (formerly Entrezgene)
104439566	AT2G36950	3.770793117	1.236621082	0.013349416	Heavy metal transport/detoxification superfamily protein [Source:NCBI gene (formerly Entrezgene)
104419638	AT5G66110	4.211372527	0.348279503	1.73E-30	Heavy metal transport/detoxification superfamily protein [Source:NCBI gene (formerly Entrezgene)
104433084	AT2G26975	2.124032207	0.715169102	0.016546721	Ctr copper transporter family [Source:NCBI gene (formerly Entrezgene)
104448775	AT5G23760	2.31982321	0.288570572	1.28E-13	Copper transport protein family [Source:NCBI gene (formerly Entrezgene)
104457372	AT1G47240	2.342494396	0.21902845	8.43E-24	NRAMP metal ion transporter 2 [Source:NCBI gene (formerly Entrezgene)
104425170	AT3G12750	2.682468878	0.483016538	7.43E-07	zinc transporter 1 [Source:NCBI gene (formerly Entrezgene)
104452949	AT3G19640	2.353578779	0.818682677	0.021166739	magnesium transporter 4 [Source:NCBI gene (formerly Entrezgene)
104437424	AT2G18960	2.374399936	0.291682676	6.14E-14	H[+]-ATPase 1 [Source:NCBI gene (formerly Entrezgene)
104456105	AT3G54700	3.752988827	0.606884587	2.42E-08	phosphate transporter 1
104450952	AT1G79360	4.403482919	0.674857221	3.32E-09	organic cation/carnitine transporter 2 [Source:NCBI gene (formerly Entrezgene)
